# Supplementary material for: The chromatin accessibility landscape during early maize seed development
Source: Plant J. 2025 Mar 24;121(6):e70073. doi: 10.1111/tpj.70073 (PMC11932762; doi:10.1111/tpj.70073)
Supplement: Supplementary file 3 — Table S2. List of Pearson's r for pACR and RNA. List of time‐course pACR‐related gene and corresponding clusters. [file TPJ-121-0-s002.xlsx]

## Sheet: S2a_Pearson‘s r of TPM and CPM
Table S2a. Pearson's r of pACR and RNA
	pACR(CPM)					RNA(TPM)
GeneId	0 DAP	2 DAP	4 DAP	6 DAP	8 DAP	0 DAP	2 DAP	4 DAP	6 DAP	8 DAP	Pearson's r	p.value
ENSRNA049453717	20.0454	19.4212	57.12	55.3374	21.7043	4.38739	3.91037	2.30368	3.68549	7.58482	-0.621099	0.263482
ENSRNA049453841	30.7477	33.3606	42.7187	50.0099	44.2434	1.72694	2.24606	1.14073	2.43906	2.73897	0.298659	0.625467
ENSRNA049454571	46.2064	55.2877	76.8612	80.0846	51.5059	5.5032	1.17145	1.26582	3.82832	0.873493	-0.124929	0.841351
ENSRNA049456769	28.7091	32.8907	37.0552	43.995	37.9825	17.0825	13.2339	4.43078	28.1101	35.8173	0.430472	0.469338
ENSRNA049457777	54.3605	57.4804	72.9777	76.1319	80.1389	2.72796	0.343337	0.262754	3.33114	5.8675	0.520063	0.36903
ENSRNA049458208	5.60593	6.73476	4.53077	3.43711	6.01042	16.8273	23.026	13.2128	9.16232	10.3721	0.722389	0.168082
ENSRNA049458758	16.3082	18.0116	22.0066	23.0286	18.866	66.118	58.3509	39.8309	36.918	34.9214	-0.785168	0.115603
ENSRNA049459026	9.68297	15.349	17.9613	11.1706	17.6139	1.28256	1.87316	0.712994	5.67197	4.72549	-0.127443	0.838175
ENSRNA049459156	20.3852	24.7463	28.8027	27.6687	21.7043	37.8864	28.648	18.5111	24.8269	32.596	-0.971085	0.00587671
ENSRNA049459199	75.9348	77.6847	92.2335	100.535	65.5303	4.38531	2.274	3.62266	3.39484	1.47103	0.522556	0.366321
ENSRNA049460030	22.7635	21.7705	27.3464	31.1058	37.7321	11.5742	5.3628	6.50887	3.66254	4.07588	-0.620573	0.264007
ENSRNA049460169	26.6706	21.9271	21.0357	25.9502	27.7982	1.40183	0.202631	1.22247	5.27397	5.73451	0.732007	0.159676
ENSRNA049460705	18.6864	18.7947	20.8739	20.9664	19.033	2.90261	2.37722	2.94744	2.5688	1.27715	0.359166	0.552727
ENSRNA049460809	1.35901	1.87947	26.6992	24.5753	1.66956	2.95437	2.93123	0.781538	0.707096	0	-0.48475	0.407902
ENSRNA049461765	11.2119	15.1924	15.0486	13.9203	13.6904	18.5975	14.4456	7.73977	8.86405	14.5378	-0.686991	0.200053
ENSRNA049462331	26.6706	27.8788	45.9549	48.2914	33.1408	2.67471	4.7279	6.49121	8.83226	6.97482	0.82716	0.0839864
ENSRNA049463024	23.6128	27.0957	23.9483	27.8406	21.5373	6.67588	4.46974	1.51259	2.8913	1.80532	0.17168	0.782489
ENSRNA049463761	25.3116	25.5294	22.6538	19.9352	29.7182	51.3223	55.9991	47.8521	37.4917	34.0851	-0.0867119	0.889734
ENSRNA049463774	41.28	54.0347	47.5731	48.2914	75.6311	8.02674	8.10096	9.25532	15.9291	9.46837	-0.0861594	0.890434
ENSRNA049463813	8.66371	10.1805	9.54697	7.38978	17.6973	0.131814	0	1.07417	3.15216	1.22269	-0.164315	0.791733
ENSRNA049463828	53.8509	54.348	72.9777	62.3835	70.0381	2.67173	2.13785	1.87936	5.33087	16.2433	0.444526	0.453248
ENSRNA049463846	42.2993	50.4324	42.2332	47.6039	64.779	10.1247	5.96992	5.6508	18.3118	23.1606	0.737849	0.154632
ENSRNA049463865	44.8474	46.3602	45.1459	44.1668	57.099	2.23106	0.774642	0.783043	3.75627	6.70754	0.797815	0.105761
ENSRNA049464139	19.8756	34.9268	27.5082	27.8406	26.4625	3.78877	3.92281	2.77236	9.96058	14.071	-0.0459019	0.941576
ENSRNA049465132	26.5008	23.4934	23.7865	33.1681	28.466	2.79208	2.52797	1.1497	6.82846	6.13566	0.909298	0.0323414
ENSRNA049466642	24.9719	25.8427	25.4047	22.1693	22.0382	97.8867	86.0264	46.0642	35.8481	39.8109	0.705285	0.183332
ENSRNA049466701	28.0296	31.6377	16.5049	18.2167	39.1512	2.47075	1.35773	1.85232	3.56761	4.60498	0.363177	0.547965
ENSRNA049466709	49.9437	56.3841	77.3467	73.726	66.6989	2.60731	1.37836	0.529995	1.28732	1.54423	-0.85471	0.0650115
ENSRNA049467439	8.66371	14.2526	7.76703	7.21793	14.7756	3.04937	1.633	0.758037	4.95735	7.2052	0.323713	0.595152
ENSRNA049468327	11.2119	16.7586	15.5341	16.67	14.4417	1.01225	0	0.717615	1.54895	3.00308	-0.200609	0.7463
ENSRNA049470333	64.0435	73.7691	40.7769	47.9476	85.6485	1.34602	0.374415	0.133825	1.33428	2.84329	0.639848	0.244953
ENSRNA049470569	63.364	69.697	69.4178	61.5242	68.8694	2.66755	1.67908	0.170558	3.07457	3.7311	-0.460269	0.435372
ENSRNA049470912	9.85284	16.1321	14.4014	12.8892	9.18258	1.38624	2.44578	0.651032	2.21982	1.05892	0.428729	0.471342
ENSRNA049470937	30.5778	24.7463	18.1231	20.4508	13.7739	12.4249	12.5645	8.3092	10.7907	10.8954	0.637945	0.246817
ENSRNA049471198	11.3817	15.349	14.725	15.1233	13.8574	2.54592	1.4107	1.20275	0.447795	0.910004	-0.807438	0.0984533
ENSRNA049471996	30.4079	35.0834	50.1621	52.7596	51.0051	2.61797	2.49331	2.2068	8.10156	11.1301	0.639162	0.245625
ENSRNA049472005	42.9788	53.095	58.9	53.447	62.692	5.58695	2.86543	1.89255	2.80277	4.65201	-0.443511	0.454406
ENSRNA049472011	31.0874	27.0957	22.492	24.2316	22.1217	3.7837	3.97887	3.39168	6.74031	9.97306	-0.534893	0.352989
ENSRNA049472105	41.6198	44.3241	44.4986	50.8692	52.5912	8.51213	4.99434	5.52852	12.9791	14.8417	0.851297	0.0672792
ENSRNA049472180	16.478	12.6864	3.39808	3.95267	8.84867	20.7089	18.3314	17.8303	12.3421	6.6144	0.421006	0.480244
ENSRNA049472638	38.0524	38.2159	42.8805	45.8854	48.7512	5.79955	3.19308	2.07076	4.23907	3.69878	-0.235759	0.702626
ENSRNA049472786	11.2119	12.843	10.0324	12.0299	8.3478	5.70974	5.73123	1.28018	13.6529	17.9346	-0.382997	0.524553
ENSRNA049473651	28.0296	24.5897	25.2428	26.122	41.1547	2.89759	4.61563	2.97229	3.47063	4.99073	0.596261	0.288572
ENSRNA049473656	21.0647	24.2765	25.4047	26.4657	43.2416	1.33525	0.928992	0.538714	1.09045	2.54278	0.846284	0.070654
ENSRNA049474524	25.8212	24.5897	25.8901	25.2627	27.4643	18.6899	9.33673	4.85755	4.27431	3.513	-0.265409	0.666081
ENSRNA049474599	23.2731	29.9149	39.4824	41.2453	32.306	2.76236	0.562188	1.79959	2.54636	1.54291	0.0286666	0.963506
ENSRNA049474888	65.5724	73.9258	79.2884	85.2403	66.0311	3.04483	1.30243	1.4361	5.05827	7.09491	-0.214121	0.729471
ENSRNA049474917	47.9052	51.3721	38.0261	36.9489	65.1963	9.90757	4.54954	4.46148	3.42755	7.46725	0.519118	0.370058
ENSRNA049475128	22.084	29.2884	26.6992	28.6998	19.6173	2.41745	2.6616	0.63788	5.12894	15.3045	-0.656153	0.229142
ENSRNA049475307	39.921	42.9145	55.1783	45.198	44.6607	194.113	176.79	119.864	128.969	200.869	-0.753405	0.141434
ENSRNA049475525	42.2993	47.3	59.8708	62.7272	52.0068	16.4873	7.00088	4.91263	6.74448	6.09214	-0.731596	0.160033
ENSRNA049475572	2.54815	5.79503	2.10357	5.32752	5.34259	10.0075	5.67208	6.54709	5.15019	4.21678	-0.726149	0.164781
ENSRNA049475878	33.4657	39.3122	21.3593	19.4197	44.9947	0.883835	1.08199	0.31939	1.08956	2.74735	0.732165	0.159539
ENSRNA049476041	37.203	37.5894	31.8772	38.3237	43.3251	6.2985	5.46958	1.71238	3.90455	7.98397	0.889828	0.0431651
ENSRNA049476045	29.3887	36.8063	26.0519	28.6998	41.2381	2.9691	0.596636	0.790041	1.08574	2.55844	0.253219	0.681071
ENSRNA049476127	31.0874	38.0592	51.4566	46.5728	33.5582	16.9334	15.3296	7.57164	12.2962	10.8812	-0.723794	0.166847
ENSRNA049476258	28.7091	28.9751	29.7736	30.2465	22.4556	11.1997	10.9508	6.81859	7.29375	6.70977	0.294524	0.630495
ENSRNA049476719	12.5709	11.7467	6.31071	6.01494	8.18085	148.655	118.022	90.8772	87.3359	48.365	0.719241	0.17086
ENSRNA049476878	26.8405	27.8788	27.1846	27.6687	33.0573	0.2358	1.02777	0.239398	2.60742	4.3829	0.886461	0.0451351
ENSRNA049477077	61.3255	77.3715	62.298	76.8193	100.508	5.80684	11.8016	4.30941	10.8516	20.6868	0.993762	0.000590872
ENSRNA049477080	71.1783	84.8893	83.4956	78.7098	100.925	24.6057	37.3841	18.7048	32.785	52.6085	0.792196	0.110101
ENSRNA049477136	48.0751	50.1192	56.7964	55.3374	49.419	6.7203	4.68415	7.76419	9.21946	7.20643	0.627284	0.25733
ENSRNA049477302	25.9911	31.4811	24.7574	30.7621	26.546	3.24143	3.68657	1.73507	1.98854	2.37784	0.392564	0.513325
ENSRNA049477405	1.52889	1.4096	13.5923	14.7796	1.33565	2.5906	4.28844	2.28143	3.25991	5.36537	-0.555493	0.331002
ENSRNA049477408	6.45531	3.13245	0.809065	0.859277	0.500868	1.64922	2.41007	1.03149	1.83171	2.91359	-0.146053	0.814702
ENSRNA049477424	40.9403	46.2036	56.4728	56.5404	35.2277	8.27374	4.40092	1.54992	2.55337	2.98839	-0.517679	0.371625
ENSRNA049477429	1.86864	3.13245	16.3431	14.7796	1.83652	1.73112	4.37451	2.46575	3.22033	4.37325	-0.288854	0.637401
ENSRNA049477485	30.0682	36.9629	38.997	38.6675	35.3947	19.3732	13.3924	10.3572	37.8937	62.2613	-0.0324595	0.958679
ENSRNA049477494	16.3082	20.2043	16.9904	16.1544	14.7756	6.28787	6.38035	2.57403	2.99134	3.83044	0.513534	0.376146
ENSRNA049477554	29.3887	30.698	31.2299	36.6052	29.5512	1.15599	0.929544	0.677796	2.30316	1.94999	0.564027	0.321997
ENSRNA049477741	87.3166	93.0337	85.7609	84.0373	80.8902	17.5015	17.3659	15.384	24.0167	29.0828	-0.735235	0.156883
ENSRNA049478113	1.52889	1.4096	10.0324	13.7484	2.00347	1.33368	2.77308	1.39842	1.59575	3.96114	-0.521341	0.367641
ENSRNA049478119	1.18914	0.62649	6.47252	4.98381	0.500868	0.727769	1.39451	0.660451	5.66707	1.81954	0.29833	0.625867
ENSRNA049478122	1.69877	1.87947	11.6505	8.0772	0.333912	1.62193	3.73335	1.03889	1.6075	2.86345	-0.723995	0.16667
ENSRNA049478153	1.86864	1.09636	15.2104	19.9352	1.33565	5.50475	12.4498	4.78516	6.91245	10.9312	-0.581519	0.303743
ENSRNA049478167	2.71803	1.72285	11.9742	13.061	1.08521	28.2964	41.3463	25.8531	31.3723	55.662	-0.652276	0.232875
ENSRNA049478201	3.73729	3.13245	7.76703	3.95267	1.25217	11.0231	16.3817	10.5843	10.58	18.5597	-0.741787	0.151259
ENSRNA049478218	4.41679	4.2288	16.1813	13.7484	1.08521	2.27212	4.07082	2.75267	3.66649	7.14817	-0.554294	0.332272
ENSRNA049478241	0.339753	1.56622	10.1942	8.76462	1.16869	0.412793	0.974756	0.13454	1.33559	3.13663	-0.362288	0.54902
ENSRNA049478267	0.849383	1.25298	11.4887	8.93648	0.250434	0.858504	2.41506	1.8833	1.51054	4.46032	-0.370612	0.539159
ENSRNA049478350	0.679506	0.313245	8.25247	8.93648	0.751302	6.43414	9.21946	3.28018	4.82887	19.2629	-0.635153	0.249559
ENSRNA049478420	46.7161	54.6612	27.1846	29.9028	54.1772	1.24023	0.787549	0.504011	2.18078	3.43071	0.309562	0.612242
ENSRNA049478426	31.4272	40.0953	23.3011	21.4819	33.8086	21.7966	18.0521	16.1768	40.2332	30.5934	-0.404508	0.499376
ENSRNA049479257	10.5323	4.85529	0.485439	0.687421	1.16869	10.7702	14.3568	7.01383	10.0005	19.6867	-0.0336113	0.957213
ENSRNA049479365	11.042	11.5901	12.6214	12.0299	9.76693	18.941	12.5561	12.6316	10.3099	11.0987	-0.0848712	0.892069
ENSRNA049479424	15.119	24.7463	21.1975	18.9041	21.2034	24.2234	23.0817	9.29488	9.77001	13.7672	-0.102641	0.869544
Zm00001d000479	43.1487	48.5529	67.4761	63.2428	50.5877	3.3077	2.25487	1.71945	0.887204	0.677277	-0.554623	0.331923
Zm00001d000485	40.0909	39.4688	53.5601	56.0249	69.7042	3.14885	2.22872	2.78938	2.99853	1.44017	-0.587996	0.297053
Zm00001d000506	9.51309	14.096	16.8286	9.79576	16.4452	637.042	520.996	388.675	275.386	82.9207	-0.461442	0.434046
Zm00001d000508	13.2504	15.6622	24.272	25.6064	23.5408	176.31	258.479	182.923	85.7379	152.798	-0.652201	0.232948
Zm00001d000511	16.9877	15.349	20.3885	30.5903	19.4504	0.551215	3.05696	2.9104	0.885855	0.656296	-0.339746	0.575894
Zm00001d000522	19.3659	23.0235	28.1555	25.6064	45.3286	235.149	183.96	129.018	137.442	161.116	-0.416202	0.485799
Zm00001d000545	28.0296	25.0596	30.5827	33.3399	45.579	3.70397	6.45834	16.819	9.98306	14.7752	0.596354	0.288477
Zm00001d000551	28.3694	39.1556	35.9225	33.1681	30.8869	10.1847	20.6634	29.7312	23.3417	34.5368	0.246009	0.68996
Zm00001d000561	8.15408	6.73476	1.77994	2.06226	7.42954	45.9886	39.0015	28.4949	20.7629	18.9816	0.493257	0.398454
Zm00001d000566	21.2346	25.3728	34.4662	31.1058	24.626	3.7549	3.74148	3.95084	2.44597	1.41445	0.124719	0.841615
Zm00001d000568	18.0069	15.349	13.4305	12.0299	14.4417	2.74348	2.74224	2.82471	2.93074	1.74797	-0.0884085	0.887582
Zm00001d000574	20.3852	20.2043	33.1717	25.4346	28.9669	0.0720343	0.563857	0.39566	1.05947	2.36391	0.359661	0.552139
Zm00001d000580	65.0627	57.4804	104.208	90.5678	74.8798	4.41282	10.4408	20.3251	7.67779	4.13209	0.64365	0.241241
Zm00001d000596	39.5812	49.4927	61.3272	52.7596	52.8416	1.87894	1.54543	2.91946	4.71182	4.12579	0.445535	0.452097
Zm00001d000607	2.37827	1.56622	0.161813	0.343711	2.08695	0	1.31077	6.15311	3.636	3.58923	-0.775149	0.123582
Zm00001d000612	50.2835	47.4566	67.4761	58.6027	55.6798	2.28713	1.44369	1.65057	1.37628	1.1806	-0.18545	0.765238
Zm00001d000619	10.3625	11.7467	6.79615	5.32752	10.7687	2.6336	2.37032	2.2956	1.41729	0.927417	0.183227	0.768021
Zm00001d000633	20.3852	20.9874	21.3593	17.3574	29.8017	3.19415	2.30619	2.8588	1.03282	1.02063	-0.314277	0.606539
Zm00001d000682	14.7793	12.6864	11.3269	8.76462	9.34954	13.6938	9.78459	8.61353	7.04419	4.42427	0.929358	0.0222985
Zm00001d000706	9.51309	7.36125	8.57609	11.1706	11.52	2.58966	1.82223	1.0897	0.706013	0.827927	-0.528572	0.359805
Zm00001d000738	37.0331	36.8063	55.1783	40.386	54.0938	22.3914	18.9261	19.7331	16.1964	16.5578	-0.307509	0.614729
Zm00001d000739	5.26617	3.60231	0.809065	0.343711	3.33912	6.97819	4.93236	2.98541	2.20933	2.81782	0.859378	0.0619492
Zm00001d000753	2.54815	4.2288	1.2945	1.03113	3.25564	1.36171	2.45576	4.10945	1.96761	1.04023	-0.377518	0.531004
Zm00001d000763	22.084	22.2404	25.081	20.4508	24.793	7.3948	5.51577	2.51375	1.76574	2.39455	-0.239416	0.698104
Zm00001d000808	1.52889	1.56622	16.0195	14.264	1.41913	2.13974	1.41	0.292506	0.745063	1.04706	-0.808033	0.0980066
Zm00001d000809	51.3027	50.1192	80.7447	76.8193	81.892	2.5858	12.1124	20.3175	9.386	9.90674	0.512953	0.376782
Zm00001d000826	17.1575	15.6622	15.0486	17.3574	15.026	3.03878	2.10143	2.54912	2.9919	2.65634	0.687752	0.19935
Zm00001d000842	10.0227	4.85529	4.20714	4.98381	3.75651	12.33	8.06161	5.49846	4.1815	3.80388	0.906135	0.0340315
Zm00001d000843	8.15408	9.24072	1.94176	2.57783	8.09737	5.3625	4.50127	4.1661	2.87206	3.30851	0.462773	0.432544
Zm00001d000854	47.9052	47.7698	38.0261	37.6363	52.1738	6.56992	4.06463	3.69254	3.06337	3.00197	0.253019	0.681317
Zm00001d000901	11.5516	15.1924	10.5179	9.45205	10.8521	2.48438	1.74062	1.70221	1.43135	0.985924	0.25118	0.683583
Zm00001d000907	26.8405	27.5655	31.5536	30.7621	25.9617	0.543355	0.683464	0.321186	1.38749	2.32679	-0.435488	0.463581
Zm00001d000909	12.9106	13.7828	15.3722	14.0921	13.6904	3.22417	5.40034	9.46169	7.84073	5.64314	0.95561	0.011152
Zm00001d000910	32.6163	29.1318	22.1684	24.5753	24.626	1.46828	2.40245	0.51905	0.140027	0.156532	0.724552	0.166181
Zm00001d000931	5.26617	4.2288	2.10357	2.06226	8.43128	0.246322	0.403173	5.03719	3.43524	2.82019	-0.38419	0.523149
Zm00001d000961	43.8282	51.3721	10.1942	11.858	41.2381	2.49878	1.31611	1.27579	0.194486	0.361979	0.399997	0.504635
Zm00001d000970	5.94568	5.48178	10.0324	15.467	8.3478	1.54456	1.80278	2.44773	1.84052	2.64526	0.143324	0.818141
Zm00001d000978	16.3082	13.6261	5.50165	3.43711	11.8539	25.7755	28.8577	22.1509	21.2961	24.197	0.831394	0.0809737
Zm00001d000986	3.56741	3.13245	4.20714	2.57783	1.25217	2.13094	6.95297	4.67068	1.73528	0.479846	0.605406	0.279265
Zm00001d001032	10.7022	10.6503	3.55989	1.5467	5.67651	2.86404	1.37359	1.76638	1.34008	0.542447	0.430344	0.469486
Zm00001d001078	30.7477	33.6738	24.272	27.325	39.0677	3.39907	4.27455	2.21279	5.08613	7.00703	0.800825	0.103458
Zm00001d001080	11.8914	15.5056	14.4014	17.7011	14.2747	104.014	102.835	104.84	116.988	135.953	0.182737	0.768634
Zm00001d001140	9.85284	7.51787	7.76703	5.32752	7.42954	22.5634	21.3137	26.7444	20.6757	22.3718	0.337728	0.578312
Zm00001d001150	8.66371	9.86721	12.6214	14.9514	10.2678	0.544603	0.534875	2.65296	3.9495	2.22587	0.933624	0.0203224
Zm00001d001165	20.8948	20.8308	32.8481	29.2154	26.9634	3.18073	6.25308	5.17243	3.10228	2.58206	-0.112528	0.857028
Zm00001d001170	31.9368	38.6857	46.1167	42.6201	35.4782	2.05271	1.38092	0.947312	1.32465	0.312362	-0.300159	0.623645
Zm00001d001172	41.4499	52.9384	57.6055	50.5255	48.1668	32.8029	42.5037	22.1946	19.19	27.097	-0.208132	0.736924
Zm00001d001174	8.49383	5.63841	3.88351	4.46824	7.51302	5.45141	3.55362	6.75106	5.04649	7.55044	0.142024	0.819779
Zm00001d001203	33.1259	32.5775	27.9937	29.5591	34.3929	0.14486	1.43462	2.58907	0.664905	0.430919	-0.71756	0.172349
Zm00001d001240	6.28543	6.10827	5.17802	2.57783	5.25912	21.1614	17.4197	12.331	8.36765	6.29048	0.672794	0.213309
Zm00001d001243	36.6933	36.6496	11.3269	9.45205	43.4921	1.87665	1.45371	5.00036	7.26554	5.34206	-0.615772	0.268812
Zm00001d001250	13.76	12.0599	15.6959	13.4047	9.68345	15.9376	16.8944	18.3886	10.9368	5.58347	0.791141	0.110922
Zm00001d001256	13.76	14.7225	10.8415	8.24906	12.6052	11.3568	12.446	9.18181	4.63628	5.36967	0.769015	0.128546
Zm00001d001263	8.66371	10.6503	8.41428	6.01494	8.43128	29.3878	27.416	21.5911	15.4578	11.7543	0.595365	0.289488
Zm00001d001267	15.7985	22.7102	11.4887	10.1395	24.793	8.16359	7.49254	6.74323	4.68364	4.74655	0.0267534	0.965941
Zm00001d001340	16.3082	13.3129	1.94176	2.06226	16.7791	1.9769	1.89316	1.99961	2.3201	3.12026	0.293166	0.632147
Zm00001d001348	5.0963	5.16854	5.17802	4.46824	4.9252	2.01903	1.03714	1.83735	1.61146	2.56064	-0.0835292	0.893771
Zm00001d001364	52.1521	52.6251	55.9873	58.4308	76.5494	1.27213	0.94595	2.28895	1.0615	0.692978	-0.444255	0.453557
Zm00001d001370	1.18914	2.19271	0.323626	0.343711	1.16869	1.10575	1.04799	3.22366	1.3153	1.00795	-0.599795	0.284965
Zm00001d001384	9.51309	10.9636	10.5179	12.2017	9.68345	26.592	23.1724	19.1674	14.5301	10.5531	-0.220923	0.721018
Zm00001d001393	56.0593	50.7457	50.9711	51.041	61.6903	0.779415	1.33924	2.42664	2.2042	4.79673	0.646507	0.238461
Zm00001d001399	17.1575	18.0116	27.67	23.2005	24.0417	4.97305	8.49335	18.7692	21.3899	17.3279	0.872475	0.0536091
Zm00001d001406	9.17334	9.24072	8.41428	6.87421	4.59129	2.60134	2.7129	0.293539	0	0.0534438	0.756242	0.139065
Zm00001d001425	85.9576	78.7811	107.282	111.878	99.0884	22.5682	27.6338	36.7671	32.8786	30.798	0.795802	0.10731
Zm00001d001432	10.3625	7.6745	10.8415	13.7484	27.0469	10.6135	18.9567	19.4073	22.0669	19.4655	0.258845	0.674146
Zm00001d001436	8.83358	19.4212	37.0552	29.2154	21.7043	0.0739443	11.6196	1.60532	0.885172	1.2899	-0.0983132	0.875026
Zm00001d001456	14.0998	12.843	16.6667	18.0448	17.28	18.2908	12.7331	9.51129	6.99954	6.50859	-0.800759	0.103508
Zm00001d001480	55.8894	55.9142	53.7219	58.259	47.8329	5.69118	4.57245	3.27484	4.02734	3.01636	0.615284	0.269302
Zm00001d001482	11.8914	13.3129	5.98708	4.98381	12.1878	23.6966	15.0845	8.34607	7.68197	6.24173	0.500757	0.390168
Zm00001d001490	14.0998	15.0357	16.5049	15.2951	14.1078	50.5743	47.2732	37.2878	31.4283	24.8337	-0.0530215	0.932523
Zm00001d001492	17.837	18.3248	12.7832	13.4047	15.36	3.74862	3.11843	2.21793	1.28598	0.923771	0.688414	0.198738
Zm00001d001497	18.1768	19.4212	21.5211	19.4197	19.6173	3.19949	4.87814	3.41671	2.29231	1.74542	0.0468209	0.940408
Zm00001d001511	3.73729	3.75894	1.45632	1.71855	3.33912	3.31392	1.73053	1.70586	1.79374	1.26134	0.337759	0.578275
Zm00001d001513	4.75655	5.48178	5.82527	3.95267	4.59129	1.65891	2.48469	2.64605	2.35631	2.60074	0.308316	0.613752
Zm00001d001527	14.9491	15.5056	18.7703	17.3574	21.2034	8.46679	9.4735	13.9067	12.5312	9.25774	0.27591	0.65321
Zm00001d001566	45.0173	47.9264	66.8288	63.5865	62.4416	11.4713	11.7071	9.86681	9.42573	11.0746	-0.821238	0.0882562
Zm00001d001568	40.4306	32.5775	29.6118	31.1058	39.0677	3.73228	2.09621	1.28639	1.18657	0.901692	0.508173	0.382015
Zm00001d001580	4.75655	4.54205	1.13269	1.37484	3.92347	44.5239	33.9689	27.5278	22.5152	21.061	0.596279	0.288554
Zm00001d001591	24.4622	25.0596	33.1717	35.9178	25.4608	5.24537	6.77816	5.44657	1.73831	0.904981	-0.279873	0.648363
Zm00001d001600	5.0963	5.32516	7.76703	6.87421	16.0278	1.66145	2.78964	7.02224	9.24767	8.26205	0.586326	0.298773
Zm00001d001620	23.7827	20.3609	16.0195	13.061	27.3808	2.74259	4.43218	5.9283	5.53085	4.66046	-0.647427	0.237568
Zm00001d001628	42.639	36.9629	35.1134	30.0747	43.9929	3.54221	4.00493	4.65213	2.28858	1.32473	-0.245503	0.690584
Zm00001d001630	12.401	8.92748	14.5632	10.3113	10.9356	3.05641	3.40388	3.73832	1.82785	1.09787	0.374622	0.534421
Zm00001d001633	25.8212	25.6861	20.3885	20.6226	33.6416	0.469505	2.00692	4.91625	2.59319	1.37252	-0.638447	0.246325
Zm00001d001641	42.1294	38.6857	42.395	37.8082	44.8277	0.954824	1.59799	1.64332	1.34925	2.86426	0.594711	0.290158
Zm00001d001642	18.1768	19.2646	15.2104	13.4047	17.7808	1.84004	2.74875	1.6451	0.666026	0.722751	0.649745	0.235322
Zm00001d001644	4.75655	5.48178	1.2945	1.71855	3.33912	4.12505	4.71902	3.35076	1.825	1.79919	0.667648	0.218172
Zm00001d001656	7.9842	7.04801	5.33983	3.95267	5.17564	9.17074	8.46142	7.43673	5.23245	3.98862	0.825306	0.0853157
Zm00001d001662	5.26617	5.01192	2.58901	0.687421	1.58608	2.28513	2.77945	0.993196	0.84205	0.417022	0.91992	0.0268739
Zm00001d001672	2.03852	0.939734	1.2945	1.20299	1.83652	6.5953	13.6781	84.8591	37.5303	23.2697	-0.32654	0.591748
Zm00001d001677	10.8721	9.24072	9.70879	9.10833	9.26606	7.06113	5.19396	4.01691	2.99665	3.24931	0.850837	0.0675869
Zm00001d001688	36.0138	38.5291	43.3659	49.1506	23.2904	0.730581	3.20466	0.821678	1.08024	0.539628	0.19624	0.751752
Zm00001d001700	17.3274	19.4212	18.4467	19.7634	18.0313	22.7919	14.7149	15.0987	11.7482	8.61353	-0.48937	0.402764
Zm00001d001709	6.96494	6.89138	7.60522	8.76462	8.59824	44.4405	37.0364	33.6468	30.9864	33.8717	-0.767766	0.129564
Zm00001d001714	29.2188	23.0235	25.4047	20.4508	21.9547	23.162	21.0378	18.3256	13.141	9.57954	0.766566	0.130544
Zm00001d001725	6.45531	5.48178	5.50165	6.5305	5.84346	5.8315	5.19095	8.14432	7.125	5.26104	0.0171361	0.978183
Zm00001d001747	14.0998	13.1563	3.88351	3.26525	12.7721	37.6383	35.3305	23.7044	20.2676	21.1594	0.683417	0.203368
Zm00001d001763	11.3817	12.2165	13.1069	11.1706	13.0226	6.5455	6.67073	6.84754	5.86177	4.24814	-0.251103	0.683678
Zm00001d001765	28.0296	27.2523	38.8351	32.6525	24.2086	115.151	109.177	124.298	93.8171	81.8328	0.629258	0.255374
Zm00001d001766	24.802	25.5294	31.5536	28.8717	32.473	25.7368	14.4996	8.58923	9.61584	22.6958	-0.283237	0.644253
Zm00001d001767	12.5709	14.5659	15.3722	14.4359	16.1947	44.3082	38.7822	21.9006	20.7941	27.6447	-0.673631	0.21252
Zm00001d001771	25.3116	27.8788	61.1654	42.792	21.2869	252.935	477.005	707.538	476.169	305.461	0.911316	0.0312779
Zm00001d001774	48.0751	41.0351	57.7673	54.3063	61.2729	28.2974	17.4231	11.1823	6.6444	8.69992	-0.62991	0.254729
Zm00001d001776	5.7758	4.2288	4.36895	3.95267	4.1739	13.0738	12.4162	39.1378	41.4448	5.66871	-0.336829	0.57939
Zm00001d001780	6.79506	8.92748	7.28159	5.49937	10.0174	3.27156	4.70704	1.89908	3.12664	8.34134	0.811771	0.0952151
Zm00001d001785	22.4237	19.2646	18.6085	18.5604	21.0365	174.788	156.151	112.097	95.019	119.056	0.686471	0.200534
Zm00001d001786	2.8879	5.01192	3.7217	4.81195	5.50955	24.8195	23.208	21.0106	23.5264	22.1541	-0.326641	0.591627
Zm00001d001787	22.4237	26.6258	28.6409	25.4346	23.6243	80.205	96.8705	81.5174	62.9702	52.5063	0.424016	0.47677
Zm00001d001788	16.8178	20.9874	24.272	19.5915	19.5339	23.9885	23.9905	20.4943	19.2596	23.4639	-0.443694	0.454197
Zm00001d001789	15.6286	14.4093	15.6959	15.467	12.9391	44.8756	49.0929	60.9368	57.0998	49.8602	0.345286	0.569267
Zm00001d001790	22.084	18.1682	23.4629	22.3412	22.4556	31.1384	28.2948	30.3663	33.7963	33.2149	0.656955	0.228372
Zm00001d001797	34.6548	29.6016	22.8156	24.4035	30.1356	30.4344	34.2201	31.5967	24.7264	21.9433	0.0559499	0.9288
Zm00001d001798	11.2119	12.5298	10.356	9.28019	14.1078	52.4344	53.6148	81.2412	100.217	105.133	-3.33824e-05	0.999957
Zm00001d001799	7.64445	5.48178	5.17802	5.67123	6.42781	50.0027	46.7516	29.1885	29.9699	32.9879	0.591764	0.293178
Zm00001d001802	13.0805	10.4937	12.136	9.79576	9.34954	22.3389	28.562	24.6027	20.959	18.5228	0.309321	0.612534
Zm00001d001803	25.4815	20.5175	30.5827	26.4657	26.546	79.8411	97.4425	81.1504	68.5357	80.0395	-0.638712	0.246066
Zm00001d001804	97.5092	87.082	156.473	153.295	99.1719	61.0315	64.3397	157.265	75.5847	21.8216	0.722763	0.167753
Zm00001d001806	20.0454	11.5901	13.7541	10.655	10.1843	12.6509	7.14401	3.40867	2.33658	1.15951	0.88014	0.0489082
Zm00001d001807	10.1926	10.8069	9.8706	8.76462	10.3513	18.3108	14.245	11.5601	9.78428	10.2448	0.48262	0.410275
Zm00001d001808	8.32395	10.9636	9.70879	8.42091	8.26433	48.0155	50.9983	36.1011	36.4321	44.7015	0.306825	0.615557
Zm00001d001809	9.51309	10.1805	8.57609	5.67123	12.2713	43.5321	46.7306	39.289	29.485	30.6287	0.22826	0.711914
Zm00001d001810	4.75655	5.16854	6.31071	10.4832	8.43128	6.91012	9.56575	11.5384	5.80747	3.77834	-0.559265	0.327014
Zm00001d001811	28.5393	26.7824	30.5827	32.137	35.1443	18.3045	17.9307	19.3974	22.1255	18.8842	0.452822	0.443808
Zm00001d001812	15.2889	9.86721	9.54697	12.3736	12.0208	5.0759	4.82584	4.85698	3.61839	3.1975	-0.025565	0.967453
Zm00001d001813	12.9106	14.5659	18.2849	17.1855	25.4608	23.4621	20.7726	18.1497	16.0012	11.7892	-0.946207	0.0148556
Zm00001d001819	28.1995	29.445	32.3626	30.7621	28.2156	10.4623	9.11207	5.39374	6.24221	4.38249	-0.38186	0.52589
Zm00001d001820	42.4692	43.8543	50.0002	44.3387	42.4903	5.9379	2.1347	1.51373	0.767543	0.63361	-0.293008	0.63234
Zm00001d001825	58.2677	54.1913	76.5376	74.7571	59.019	36.3507	33.6881	32.7276	21.6895	16.6176	-0.158972	0.798446
Zm00001d001828	15.2889	15.9755	15.3722	15.2951	20.3686	51.1334	42.0336	28.912	25.9412	23.4596	-0.481833	0.411153
Zm00001d001830	16.3082	12.2165	15.2104	13.5766	13.6904	23.9195	26.571	24.8811	22.3469	20.8648	-0.124835	0.841469
Zm00001d001831	64.5531	47.9264	61.6508	57.056	58.3511	37.906	45.0202	32.2367	26.3163	23.4435	-0.403402	0.500665
Zm00001d001834	10.1926	8.30099	5.98708	6.18679	9.76693	31.0114	29.301	32.7476	27.9111	24.1816	-0.375676	0.533177
Zm00001d001837	19.8756	14.7225	16.6667	8.76462	11.8539	61.6638	45.5723	31.052	30.3326	25.9066	0.754534	0.14049
Zm00001d001838	8.66371	6.57814	3.07445	4.46824	6.01042	0.18616	0.581003	0.764215	1.3325	3.82608	-0.145454	0.815458
Zm00001d001843	11.042	12.2165	16.1813	14.6077	15.4434	24.551	16.4601	11.0813	19.4339	13.2534	-0.825826	0.0849425
Zm00001d001844	16.3082	14.4093	26.861	20.4508	20.786	31.935	31.4328	29.8209	21.9163	16.5177	-0.267101	0.664004
Zm00001d001845	11.2119	9.24072	12.7832	7.56164	12.4382	5.40713	5.85689	3.75459	3.88106	5.54235	0.0897933	0.885825
Zm00001d001846	5.26617	7.51787	7.76703	4.81195	6.67824	84.4216	108.543	108.281	93.2399	84.1354	0.700435	0.187725
Zm00001d001847	13.0805	10.8069	10.5179	9.79576	7.93041	14.3335	11.1552	9.07479	7.89731	6.54274	0.962512	0.00866404
Zm00001d001848	46.5462	42.4447	61.8126	52.4159	57.4329	14.9713	15.8775	15.3165	11.5782	12.7972	-0.311088	0.610395
Zm00001d001852	7.64445	10.0238	26.0519	34.3711	21.4539	5.29164	2.51693	1.15998	21.6727	77.7896	0.242659	0.694097
Zm00001d001855	9.68297	7.98774	11.4887	12.2017	14.3582	4.0632	4.58613	4.33998	4.1228	4.86984	0.337643	0.578414
Zm00001d001856	10.8721	9.55397	12.136	8.24906	12.2713	100.118	88.6602	90.5318	83.1156	69.1087	-0.171409	0.782828
Zm00001d001857	21.5743	24.5897	23.4629	24.2316	29.5512	8.72616	8.89268	5.11515	3.4274	10.4736	0.439952	0.458471
Zm00001d001858	2.8879	5.95165	3.88351	2.92154	6.51129	6.49692	6.63187	3.10823	2.376	2.47981	-0.00501985	0.993609
Zm00001d001859	35.844	38.6857	53.7219	47.4321	50.8381	40.3999	38.9284	39.7921	34.3742	33.7164	-0.463122	0.432149
Zm00001d001860	7.30469	6.57814	6.79615	5.84308	9.68345	5.33382	4.48379	2.96736	2.06419	2.54187	-0.0783188	0.900383
Zm00001d001862	68.6302	58.89	65.2107	84.8966	118.205	35.7335	24.7217	30.2119	26.7522	51.4219	0.842913	0.072952
Zm00001d001864	22.7635	21.3006	21.683	20.4508	24.8765	16.7812	14.4812	10.5832	7.75468	5.18634	-0.294931	0.629999
Zm00001d001866	86.2973	88.9615	124.272	105.691	106.518	22.4879	26.8594	26.7066	17.1787	10.728	-0.0775953	0.901302
Zm00001d001868	9.85284	7.20463	12.6214	12.0299	12.1878	43.7809	36.675	40.863	38.2053	37.2623	0.144819	0.816257
Zm00001d001869	25.1417	20.3609	25.081	27.325	22.1217	33.3164	26.6881	24.1176	17.8555	20.4982	-0.195889	0.752191
Zm00001d001870	15.4588	11.2768	13.4305	13.061	14.2747	29.142	27.4611	23.511	24.1114	18.6213	-0.0718373	0.908613
Zm00001d001871	62.3447	52.3119	83.981	81.2876	72.4589	53.4816	40.7318	32.7869	23.4842	20.3594	-0.615816	0.268768
Zm00001d001877	14.9491	16.1321	22.6538	21.6538	19.4504	10.5984	11.1641	6.9912	6.03595	5.48036	-0.832901	0.0799092
Zm00001d001879	41.28	39.4688	41.586	49.4943	62.1911	79.6665	85.1355	73.5267	53.9703	52.237	-0.88188	0.04786
Zm00001d001880	31.0874	28.5053	30.259	28.528	22.706	24.9572	24.472	18.951	19.9829	27.0021	-0.558382	0.327947
Zm00001d001881	7.30469	4.85529	5.01621	6.70236	8.26433	71.2001	62.1654	61.9623	60.9445	61.0204	0.224314	0.716809
Zm00001d001882	3.56741	3.75894	2.91264	2.06226	3.75651	24.4422	25.4246	32.3806	29.3295	29.0231	-0.528436	0.359952
Zm00001d001895	22.7635	24.5897	31.2299	28.6998	25.1269	44.3567	37.7111	38.8426	41.1363	39.07	-0.379264	0.528946
Zm00001d001896	48.7546	34.4569	62.298	51.2129	47.9999	79.0275	96.1423	76.2014	43.4575	28.0259	-0.286788	0.639919
Zm00001d001897	20.2153	19.4212	22.492	19.0759	20.1182	19.0905	17.7385	13.6518	10.0073	9.40271	0.0529345	0.932633
Zm00001d001898	36.1837	40.7218	49.5148	46.2291	43.4921	18.4127	21.6658	22.5142	16.3769	16.5477	0.188841	0.760997
Zm00001d001900	16.1383	14.5659	21.8448	24.919	35.8956	35.25	28.3424	35.644	133.954	124.665	0.811749	0.0952313
Zm00001d001901	25.8212	18.7947	28.1555	23.2005	19.8678	41.4718	47.3474	50.3897	53.3547	53.6754	-0.265717	0.665703
Zm00001d001902	14.6094	13.1563	15.2104	13.2329	22.3721	2.68706	2.74209	5.30786	5.30531	6.69098	0.691714	0.195698
Zm00001d001904	23.443	27.5655	32.5244	25.7783	25.0434	3.2927	2.15966	1.22398	0.645272	0.190773	-0.226138	0.714545
Zm00001d001905	23.7827	25.6861	26.6992	25.4346	28.466	13.7174	15.6425	6.90447	5.0495	3.16058	-0.691206	0.196165
Zm00001d001907	32.4464	29.9149	27.8319	28.3561	33.5582	31.5037	19.1427	13.0962	9.08358	8.13756	0.279926	0.648298
Zm00001d001909	15.9684	11.9033	10.6797	11.6862	14.6087	13.4717	12.0141	12.5505	11.0102	10.2116	0.1301	0.83482
Zm00001d001910	12.0612	9.71059	10.1942	9.28019	11.6034	16.8159	14.0744	13.1248	11.2375	8.28726	0.137888	0.824993
Zm00001d001913	32.2766	33.5172	33.6571	27.8406	31.1373	475.527	477.378	465.901	474.331	489.305	-0.231576	0.707805
Zm00001d001914	16.9877	13.6261	22.6538	16.3263	18.5321	23.4703	22.0214	21.3513	18.5681	13.6102	-0.143628	0.817758
Zm00001d001915	14.0998	12.2165	11.6505	11.3425	12.8556	8.46857	16.5248	28.235	32.9635	15.8145	-0.933806	0.0202397
Zm00001d001917	19.1961	14.4093	4.69258	3.78082	15.2765	10.2063	8.54618	8.03013	8.32178	8.45293	0.752223	0.142425
Zm00001d001923	19.8756	17.6983	8.41428	8.42091	17.6973	7.02003	6.53144	6.30289	5.51154	5.34798	0.402303	0.501945
Zm00001d001924	11.042	10.9636	13.5923	18.5604	16.3617	12.8109	11.0306	4.40871	2.33263	1.64928	-0.904912	0.0346919
Zm00001d001928	52.6617	46.5168	57.9291	57.7434	65.0294	3.97955	4.92444	2.46548	1.29776	3.73128	-0.485437	0.407138
Zm00001d001929	31.2573	26.4692	22.3302	20.4508	22.2886	41.3057	36.2416	32.0311	26.5158	23.2287	0.892616	0.0415548
Zm00001d001932	6.28543	8.14436	4.85439	7.21793	10.8521	18.9871	25.7437	20.3407	11.8775	12.9745	-0.343046	0.571945
Zm00001d001934	13.9299	10.0238	33.0099	40.386	36.6469	0.110041	0.983322	3.7426	29.7996	7.44849	0.710209	0.178903
Zm00001d001935	18.3467	20.5175	22.9775	24.2316	31.9721	39.4197	43.3385	41.3803	41.7593	44.7161	0.774767	0.12389
Zm00001d001936	25.8212	21.7705	24.272	26.8094	24.1252	6.0888	3.71194	0.196222	0.127421	0.121806	-0.118911	0.848956
Zm00001d001937	54.5304	50.7457	77.023	70.117	67.6172	18.1898	18.7633	17.0174	16.1767	10.5128	-0.432639	0.466849
Zm00001d001939	8.49383	6.89138	7.60522	6.70236	6.34433	68.1573	60.8314	46.6447	31.5967	27.307	0.782455	0.117747
Zm00001d001940	17.4973	15.1924	20.0648	20.6226	18.0313	61.6078	51.2228	41.6716	41.245	38.4344	-0.545343	0.341792
Zm00001d001946	14.9491	16.602	18.7703	18.2167	19.7008	56.2918	46.745	46.7783	37.6974	29.2914	-0.864147	0.0588683
Zm00001d001947	10.0227	8.92748	14.8868	10.655	12.2713	34.5859	29.921	39.4584	36.7287	27.5659	0.455864	0.440358
Zm00001d001949	25.8212	29.9149	35.9225	28.1843	31.3043	13.5072	13.8966	9.98107	11.1486	12.1137	-0.684716	0.202161
Zm00001d001952	9.34321	10.0238	12.2978	8.42091	10.7687	15.5292	14.9133	13.7763	12.2383	8.79784	-0.120361	0.847122
Zm00001d001953	31.2573	34.3003	27.5082	25.4346	33.7251	58.7282	54.2369	40.4633	31.9964	33.551	0.467077	0.427692
Zm00001d001959	41.9595	43.0712	57.9291	59.462	56.2642	19.5962	27.1344	32.829	19.9976	17.1831	0.039919	0.949187
Zm00001d001960	6.79506	5.95165	10.8415	9.79576	25.2104	0.169205	0.790832	1.05953	7.24176	23.1777	0.959227	0.00982254
Zm00001d001961	46.5462	34.4569	37.7025	43.6513	41.3216	0.0298481	2.7777	0	0.10971	0.428229	-0.733887	0.158048
Zm00001d001962	24.6321	26.7824	25.081	22.8568	24.3756	30.4694	29.0471	30.1281	24.9216	26.3897	0.654042	0.231173
Zm00001d001966	24.2924	24.7463	29.2882	22.5131	24.9599	106.514	117.439	110.983	100.904	110.6	0.457977	0.437965
Zm00001d001968	20.2153	21.4573	21.0357	23.3723	19.6173	73.9198	71.6577	57.8257	41.5759	48.0453	-0.390204	0.516089
Zm00001d001972	39.0716	26.6258	37.3788	29.3873	29.2173	29.5766	26.5442	23.8186	22.7992	20.9433	0.471759	0.422428
Zm00001d001973	11.3817	12.0599	8.09065	6.5305	10.2678	48.012	39.1762	31.1735	26.9551	30.6857	0.782384	0.117804
Zm00001d001974	7.9842	7.51787	3.7217	4.81195	7.34607	28.6017	24.9561	19.757	16.2756	12.482	0.385314	0.521829
Zm00001d001978	14.0998	14.5659	17.7994	18.7322	23.7912	30.5003	27.1766	28.6025	28.6178	21.9003	-0.83334	0.0796
Zm00001d001979	38.7319	31.4811	38.3497	44.3387	45.9129	167.326	172.141	196.345	141.844	135.237	-0.701161	0.187066
Zm00001d001980	38.0524	35.8665	37.8643	49.4943	40.0695	11.5703	13.0525	11.1355	10.4207	9.60726	-0.56445	0.321553
Zm00001d001982	46.3763	31.951	68.4469	69.4296	71.5407	0.782652	2.34785	7.01604	6.41561	3.66535	0.724935	0.165845
Zm00001d001983	32.1067	38.3725	45.6313	46.0572	43.2416	28.7971	33.3242	31.5941	27.8934	29.5516	-0.0465232	0.940786
Zm00001d001984	37.0331	41.0351	79.7739	76.4756	78.3024	507.018	838.676	1584.47	1747.42	1141.45	0.87698	0.0508296
Zm00001d001987	6.45531	7.51787	10.0324	7.38978	7.84694	21.0235	25.8869	32.7735	22.2602	17.0199	0.74636	0.147369
Zm00001d001988	13.9299	13.9394	21.1975	19.7634	21.0365	102.508	102.901	117.453	108.283	87.204	0.0613235	0.92197
Zm00001d001989	6.45531	5.95165	6.31071	8.76462	9.26606	0.6996	3.92047	13.561	14.6079	19.2333	0.77856	0.120848
Zm00001d001990	19.0262	17.6983	26.3755	23.0286	20.1182	4.14926	4.77312	5.0751	6.04265	5.02274	0.517235	0.372109
Zm00001d001994	53.5111	57.7937	71.3596	72.523	68.1181	42.6785	46.2541	29.9459	32.9399	42.0789	-0.794294	0.108475
Zm00001d001995	7.9842	5.48178	8.73791	7.73349	7.09563	15.892	14.3742	12.0538	8.74938	7.23533	-0.102097	0.870233
Zm00001d001997	24.6321	33.9871	25.5665	30.934	37.5651	14.6404	14.4811	9.18151	9.76271	9.50499	-0.186491	0.763936
Zm00001d001999	17.1575	17.5417	20.2266	18.5604	21.2869	35.0096	34.3667	26.4736	20.8837	25.0237	-0.63871	0.246068
Zm00001d002004	14.4395	17.0718	11.1651	10.655	11.6869	12.1173	7.61332	4.15805	4.85185	10.5655	0.410433	0.492488
Zm00001d002006	128.597	112.455	167.477	170.824	163.2	30.0627	27.7599	28.1282	38.0759	40.1945	0.60658	0.278076
Zm00001d002012	59.2869	52.3119	72.3305	61.3524	62.859	46.6819	40.1472	20.0877	15.4915	15.8099	-0.596691	0.288132
Zm00001d002021	15.119	13.9394	20.2266	23.2005	20.786	1.66609	4.65279	7.4253	2.72347	1.17877	-0.0311891	0.960295
Zm00001d002022	9.17334	8.45761	9.8706	6.01494	8.51476	15.1424	17.112	14.8927	12.8567	14.3461	0.572505	0.313116
Zm00001d002024	21.7442	18.1682	20.8739	25.0909	22.7895	210.866	252.485	268.039	206.594	217.664	-0.733657	0.158247
Zm00001d002026	22.7635	28.8185	35.5989	29.9028	45.6625	1.3713	2.44846	6.63849	5.33268	11.6473	0.975996	0.00444819
Zm00001d002027	17.6672	21.6139	29.2882	23.716	32.5564	179.579	181.561	158.228	129.02	138.684	-0.613579	0.271014
Zm00001d002029	11.7215	10.9636	13.5923	14.6077	19.033	136.195	123.899	98.5622	55.3959	37.5062	-0.915796	0.0289581
Zm00001d002032	3.05778	3.60231	0	0	2.83825	13.7581	11.8476	10.773	8.65595	6.47561	0.265856	0.665532
Zm00001d002033	40.9403	36.1798	46.2785	43.4794	46.4138	122.238	93.1564	84.4273	74.9757	63.0295	-0.548838	0.338066
Zm00001d002034	30.9175	29.7583	27.5082	27.1531	26.3791	41.0634	52.4241	64.7389	46.8372	36.6885	-0.0236454	0.969897
Zm00001d002035	11.8914	11.2768	50.4857	62.3835	70.0381	10.3311	74.8702	566.83	542.154	477.161	0.92881	0.0225563
Zm00001d002036	5.60593	9.86721	6.79615	7.04607	13.6069	21.8952	25.2293	27.7496	26.1196	21.5949	-0.410709	0.492167
Zm00001d002046	6.45531	4.69867	13.7541	9.96761	7.67998	18.9806	22.804	27.5331	14.6097	12.8476	0.345229	0.569335
Zm00001d002051	41.9595	37.1195	72.6541	63.0709	59.4364	65.3445	112.545	142.601	149.141	195.286	0.637881	0.24688
Zm00001d002053	18.0069	20.2043	17.9613	23.8879	32.8069	23.4484	21.6687	18.407	16.6642	20.9458	-0.10561	0.865783
Zm00001d002054	22.7635	17.855	25.2428	23.0286	24.4591	10.8311	8.1197	9.79267	6.61303	4.60163	-0.0795517	0.898819
Zm00001d002056	34.1452	36.0231	39.806	34.5429	39.6521	12.6952	11.6769	3.43858	3.39916	5.98957	-0.496471	0.394898
Zm00001d002063	18.5166	19.2646	16.8286	15.1233	14.8591	5.99803	5.17031	4.81176	6.55122	13.4546	-0.64734	0.237652
Zm00001d002064	56.2292	48.3963	86.7318	83.8654	83.9789	15.753	20.6088	34.4961	30.4146	19.8576	0.687846	0.199263
Zm00001d002065	30.5778	33.0473	33.1717	29.2154	30.1356	29.9416	55.5165	51.3088	38.1798	30.1222	0.838272	0.076153
Zm00001d002069	23.6128	28.9751	38.1879	30.7621	39.986	63.7476	55.7398	27.5101	12.7128	27.7013	-0.665066	0.220623
Zm00001d002075	14.7793	21.9271	23.7865	21.6538	21.9547	29.7047	42.2667	46.8518	33.2708	21.2349	0.410624	0.492265
Zm00001d002080	24.6321	24.1198	27.3464	25.2627	31.8051	47.4929	37.4695	43.182	42.8472	32.896	-0.660886	0.224607
Zm00001d002082	23.443	22.5536	26.5373	25.9502	27.0469	13.137	14.7508	5.90096	4.49503	3.76382	-0.977256	0.00410346
Zm00001d002084	4.92642	5.16854	4.85439	4.81195	4.25738	41.2331	39.7318	36.3049	25.5793	21.2967	0.836577	0.0773323
Zm00001d002085	18.8563	18.7947	23.4629	19.7634	21.3704	27.1818	26.5361	18.721	13.5549	18.1257	-0.504193	0.386385
Zm00001d002086	23.1032	21.3006	10.356	6.18679	24.4591	5.48927	5.61966	4.35788	4.66704	5.52115	0.910793	0.0315526
Zm00001d002087	46.5462	47.3	67.3142	59.6338	94.831	12.1054	13.1043	20.2953	31.7547	35.5311	0.820577	0.0887364
Zm00001d002089	50.7931	48.8662	56.7964	52.244	59.5198	10.072	8.59591	5.88549	3.59445	5.31855	-0.545318	0.341818
Zm00001d002090	30.7477	28.9751	44.984	35.9178	31.7217	14.0351	15.5043	7.46522	11.1972	20.2717	-0.801831	0.102692
Zm00001d002091	61.3255	46.047	64.4016	57.3997	63.1094	26.5752	23.2693	16.8789	10.3197	10.1738	-0.343083	0.5719
Zm00001d002098	11.2119	11.5901	11.4887	10.655	8.68172	5.14375	4.45293	3.60974	3.21516	2.93251	0.659094	0.226322
Zm00001d002099	28.3694	29.6016	28.6409	27.6687	35.3947	17.1033	13.4424	9.09491	5.37131	6.7873	-0.298678	0.625444
Zm00001d002104	13.4203	12.9997	16.1813	16.1544	17.4469	24.2662	21.9703	19.6394	17.5021	18.1486	-0.872349	0.0536875
Zm00001d002105	6.45531	10.8069	10.0324	9.45205	12.2713	169.966	176.279	171.141	131.553	130.054	-0.397275	0.507813
Zm00001d002111	13.4203	14.2526	9.70879	9.96761	10.1008	20.9961	15.9205	10.767	10.3335	8.50371	0.853734	0.0656576
Zm00001d002113	5.0963	4.69867	2.26538	2.92154	5.34259	16.6041	15.7329	13.9482	10.3039	7.89934	0.0151025	0.980772
Zm00001d002115	82.7299	85.046	113.593	102.598	104.514	62.1882	67.9458	24.5399	29.3683	65.3046	-0.723037	0.167512
Zm00001d002119	13.9299	16.9152	14.725	12.0299	10.8521	8.19671	6.83544	3.609	1.51072	1.00503	0.742106	0.150986
Zm00001d002122	42.2993	32.2642	46.1167	41.7609	50.4207	63.9567	65.5568	76.7451	58.8824	53.4764	-0.210994	0.733361
Zm00001d002125	26.3309	22.8669	38.3497	28.3561	31.7217	31.2533	27.8741	22.2756	16.0373	15.0396	-0.444502	0.453275
Zm00001d002128	9.17334	9.0841	10.8415	10.8269	19.7008	11.7502	10.686	44.985	62.3875	51.1798	0.52029	0.368784
Zm00001d002129	7.81432	7.98774	8.25247	6.35865	10.4348	4.13473	4.02667	1.48729	1.06482	1.53492	-0.0602288	0.923361
Zm00001d002131	3.73729	2.34934	2.58901	3.43711	6.8452	6.76451	8.35642	6.03122	6.14251	9.80169	0.690892	0.196454
Zm00001d002134	11.042	9.39734	8.73791	4.98381	10.5182	2.11286	1.63223	1.56182	1.34543	0.73866	0.156284	0.801826
Zm00001d002137	15.7985	15.1924	21.0357	15.8107	19.9512	101.118	71.4796	126.559	156.722	154.401	0.478998	0.414319
Zm00001d002138	5.60593	5.79503	2.58901	4.12453	7.76346	73.7761	37.069	16.9035	5.27026	0.51881	0.0293126	0.962683
Zm00001d002141	15.4588	18.9513	20.3885	18.7322	20.4521	97.1325	103.043	62.0952	36.7877	46.2857	-0.559272	0.327006
Zm00001d002145	6.45531	7.98774	7.11978	4.29638	4.59129	45.0711	39.9429	30.4891	25.2962	30.5339	0.632437	0.252234
Zm00001d002147	6.96494	8.92748	10.6797	12.2017	13.273	13.0737	12.1179	9.57529	9.48377	7.32766	-0.967367	0.00704193
Zm00001d002148	5.43605	4.85529	5.17802	7.56164	10.0174	53.8046	50.8247	63.5711	59.4326	50.1088	-0.316256	0.604148
Zm00001d002149	10.1926	9.71059	5.66346	6.35865	10.8521	9.19274	7.64611	5.82437	6.69966	5.60316	0.372062	0.537445
Zm00001d002153	7.81432	6.10827	5.33983	4.46824	7.76346	26.5155	16.6887	13.8887	11.528	9.89644	0.4398	0.458645
Zm00001d002154	21.0647	27.5655	25.4047	18.9041	20.2017	28.9696	26.0192	16.1708	11.5413	10.9341	0.477576	0.41591
Zm00001d002156	24.4622	24.4331	26.5373	25.0909	25.7112	91.5466	100.74	78.7219	80.5715	90.2586	-0.717369	0.172518
Zm00001d002158	18.8563	16.602	29.2882	37.98	45.746	228.56	208.838	175.689	303.819	429.515	0.822632	0.0872451
Zm00001d002159	26.8405	26.3126	37.8643	50.6973	73.4607	284.235	280.879	345.394	772.726	915.882	0.954977	0.0113901
Zm00001d002160	33.1259	30.5414	60.5181	64.6176	71.1233	362.618	396.285	594.681	841.357	631.459	0.85178	0.0669571
Zm00001d002161	25.8212	22.397	45.9549	59.462	88.5702	22.3836	32.1308	44.9985	91.7198	109.433	0.952425	0.0123673
Zm00001d002163	23.2731	22.5536	27.0228	27.4969	24.2921	33.8944	58.5774	44.3484	26.1042	20.301	-0.355274	0.557356
Zm00001d002164	11.2119	7.20463	2.91264	1.71855	7.67998	24.1215	24.488	25.0968	15.6933	13.8982	0.226896	0.713605
Zm00001d002166	33.8054	30.8546	34.628	29.2154	35.6451	47.9154	48.0452	43.2467	41.0252	39.5559	-0.173171	0.780619
Zm00001d002169	17.837	20.5175	18.2849	18.7322	19.5339	66.6345	63.0565	53.2126	48.7639	55.296	0.0652101	0.917031
Zm00001d002172	6.45531	5.32516	2.58901	3.95267	6.76172	6.61424	4.66937	3.77258	2.74408	1.77636	0.151918	0.807319
Zm00001d002175	6.11556	6.57814	12.136	8.93648	6.59476	14.8477	20.4998	9.93346	7.12931	8.76428	-0.474634	0.419204
Zm00001d002185	6.79506	5.95165	3.7217	4.98381	5.09216	24.9683	25.2658	17.389	11.7664	14.9987	0.672283	0.21379
Zm00001d002186	37.3729	42.1314	61.3272	49.8381	51.5059	67.7095	70.2379	25.2354	24.1675	30.9124	-0.859744	0.061711
Zm00001d002190	22.7635	23.9632	23.1393	21.8256	20.5356	78.0289	69.1332	55.6003	51.3907	66.3971	0.171576	0.78262
Zm00001d002191	40.7704	48.8662	46.4404	40.386	40.8208	4.19466	3.19292	2.49598	1.07422	2.01819	0.26049	0.672123
Zm00001d002235	5.7758	4.69867	6.79615	2.57783	3.58956	18.1301	18.4866	13.5757	8.99568	10.0187	0.625619	0.258982
Zm00001d002240	9.17334	10.3371	10.6797	6.35865	7.93041	48.2932	43.2738	27.9188	15.9462	10.55	0.637366	0.247385
Zm00001d002241	20.2153	16.602	23.9483	18.7322	18.4486	18.5532	18.5079	17.1645	16.7158	16.4838	-0.182621	0.768779
Zm00001d002243	12.401	15.9755	16.1813	11.1706	15.36	10.2099	16.306	15.5357	15.0744	19.755	0.55229	0.334397
Zm00001d002244	12.2311	11.5901	12.136	11.5143	13.7739	87.6304	98.2215	95.7438	93.3674	101.912	0.495196	0.396308
Zm00001d002246	18.1768	16.7586	17.7994	14.6077	21.4539	26.2286	31.1711	32.2778	23.2717	22.936	-0.17389	0.779717
Zm00001d002250	23.1032	28.6619	24.5956	26.4657	26.3791	15.6461	15.4955	11.6239	8.5092	11.0356	-0.0911408	0.884117
Zm00001d002252	23.443	27.5655	26.2137	21.8256	21.6208	62.7634	65.3289	12.5367	8.49544	13.6859	0.499386	0.391679
Zm00001d002253	10.7022	10.6503	12.945	9.28019	8.51476	241.107	273.445	246.805	232.57	263.841	-0.103012	0.869074
Zm00001d002256	37.8825	45.5771	50.4857	43.6513	43.659	42.4445	28.4346	13.3337	5.75142	5.02384	-0.533783	0.354184
Zm00001d002257	20.2153	20.9874	20.0648	21.1382	22.5391	69.2274	67.748	125.444	151.468	143.504	0.474685	0.419146
Zm00001d002258	23.6128	17.855	35.7607	28.6998	20.786	112.612	133.762	136.169	98.5861	72.3566	0.298738	0.625371
Zm00001d002259	12.2311	11.7467	12.6214	11.6862	11.9374	41.3938	42.1621	48.4727	44.2112	43.5064	0.614554	0.270035
Zm00001d002261	12.2311	19.2646	46.4404	50.1818	16.7791	34.8109	47.2089	33.1779	22.4957	28.5633	-0.510258	0.37973
Zm00001d002262	14.0998	11.2768	5.50165	5.49937	9.76693	21.781	15.2929	6.31049	3.32563	2.90286	0.829849	0.0820689
Zm00001d002263	31.2573	26.1559	22.1684	22.8568	40.9877	44.9234	36.5171	16.2071	10.8211	9.29342	-0.0621676	0.920897
Zm00001d002266	31.0874	37.746	41.2623	35.9178	36.5634	31.205	32.4377	30.8753	27.0099	20.2821	0.0266097	0.966124
Zm00001d002267	25.8212	19.7344	35.5989	30.5903	28.8834	133.092	96.6317	80.6563	89.2305	80.6915	-0.457072	0.438989
Zm00001d002272	159.684	166.333	222.655	204.336	183.652	16.4592	17.5202	15.479	15.5968	14.8749	-0.609537	0.275087
Zm00001d002274	12.5709	12.9997	11.8124	11.1706	6.17737	90.2317	59.8012	29.443	24.1051	20.2979	0.619217	0.265362
Zm00001d002275	8.15408	5.95165	5.17802	5.32752	7.5965	36.8845	37.4151	22.0743	18.144	22.5752	0.464933	0.430107
Zm00001d002277	21.9141	16.4453	23.6247	31.4495	31.1373	0.60239	1.26819	0.953856	1.58655	4.69792	0.611911	0.272693
Zm00001d002283	9.85284	12.6864	13.1069	11.6862	17.0295	1.70362	8.21187	5.56508	3.23413	4.27185	0.328371	0.589545
Zm00001d002284	37.5427	32.8907	38.5115	36.0896	32.8903	133.941	134.499	204.383	276.053	132.65	0.421966	0.479136
Zm00001d002286	18.5166	18.6381	34.1426	30.934	24.4591	3.91933	5.52345	2.83212	1.3766	1.18627	-0.624974	0.259623
Zm00001d002287	10.8721	11.1202	24.272	27.325	41.906	1.62493	2.18529	0.863064	0.47149	1.66761	-0.329843	0.587776
Zm00001d002288	46.2064	40.4086	44.175	38.8393	29.0504	54.911	23.8288	6.16617	2.81477	2.21592	0.623539	0.26105
Zm00001d002292	20.0454	18.1682	26.6992	25.7783	18.866	46.8333	67.4403	69.6555	49.8562	42.784	0.282434	0.645233
Zm00001d002296	14.0998	13.9394	11.3269	14.6077	13.1061	48.3908	41.1305	30.1022	27.0366	38.0679	0.275136	0.654157
Zm00001d002301	13.2504	13.3129	13.5923	14.264	14.0243	0.320891	0.213394	0.147941	0.977948	3.73387	0.585974	0.299136
Zm00001d002302	25.8212	23.65	21.5211	21.6538	37.2312	107.281	101.408	80.3119	50.4953	41.7901	-0.465634	0.429317
Zm00001d002307	3.05778	2.03609	0	0.343711	2.42086	10.3049	6.7427	2.96477	1.76524	2.58625	0.721026	0.169283
Zm00001d002309	11.2119	10.1805	8.41428	10.3113	10.9356	4.10865	3.85887	2.767	1.85928	2.10159	0.166383	0.789136
Zm00001d002313	19.1961	21.7705	16.8286	14.4359	20.953	10.5607	12.0894	11.6158	7.8751	6.4713	0.159168	0.7982
Zm00001d002314	19.5358	16.1321	23.4629	18.9041	22.873	29.2019	23.615	10.343	13.7385	18.0491	-0.542076	0.345282
Zm00001d002317	5.43605	4.07218	4.04533	3.0934	5.50955	14.411	11.9603	7.25845	6.57159	6.80805	0.403467	0.500589
Zm00001d002323	32.9561	36.8063	51.2948	43.995	45.746	10.9439	24.7687	11.4136	4.33083	5.59428	-0.427178	0.473127
Zm00001d002324	10.7022	11.7467	15.2104	14.6077	19.033	1.50157	2.07616	1.81036	1.6206	1.38682	-0.466223	0.428653
Zm00001d002325	39.921	36.9629	66.3434	62.8991	58.6016	131.153	190.027	198.973	166.816	187.013	0.434661	0.46453
Zm00001d002326	9.51309	11.7467	4.04533	4.64009	13.0226	129.4	88.4151	78.6573	84.1835	80.4955	0.184756	0.766107
Zm00001d002330	9.68297	9.55397	13.5923	11.5143	9.59997	32.2585	39.4056	22.2836	17.387	19.3662	-0.486203	0.406285
Zm00001d002332	39.4114	45.1072	41.586	42.1046	35.979	134.319	147.605	109.339	59.745	28.5385	0.668472	0.21739
Zm00001d002334	9.00346	7.51787	8.09065	7.21793	8.43128	63.3128	64.951	52.7208	48.061	81.7465	0.495611	0.395849
Zm00001d002338	17.3274	18.1682	25.7283	22.1693	25.3773	49.553	57.7408	77.58	52.7583	60.0888	0.710971	0.178221
Zm00001d002340	45.1872	44.0109	50.6475	53.447	51.9233	40.7753	39.9124	31.3103	32.3445	42.9733	-0.470029	0.424371
Zm00001d002341	5.26617	5.48178	4.04533	4.29638	5.92694	12.1844	8.19313	3.99953	3.77629	3.91456	0.354893	0.557809
Zm00001d002343	12.401	13.1563	7.28159	6.01494	5.00868	4.32971	3.34933	2.27459	2.57236	2.11908	0.868276	0.0562417
Zm00001d002344	22.084	24.1198	30.5827	31.9651	30.7199	60.9707	57.4997	61.4752	53.4431	45.9331	-0.511819	0.378022
Zm00001d002346	7.30469	8.92748	9.70879	9.10833	10.2678	54.4104	45.9238	41.1631	28.8061	23.823	-0.813961	0.0935905
Zm00001d002347	5.7758	5.79503	5.33983	5.67123	6.01042	0.827906	0.589374	0.749133	1.90739	9.33951	0.664304	0.221348
Zm00001d002349	19.0262	21.3006	20.7121	14.7796	20.0347	47.9373	39.3722	34.0644	22.9883	13.0248	0.279116	0.649289
Zm00001d002352	8.66371	6.10827	5.01621	6.5305	8.26433	60.2957	46.2239	38.3316	37.7549	37.9895	0.536314	0.351461
Zm00001d002353	9.68297	10.4937	8.73791	11.1706	15.026	2.83451	6.37706	16.9351	17.1972	16.876	0.363659	0.547393
Zm00001d002356	33.4657	28.8185	38.0261	38.3237	33.6416	18.4982	16.3548	14.8703	11.3832	14.3872	-0.611095	0.273515
Zm00001d002359	14.6094	15.1924	26.2137	28.3561	24.7095	55.6461	58.9175	71.5897	70.5396	52.1756	0.597143	0.287671
Zm00001d002362	3.22766	3.44569	3.7217	0.859277	3.00521	5.64532	4.21496	2.93301	2.09463	1.89021	0.456805	0.439291
Zm00001d002364	24.1225	16.7586	18.9321	25.0909	62.0242	14.5757	8.91102	8.06917	7.09855	25.4859	0.92848	0.022712
Zm00001d002366	10.3625	8.30099	4.69258	5.84308	11.0191	48.1115	51.8559	48.9139	40.5165	36.3102	-0.282173	0.645552
Zm00001d002369	22.084	21.144	25.5665	25.4346	31.3877	8.03485	8.07794	6.61274	11.7703	17.4905	0.842291	0.0733786
Zm00001d002371	15.2889	18.1682	25.5665	21.8256	23.7912	63.5733	55.4258	41.5128	41.2814	48.717	-0.893239	0.0411979
Zm00001d002372	9.34321	9.71059	8.25247	13.5766	13.3565	5.88624	4.18001	3.29186	1.90423	2.5145	-0.697468	0.190427
Zm00001d002377	49.0943	45.8904	51.1329	49.4943	49.5025	69.2554	62.0397	55.4271	43.0581	47.0475	-0.360128	0.551585
Zm00001d002382	9.68297	10.1805	10.1942	8.42091	15.193	8.73718	10.3237	11.9378	12.274	12.3976	0.337974	0.578017
Zm00001d002384	7.47457	9.55397	8.09065	6.35865	8.76519	29.4869	21.0297	14.5131	10.5635	9.53317	0.106555	0.864587
Zm00001d002386	11.5516	16.1321	17.1522	14.7796	16.0278	26.9631	27.6558	31.6049	27.6588	25.8198	0.465678	0.429268
Zm00001d002388	17.6672	17.2285	15.8577	16.67	22.6225	48.1053	41.6603	34.7076	34.469	39.0593	0.172735	0.781166
Zm00001d002390	13.76	13.6261	14.8868	15.6388	14.4417	19.8033	17.7662	14.5335	10.4658	9.18157	-0.730866	0.160667
Zm00001d002391	15.6286	13.7828	18.6085	17.3574	15.9443	45.5516	44.0867	46.7929	61.2809	66.3138	0.228493	0.711625
Zm00001d002394	20.0454	27.2523	23.7865	23.8879	24.7095	7.62026	11.1062	1.49199	2.46589	16.9219	0.302219	0.621144
Zm00001d002395	64.5531	65.7814	78.6412	80.4283	61.6903	412.53	406.181	300.092	289.996	386.31	-0.947796	0.0142057
Zm00001d002396	20.5551	21.4573	27.0228	35.4022	42.0729	41.7981	37.3168	26.9851	18.1064	18.2802	-0.936244	0.019139
Zm00001d002402	3.39753	3.44569	0.485439	0.343711	5.92694	0.0398158	0.0871765	0.0359002	0.194198	2.07423	0.744233	0.149174
Zm00001d002403	24.802	28.192	25.5665	25.7783	28.2156	25.3636	30.1443	22.8664	16.9681	17.201	0.0739829	0.905888
Zm00001d002410	31.7669	28.9751	33.3335	47.9476	64.779	26.8476	25.9013	40.622	46.7608	44.247	0.744421	0.149015
Zm00001d002411	7.13482	7.20463	3.39808	2.40598	5.17564	14.6713	11.3101	5.10632	3.24023	2.90797	0.829649	0.0822112
Zm00001d002415	11.042	9.71059	16.0195	17.1855	15.5269	3.66192	9.42925	12.7722	10.9232	10.3878	0.659013	0.226399
Zm00001d002416	38.562	38.5291	50.4857	40.9016	51.6729	3.52409	4.26937	1.64517	2.47598	3.553	-0.473053	0.420976
Zm00001d002418	32.1067	23.65	39.9678	36.6052	43.5755	26.5851	28.0684	29.2712	25.711	24.9944	-0.350869	0.562604
Zm00001d002420	24.4622	26.4692	30.5827	22.3412	26.7964	1.94673	4.80122	7.99245	4.29106	4.85454	0.792754	0.109668
Zm00001d002421	37.7126	41.0351	45.1459	39.8704	43.0747	2.46718	3.18972	1.63315	1.32506	1.47918	-0.371845	0.537701
Zm00001d002422	10.3625	7.51787	9.54697	5.67123	12.6887	20.7773	20.2221	16.5461	21.6386	45.0387	0.665073	0.220616
Zm00001d002423	37.0331	35.5533	40.4533	36.2615	42.0729	31.742	21.261	7.79858	5.79089	7.01212	-0.505164	0.385318
Zm00001d002424	7.64445	5.95165	7.28159	6.5305	8.84867	5.55614	4.879	4.13818	4.61887	3.70723	-0.45929	0.436479
Zm00001d002425	7.9842	11.2768	5.33983	3.95267	5.75998	5.41275	3.71632	2.84704	2.62434	1.55466	0.532365	0.355711
Zm00001d002426	16.8178	17.3851	18.7703	19.2478	16.8626	28.7776	36.5694	17.5596	11.4956	10.4306	-0.416616	0.485319
Zm00001d002428	6.45531	7.04801	7.92884	5.84308	10.4348	112.94	96.2689	143.466	148.356	144.112	0.301946	0.621475
Zm00001d002429	72.5373	64.5284	68.7706	65.9925	74.3789	19.7265	18.309	26.3311	28.3444	15.9984	-0.488117	0.404156
Zm00001d002430	23.7827	27.4089	39.4824	35.2304	39.1512	3.73568	4.36688	3.34976	1.47102	2.01288	-0.631284	0.253372
Zm00001d002432	15.119	18.3248	16.3431	16.1544	22.2052	1.78447	2.49605	0.924737	1.33895	1.2657	-0.0170648	0.978273
Zm00001d002433	17.4973	15.6622	17.7994	19.0759	23.3738	16.0229	15.9403	12.6504	11.166	13.4753	-0.435148	0.463971
Zm00001d002436	11.5516	13.9394	22.1684	21.4819	23.2069	7.74693	3.54971	3.54274	4.04064	7.39306	-0.206827	0.738549
Zm00001d002439	15.7985	16.1321	17.6376	19.5915	21.5373	0.988211	1.30626	0.872077	0.660584	2.7335	0.608178	0.276459
Zm00001d002440	11.042	7.04801	10.1942	8.76462	10.1843	71.498	76.8348	74.1225	66.5534	50.2936	-0.349421	0.56433
Zm00001d002441	6.96494	4.2288	4.04533	4.46824	4.09042	3.43513	3.96336	3.625	2.16518	1.78896	0.221436	0.72038
Zm00001d002444	3.22766	5.95165	3.55989	6.70236	5.00868	11.0227	10.2528	8.21739	6.20898	4.97081	-0.423251	0.477652
Zm00001d002446	5.26617	4.85529	7.60522	8.59277	3.92347	8.39011	12.768	6.7358	3.43627	1.09395	-0.138003	0.824849
Zm00001d002450	43.1487	45.8904	54.8546	57.3997	46.9981	365.848	361.886	323.109	329.401	377.065	-0.889593	0.0433014
Zm00001d002451	78.483	70.6367	103.722	107.066	93.4954	347.16	291.354	302.671	242.395	193.499	-0.431985	0.4676
Zm00001d002455	25.4815	22.5536	33.4953	27.325	31.9721	6.45868	6.61739	6.05294	4.67337	3.27234	-0.53046	0.357766
Zm00001d002457	3.39753	2.8192	2.91264	5.15566	2.50434	5.04252	4.09718	3.11101	2.1889	1.23267	-0.0800992	0.898124
Zm00001d002462	12.0612	13.1563	11.3269	7.90535	11.8539	27.341	26.1353	23.8879	15.5458	13.5148	0.572641	0.312974
Zm00001d002475	18.8563	23.65	25.5665	24.4035	27.7982	105.52	93.2868	66.9119	71.4591	63.4238	-0.919609	0.0270297
Zm00001d002477	15.9684	17.5417	18.6085	19.4197	17.7808	10.4931	2.48642	0.0895856	0.559417	3.16485	-0.924252	0.0247395
Zm00001d002478	15.6286	17.855	17.4758	19.7634	22.0382	20.156	16.958	20.7567	19.1321	19.8483	-0.0508591	0.935272
Zm00001d002481	11.7215	8.92748	3.7217	2.57783	12.1878	15.8076	13.6104	12.8589	11.1659	8.50967	0.045658	0.941887
Zm00001d002483	25.1417	29.2884	31.3917	31.1058	26.8799	16.0057	16.8482	11.2219	11.0798	14.0325	-0.693839	0.193746
Zm00001d002485	29.3887	29.9149	28.3173	26.4657	28.0486	67.8193	73.272	55.4787	49.9931	49.0129	0.885403	0.0457596
Zm00001d002490	17.1575	15.6622	15.2104	12.7173	13.273	18.3377	12.239	6.11369	8.51515	7.64341	0.751878	0.142715
Zm00001d002491	12.2311	16.602	16.8286	15.467	9.76693	13.2618	8.23384	5.23673	3.51814	2.04636	0.0638771	0.918724
Zm00001d002499	6.62519	10.1805	11.3269	9.79576	12.4382	26.0506	22.5311	20.8917	20.4668	18.7852	-0.933608	0.0203298
Zm00001d002501	10.7022	10.8069	9.06153	7.21793	9.93389	54.4981	35.4648	29.9022	20.4771	19.8377	0.63889	0.245891
Zm00001d002503	51.6425	49.0228	78.9648	83.6936	92.0763	7.23587	4.34242	21.0428	67.9038	50.961	0.848785	0.0689636
Zm00001d002504	5.7758	4.07218	5.01621	5.32752	7.26259	27.2365	26.6582	24.604	20.1872	18.3627	-0.675268	0.210981
Zm00001d002510	13.4203	19.2646	22.8156	21.4819	20.1182	14.0473	12.3689	6.02548	4.83799	5.41792	-0.831473	0.0809176
Zm00001d002511	12.0612	11.7467	7.92884	4.64009	10.3513	42.4414	37.7992	31.7488	31.267	30.4059	0.690134	0.197152
Zm00001d002512	28.7091	25.9993	21.683	16.67	30.553	3.19047	3.12624	1.27769	1.51518	2.6443	0.794815	0.108072
Zm00001d002517	11.5516	12.3732	10.0324	15.2951	8.26433	1.3851	0.628977	0.397139	65.2609	38.5812	0.393295	0.512468
Zm00001d002520	31.2573	31.951	39.806	37.2926	34.059	166.442	126.483	82.2328	104.592	117.005	-0.90556	0.0343411
Zm00001d002522	71.6879	72.6728	102.104	95.2079	122.713	134.765	133.158	64.9171	73.245	118.3	-0.434912	0.464241
Zm00001d002523	7.64445	7.51787	12.2978	12.0299	15.193	15.0195	28.0415	26.7583	33.6709	38.8475	0.79035	0.111538
Zm00001d002530	41.4499	38.2159	57.9291	55.5093	57.3494	32.2344	39.5648	55.6708	41.1073	33.9716	0.448724	0.448465
Zm00001d002531	32.6163	36.493	45.7931	59.2901	58.4346	10.8246	14.4987	21.7097	10.2297	10.137	-0.250652	0.684233
Zm00001d002532	7.47457	4.54205	4.36895	4.29638	5.00868	0.931612	1.03655	3.45956	2.52461	1.07736	-0.556192	0.330262
Zm00001d002534	18.8563	19.7344	22.9775	19.7634	12.7721	64.9637	68.2164	49.0944	24.6649	16.7733	0.549238	0.33764
Zm00001d002535	14.0998	18.3248	22.6538	32.137	34.9773	52.0193	41.2146	31.0763	79.3509	87.7069	0.793278	0.109262
Zm00001d002537	16.8178	17.0718	14.5632	15.1233	18.1147	35.8061	29.2851	31.3134	24.7592	22.3628	-0.233566	0.70534
Zm00001d002538	18.0069	16.9152	27.5082	25.6064	29.4677	51.9362	49.8363	45.1023	40.0646	39.4278	-0.883672	0.0467881
Zm00001d002540	23.9526	21.144	24.4338	22.3412	19.7843	24.4832	36.1076	16.1449	7.98383	6.42434	0.152143	0.807036
Zm00001d002542	11.8914	12.9997	20.0648	18.3885	19.7008	20.6538	25.7428	27.0995	21.6177	18.5165	-0.0177528	0.977398
Zm00001d002543	17.4973	17.0718	22.3302	17.1855	17.6139	1119.26	1292.39	743.988	552.917	491.346	-0.192447	0.75649
Zm00001d002544	16.478	18.4814	17.314	12.3736	11.4365	26.9767	19.0039	7.31905	2.98601	5.27002	0.647375	0.237618
Zm00001d002545	55.2099	60.7695	66.667	71.32	70.6224	5.9458	5.25074	8.87053	11.0113	6.63727	0.68346	0.203328
Zm00001d002546	50.4534	45.7337	66.9906	76.4756	66.365	448.621	498.024	281.167	300.044	265.752	-0.909863	0.0320426
Zm00001d002548	22.7635	30.0715	26.0519	24.919	27.6312	40.5942	35.7536	28.5542	26.3242	27.3361	-0.201435	0.74527
Zm00001d002549	20.8948	19.891	16.1813	12.3736	16.8626	22.3155	17.8893	1.134	1.01938	1.19723	0.863963	0.0589867
Zm00001d002550	11.7215	12.3732	13.1069	13.7484	10.1843	5.93096	6.40441	6.4353	3.51115	1.55737	0.485529	0.407035
Zm00001d002562	22.5936	27.8788	28.1555	29.3873	25.0434	5.29683	7.13831	3.05857	3.20689	3.32142	-0.195071	0.753212
Zm00001d002564	7.13482	6.57814	20.2266	15.6388	27.2138	0.0425699	2.78268	0.280122	0	0.231926	-0.494651	0.39691
Zm00001d002572	8.83358	6.73476	4.69258	6.70236	7.09563	11.1586	11.1458	10.1599	6.20321	4.90113	0.0508242	0.935316
Zm00001d002573	24.2924	23.65	39.806	45.7135	75.7146	34.8251	31.2438	38.6624	68.6726	69.6607	0.850054	0.0681109
Zm00001d002576	38.562	39.7821	45.3077	37.4645	57.099	5.08504	3.18909	1.16966	0.761146	2.70418	-0.0806139	0.897471
Zm00001d002580	21.2346	17.6983	19.2558	21.9975	23.1234	20.8842	22.5938	22.6854	18.1907	15.5179	-0.90899	0.032505
Zm00001d002584	5.94568	6.73476	6.63434	7.21793	7.42954	11.1829	2.82601	1.18974	1.13042	1.20462	-0.853564	0.0657702
Zm00001d002585	10.3625	12.3732	8.89972	8.93648	11.0191	35.8505	33.957	28.3965	24.054	32.1279	0.736879	0.155466
Zm00001d002589	13.9299	13.3129	13.4305	15.8107	16.7791	9.38859	15.4257	4.57572	2.97972	4.78282	-0.616107	0.268476
Zm00001d002591	33.8054	36.8063	44.3368	40.7297	41.3216	3.56116	2.36363	1.2658	1.12554	2.41852	-0.835383	0.0781664
Zm00001d002593	6.96494	4.85529	5.66346	4.98381	4.84173	11.8514	10.4736	5.41074	3.91005	3.35551	0.608252	0.276385
Zm00001d002594	12.2311	13.7828	16.6667	8.76462	14.1913	18.3849	14.8518	13.1215	15.5657	23.7137	-0.0616854	0.92151
Zm00001d002595	12.5709	13.9394	11.8124	10.1395	14.8591	15.6127	12.0776	9.31099	7.36572	7.13326	0.116813	0.851608
Zm00001d002597	31.597	35.24	40.4533	40.0423	44.8277	9.18587	9.04758	17.6995	24.9042	14.989	0.593042	0.291867
Zm00001d002598	7.64445	9.86721	15.0486	11.6862	22.2886	75.6438	59.8907	63.6191	47.5906	41.1878	-0.74505	0.14848
Zm00001d002599	28.3694	34.4569	34.4662	26.2939	24.3756	14.7933	13.8081	2.30007	1.83428	6.60159	0.172011	0.782074
Zm00001d002600	7.30469	7.51787	7.92884	5.49937	8.18085	7.52144	6.9722	5.92323	4.02449	4.18649	0.31492	0.605761
Zm00001d002601	60.8158	57.1672	88.1881	96.5827	98.1702	1006.92	1160.27	900.625	953.852	673.909	-0.802826	0.101936
Zm00001d002602	2.54815	3.13245	0.970879	2.74969	2.08695	13.7349	13.7006	11.8506	7.48495	5.77231	0.108266	0.862421
Zm00001d002607	42.4692	42.1314	36.7316	36.6052	36.4799	191.535	180.85	77.2165	100.35	198.829	0.567719	0.318122
Zm00001d002609	23.9526	20.3609	21.0357	19.2478	17.6973	4.83566	3.36346	1.37907	0.913207	1.26959	0.812361	0.0947765
Zm00001d002610	10.7022	12.9997	12.2978	13.4047	13.273	1.12297	2.52686	2.59499	1.14919	1.21071	0.114142	0.854986
Zm00001d002611	11.042	11.5901	13.9159	15.6388	14.8591	14.6772	13.0549	12.0551	11.0317	10.0249	-0.912621	0.0305963
Zm00001d002614	2.2084	3.28907	5.01621	5.15566	8.26433	3.4435	3.24271	1.68123	0.830322	1.03879	-0.835947	0.0777719
Zm00001d002615	21.9141	18.3248	29.1264	25.6064	22.2052	20.7621	18.7518	16.3187	14.5481	14.2203	-0.44589	0.451692
Zm00001d002617	13.0805	14.7225	8.25247	7.90535	15.6104	30.7256	33.8383	32.9115	24.8823	23.3559	-0.0447135	0.943088
Zm00001d002618	99.8874	101.961	120.227	124.423	138.991	3.00035	2.28175	5.9718	1.51974	2.97063	0.0785537	0.900085
Zm00001d002620	12.5709	8.61423	7.28159	10.1395	8.01389	2.25153	1.1082	0.725669	0.183601	0.074251	0.690738	0.196595
Zm00001d002621	26.5008	24.903	29.2882	24.7472	26.9634	2.31674	2.49874	2.22232	1.84484	1.26948	-0.0666867	0.915155
Zm00001d002624	9.68297	8.30099	10.1942	10.3113	7.17911	10.2398	9.01907	6.96312	4.93046	4.86138	0.138143	0.824672
Zm00001d002625	15.2889	15.0357	22.8156	24.919	18.1147	9.82608	16.2585	10.6382	13.1985	12.9141	-0.186708	0.763664
Zm00001d002631	6.62519	9.55397	6.1489	9.28019	7.09563	20.2249	20.4422	17.7489	13.4638	11.5474	-0.018815	0.976045
Zm00001d002632	12.5709	13.4695	20.3885	25.7783	30.386	5.03805	8.09464	19.0647	19.8463	11.7929	0.598477	0.286309
Zm00001d002639	7.9842	7.04801	3.55989	2.23412	2.83825	60.2261	47.6937	47.0425	52.116	49.2469	0.4911	0.400845
Zm00001d002640	18.5166	14.7225	9.06153	7.73349	20.0347	9.04664	8.21089	7.56578	5.98713	5.59559	0.160699	0.796276
Zm00001d002641	61.1556	74.5523	106.797	122.017	69.2033	8.01995	12.7838	14.0935	12.6375	6.26427	0.719127	0.170961
Zm00001d002642	8.66371	9.71059	11.9742	13.7484	9.09911	4.61	8.65259	7.22132	3.16975	1.49754	0.00188562	0.997599
Zm00001d002644	16.1383	19.1079	16.1813	14.7796	15.1095	11.736	13.2489	11.0534	7.44988	7.00241	0.863916	0.0590167
Zm00001d002650	125.539	121.696	182.363	168.418	190.914	74.4275	66.5108	41.0438	30.8559	33.2034	-0.917958	0.0278592
Zm00001d002654	7.81432	7.36125	6.47252	6.5305	16.1947	0.272231	0.516601	0.413011	4.99113	27.0769	0.963154	0.0084431
Zm00001d002656	6.11556	5.32516	4.53077	3.43711	4.59129	19.3537	19.4061	16.7247	13.1885	12.6125	0.811486	0.095427
Zm00001d002658	40.2608	45.5771	52.5893	49.3225	55.9303	31.583	24.4437	20.8232	13.4807	11.7595	-0.868447	0.0561339
Zm00001d002659	9.68297	6.89138	8.57609	4.98381	6.01042	279.238	280.362	215.817	174.825	157.552	0.681766	0.204904
Zm00001d002661	12.2311	10.9636	24.9192	22.1693	35.7286	6.71037	6.92382	9.27912	11.7403	17.8047	0.935639	0.0194102
Zm00001d002662	25.4815	24.2765	28.4791	25.0909	25.6278	40.1285	39.9145	9.13348	12.1523	26.5278	-0.652025	0.233118
Zm00001d002663	22.7635	21.7705	22.8156	23.0286	22.873	20.6591	21.703	21.1901	19.4738	17.6166	-0.598198	0.286594
Zm00001d002668	8.49383	9.24072	13.9159	16.67	18.0313	8.82905	11.5408	26.6728	17.7995	12.9609	0.421577	0.479585
Zm00001d002669	7.30469	6.2649	8.41428	6.18679	8.59824	2.99499	2.20204	2.09939	0.881552	0.64716	-0.12088	0.846466
Zm00001d002673	21.2346	19.7344	23.6247	21.3101	19.4504	8.33407	5.12606	0.289716	0.145002	0.354105	-0.213998	0.729624
Zm00001d002676	46.5462	46.047	34.7898	37.1208	46.0799	14.4693	15.0151	10.1816	10.4258	12.0511	0.867122	0.056972
Zm00001d002677	15.7985	14.5659	19.2558	20.6226	21.7878	128.505	109.14	103.451	91.7414	83.9067	-0.839903	0.0750231
Zm00001d002678	35.844	23.4934	40.4533	43.3076	43.0747	10.4455	13.3676	11.5654	34.0485	38.2751	0.605989	0.278674
Zm00001d002680	8.49383	6.57814	6.63434	6.70236	5.92694	3.69328	3.19897	2.04052	1.43421	1.69334	0.73504	0.157051
Zm00001d002682	5.43605	5.63841	4.69258	4.81195	4.75825	10.4995	8.51945	6.25656	4.45532	4.25927	0.837697	0.0765518
Zm00001d002684	4.92642	6.73476	7.76703	6.87421	6.67824	13.4974	12.6111	9.08955	6.91597	7.39492	-0.613676	0.270917
Zm00001d002685	6.96494	7.98774	5.01621	4.64009	8.18085	71.1476	55.2689	49.0016	41.4338	42.2613	0.268127	0.662746
Zm00001d002687	21.2346	24.4331	25.4047	19.5915	30.6364	8.39699	5.91673	3.08393	6.89831	21.0995	0.682047	0.204642
Zm00001d002688	16.9877	17.2285	27.8319	20.6226	27.9651	19.3208	21.3243	16.3336	10.0767	10.5358	-0.578713	0.306652
Zm00001d002690	30.5778	21.9271	30.4209	23.0286	18.2817	275.852	225.017	115.592	84.2289	71.7641	0.476526	0.417085
Zm00001d002694	9.51309	9.55397	12.2978	10.8269	13.6069	6.10571	4.46894	3.93436	3.07526	2.43129	-0.77816	0.121167
Zm00001d002695	32.7862	27.8788	33.6571	32.3088	27.3808	3.42914	2.93857	3.5693	1.67515	1.31883	0.529522	0.358778
Zm00001d002696	39.2415	37.5894	35.9225	28.1843	18.6991	67.6366	47.082	22.7471	10.8035	9.44952	0.799458	0.104502
Zm00001d002700	37.203	38.2159	45.6313	43.4794	38.4834	15.7968	18.5844	8.34964	3.52205	2.97496	-0.495223	0.396278
Zm00001d002703	30.4079	24.1198	27.67	27.1531	29.4677	40.3855	44.0587	34.1876	33.9452	33.7344	-0.441667	0.456511
Zm00001d002704	44.8474	46.2036	56.311	64.1021	72.2085	34.7888	48.6432	70.6344	74.0598	73.632	0.879002	0.0495974
Zm00001d002707	7.30469	7.6745	12.2978	13.9203	11.1861	23.1426	5.42126	0.135515	0.167159	0.890306	-0.762623	0.133779
Zm00001d002708	4.07704	4.07218	5.50165	9.79576	10.9356	5.68496	6.47512	10.8019	20.0951	15.8317	0.920366	0.0266517
Zm00001d002711	8.66371	6.57814	5.33983	3.60896	6.17737	40.8931	38.5779	34.3617	24.3136	23.7671	0.726941	0.164088
Zm00001d002715	27.0104	27.5655	33.9808	31.2777	23.5408	36.0395	36.3217	29.5866	19.1717	21.0346	-0.010804	0.986244
Zm00001d002716	9.68297	9.0841	6.31071	6.18679	8.3478	106.691	86.0192	68.9226	61.489	67.829	0.841531	0.0739007
Zm00001d002721	11.5516	12.2165	16.0195	23.8879	13.6069	1.02772	3.24152	10.9843	2.91707	0.313189	0.183686	0.767446
Zm00001d002725	31.0874	29.6016	37.5406	35.4022	39.3182	14.6339	15.7543	9.71778	5.49563	5.61673	-0.87246	0.0536186
Zm00001d002726	20.8948	28.0354	39.6442	37.2926	35.5616	93.2348	135.873	30.8139	13.4308	18.5453	-0.774054	0.124465
Zm00001d002727	2.8879	3.13245	0.809065	0.687421	3.58956	37.4993	33.0412	38.6257	32.7868	23.3423	-0.539483	0.348059
Zm00001d002730	39.2415	41.9748	51.7802	57.056	47.5825	14.4427	15.8724	15.6206	16.9867	13.9525	0.612403	0.272198
Zm00001d002731	22.7635	23.3367	34.1426	34.5429	33.0573	18.5287	33.8442	58.6301	78.835	32.977	0.764528	0.132213
Zm00001d002733	25.9911	18.9513	30.0972	39.0112	41.906	15.8984	6.78246	7.10143	5.00518	4.67789	-0.486485	0.405971
Zm00001d002735	16.9877	16.7586	5.66346	5.15566	9.5165	59.4943	48.9821	36.0658	24.8137	14.2635	0.747269	0.146599
Zm00001d002737	23.443	23.4934	19.2558	20.1071	19.6173	28.1928	28.0788	22.7134	20.1428	24.4232	0.847838	0.0696026
Zm00001d002739	35.844	35.5533	45.3077	43.3076	39.4016	36.2435	30.053	28.6943	22.0101	16.7587	-0.406186	0.497424
Zm00001d002740	7.47457	4.54205	4.04533	3.43711	5.17564	3.5287	3.17637	2.12917	1.33496	1.23432	0.632308	0.252361
Zm00001d002742	34.485	31.6377	32.3626	31.7932	30.3025	20.6629	21.1287	18.0421	14.4685	12.6443	0.686027	0.200946
Zm00001d002744	16.9877	15.0357	18.2849	20.2789	15.7773	9.34975	6.75815	7.63838	7.86664	3.54948	0.460127	0.435532
Zm00001d002748	9.34321	7.6745	13.4305	13.4047	10.7687	0.348079	2.61038	1.91902	0.774719	1.37711	-0.277136	0.65171
Zm00001d002751	13.9299	11.7467	14.8868	12.7173	9.59997	23.75	22.3351	22.8208	15.7152	10.6512	0.794351	0.10843
Zm00001d002757	20.0454	15.0357	12.7832	13.061	8.3478	10.3249	10.3257	4.91757	2.37365	2.00431	0.830665	0.0814898
Zm00001d002758	20.7249	21.7705	33.1717	28.528	26.2121	25.2253	33.3236	28.5062	16.1222	11.1552	-0.193628	0.755014
Zm00001d002759	36.6933	45.5771	66.8288	64.1021	57.099	46.8534	48.6312	45.8979	35.2749	28.0398	-0.443182	0.454781
Zm00001d002768	10.7022	13.9394	11.6505	11.858	11.6034	0.0930803	0.482411	1.01811	2.36197	19.4766	-0.16192	0.794741
Zm00001d002770	10.7022	10.3371	9.22335	9.96761	10.0174	10.9221	8.55332	5.55546	4.83979	4.03135	0.70972	0.179342
Zm00001d002774	19.0262	15.349	16.0195	13.7484	17.1965	3.21874	3.48266	2.11459	3.71901	2.95745	-0.299467	0.624485
Zm00001d002775	25.4815	26.7824	26.6992	29.3873	34.5599	54.3099	46.3655	60.278	46.9125	44.7867	-0.626569	0.258039
Zm00001d002778	11.8914	7.83112	9.22335	9.6239	10.6017	41.623	43.0205	40.8802	37.5177	30.217	-0.327926	0.590081
Zm00001d002781	15.9684	15.9755	16.5049	18.0448	17.0295	105.768	85.9955	71.7368	57.1617	59.9097	-0.842246	0.0734096
Zm00001d002782	42.9788	33.0473	67.3142	60.8368	86.9006	29.1917	24.0357	21.1688	14.8152	18.6241	-0.618453	0.266126
Zm00001d002787	10.0227	11.9033	19.0939	17.0137	15.8608	29.1371	24.9295	18.3392	15.5235	12.8459	-0.820808	0.0885688
Zm00001d002789	14.7793	19.2646	13.7541	13.2329	17.8643	2.2851	1.72882	0.992841	1.28364	1.40692	0.267059	0.664057
Zm00001d002790	3.73729	3.91556	2.91264	2.40598	3.33912	14.5816	10.4869	7.56939	5.49319	4.51688	0.674812	0.21141
Zm00001d002791	37.0331	33.9871	27.0228	28.1843	34.6434	21.5901	20.062	14.4872	10.2677	9.06556	0.49127	0.400657
Zm00001d002796	23.1032	15.9755	19.903	22.5131	31.6382	5.21574	6.6707	13.5036	14.1937	10.8155	0.185606	0.765043
Zm00001d002797	5.0963	3.91556	4.69258	3.0934	6.51129	37.5326	33.8122	43.6865	48.2128	48.5582	0.196349	0.751617
Zm00001d002798	18.6864	14.8791	23.7865	27.6687	26.8799	74.5274	56.4544	50.6346	53.1161	35.0351	-0.609982	0.274638
Zm00001d002801	66.9314	61.5526	111.651	114.284	164.535	10.4128	28.9735	109.335	181.97	130.809	0.759457	0.136394
Zm00001d002802	11.7215	11.7467	16.0195	16.4981	11.8539	2.71512	3.28711	0.630622	0.405619	0.655737	-0.704151	0.184356
Zm00001d002810	13.2504	14.8791	16.6667	15.467	22.4556	36.4477	35.2123	37.9239	39.751	38.2551	0.380874	0.527051
Zm00001d002811	113.817	120.912	147.574	153.811	188.159	76.6532	80.9284	72.5797	73.7748	64.1019	-0.929087	0.022426
Zm00001d002812	20.3852	19.7344	24.4338	23.3723	20.6191	13.5052	11.1819	12.5216	10.8855	9.84467	0.129903	0.835069
Zm00001d002814	9.34321	8.77085	6.31071	7.38978	8.93215	18.8834	17.4196	16.3526	10.2004	7.28471	0.049695	0.936752
Zm00001d002817	5.94568	5.48178	3.55989	4.46824	7.09563	4.39185	4.63835	3.48778	1.92229	4.48476	0.627519	0.257097
Zm00001d002819	5.26617	5.63841	6.31071	7.56164	6.26085	23.0757	23.2232	21.4251	21.1365	16.6233	-0.34503	0.569573
Zm00001d002820	19.5358	17.855	33.6571	40.9016	50.3373	1.20337	2.47731	13.9864	10.9216	12.7422	0.857144	0.0634086
Zm00001d002822	4.24692	3.28907	1.77994	1.89041	2.75478	3.87944	3.47929	2.55958	2.1368	3.48986	0.911819	0.0310149
Zm00001d002823	9.68297	9.71059	8.25247	8.24906	10.7687	21.1283	9.93313	4.57232	7.51381	25.1099	0.881363	0.0481702
Zm00001d002824	12.0612	9.86721	14.0777	13.061	22.4556	29.5246	25.4732	14.466	17.6873	34.5923	0.484717	0.407939
Zm00001d002827	6.11556	7.98774	7.11978	5.84308	8.59824	8.42629	7.94758	6.79253	5.46899	5.34386	-0.164758	0.791177
Zm00001d002834	10.0227	7.20463	8.09065	10.1395	21.4539	1.47675	0.905696	1.14493	0.941838	3.56565	0.975953	0.0044602
Zm00001d002835	12.9106	12.3732	18.2849	16.4981	15.026	5.79181	8.08271	3.42952	1.14373	1.61127	-0.718911	0.171152
Zm00001d002836	9.34321	9.24072	10.6797	12.5454	17.6139	17.3695	14.6446	16.1827	13.4591	9.75422	-0.922535	0.0255786
Zm00001d002837	16.8178	18.7947	20.3885	17.1855	9.26606	26.8259	23.6481	18.6708	5.29645	6.26713	0.557242	0.329152
Zm00001d002842	34.8247	32.5775	62.6217	76.6475	108.271	13.8893	20.9075	27.9532	34.7526	52.7966	0.975141	0.0046873
Zm00001d002847	18.3467	20.6742	18.1231	20.2789	32.5564	5.9183	8.05715	1.16948	0.632703	3.57388	-0.00157611	0.997993
Zm00001d002850	7.13482	4.54205	5.66346	4.29638	5.42607	1.49629	2.64437	1.76775	2.98969	2.61388	-0.904072	0.035148
Zm00001d002853	6.45531	6.57814	12.2978	12.5454	17.6973	11.5753	13.9328	27.9825	47.2011	30.9281	0.687674	0.199422
Zm00001d002854	18.0069	14.096	31.0681	26.122	32.3895	49.6136	53.962	67.8713	66.2333	60.1767	0.768843	0.128686
Zm00001d002857	59.6267	50.2758	76.3758	69.9451	63.9442	68.6396	54.1325	44.1985	38.8092	38.9804	-0.548077	0.338876
Zm00001d002859	51.3027	47.4566	61.0035	59.8057	61.0224	58.3387	56.0622	56.8315	51.0648	54.6935	-0.464042	0.431112
Zm00001d002860	34.485	33.2039	11.6505	11.1706	22.6225	14.0179	15.801	5.39997	4.39864	6.92998	0.952489	0.0123425
Zm00001d002864	20.3852	19.7344	25.4047	31.9651	24.0417	23.8291	26.336	30.4045	27.4619	21.2115	0.352943	0.560131
Zm00001d002865	43.4884	47.7698	61.9744	58.0871	74.7128	20.0594	19.2483	18.3915	13.3372	12.2846	-0.805318	0.100049
Zm00001d002868	17.6672	19.5778	21.683	19.2478	18.7826	22.9288	22.0451	20.5219	16.7537	17.0883	-0.0741944	0.90562
Zm00001d002869	10.1926	6.42152	6.95796	7.56164	9.01563	13.9825	12.6718	3.84117	4.69555	10.2774	0.478507	0.414868
Zm00001d002873	33.2958	32.4208	36.4079	32.4807	38.3164	14.3923	8.86742	6.31291	4.67014	4.20372	-0.461284	0.434225
Zm00001d002875	32.2766	32.1076	31.5536	35.4022	44.0764	40.229	35.0913	30.5455	24.3263	21.7299	-0.765061	0.131776
Zm00001d002876	13.9299	11.7467	12.4596	11.6862	10.3513	37.0669	27.8327	13.2827	7.596	6.91368	0.769446	0.128195
Zm00001d002878	8.32395	7.6745	11.1651	8.59277	11.9374	57.9995	51.3324	81.1623	62.9373	47.1468	0.194156	0.754355
Zm00001d002879	19.7057	16.2887	20.2266	24.919	31.3043	6.68589	5.96584	6.38616	4.08906	3.8499	-0.847436	0.0698738
Zm00001d002881	10.3625	9.71059	18.4467	23.5442	17.6973	1.83948	3.50618	7.23165	7.80608	3.04209	0.80821	0.0978738
Zm00001d002882	100.737	108.853	152.913	162.231	158.942	33.4302	43.3822	49.1433	57.4275	61.9937	0.914719	0.0295107
Zm00001d002884	10.1926	8.30099	17.6376	30.0747	34.9773	0.0701358	0	0.630428	5.69073	8.73193	0.965042	0.00780486
Zm00001d002889	14.9491	17.855	18.9321	15.8107	15.36	65.8984	64.6277	75.3394	59.8386	50.932	0.707155	0.181647
Zm00001d002890	19.1961	18.1682	18.7703	17.3574	18.2817	35.0203	21.6096	13.8543	16.4488	24.5963	0.567886	0.317948
Zm00001d002891	4.58667	4.38543	7.28159	4.81195	5.25912	6.12967	5.59833	5.4884	5.40116	5.18415	-0.296249	0.628397
Zm00001d002893	2.03852	3.28907	9.22335	13.061	11.6034	0.391321	2.48925	5.96787	8.89207	5.32957	0.942256	0.016512
Zm00001d002896	21.7442	23.0235	34.1426	35.5741	32.9738	56.4681	56.7844	85.3894	81.131	60.5311	0.803589	0.101357
Zm00001d002905	73.7264	75.3354	84.3046	87.1307	58.7685	17.8405	18.5779	13.936	17.6367	12.1846	0.487788	0.404522
Zm00001d002919	3.05778	4.2288	3.88351	3.26525	5.25912	101.651	91.9222	84.8555	69.9473	65.9601	-0.529415	0.358894
Zm00001d002925	48.7546	47.7698	57.9291	49.4943	47.8329	34.337	35.704	33.6654	28.0984	26.7405	0.231073	0.708429
Zm00001d002933	10.3625	11.5901	13.7541	13.2329	13.3565	23.7039	22.6302	17.939	18.7179	18.869	-0.985751	0.00203736
Zm00001d002936	9.34321	9.55397	8.73791	9.10833	8.51476	27.0365	31.9235	30.2233	27.7073	35.3216	-0.515802	0.373671
Zm00001d002937	4.75655	4.38543	2.4272	1.03113	8.3478	61.8642	57.0859	37.5766	27.4322	25.3962	-0.0054628	0.993045
Zm00001d002938	1.35901	0.62649	3.55989	5.32752	0.41739	54.9238	46.3765	35.8721	25.5767	23.2211	-0.371577	0.538018
Zm00001d002939	10.5323	9.86721	8.41428	8.76462	14.0243	0.229249	1.3508	2.61318	2.29294	3.02673	0.209083	0.73574
Zm00001d002941	9.17334	7.20463	9.06153	10.3113	7.67998	13.7845	12.5253	12.3449	11.4736	11.3201	0.00998607	0.987286
Zm00001d002943	7.13482	12.9997	20.5503	24.2316	20.953	17.2824	22.7689	24.2028	23.2524	23.06	0.840676	0.0744891
Zm00001d002944	37.3729	34.7702	48.7057	42.6201	37.7321	110.777	143.305	171.155	173.599	150.697	0.681531	0.205123
Zm00001d002945	45.8667	49.336	65.0489	59.2901	57.2659	25.8721	27.6296	31.6582	31.5161	29.4948	0.962947	0.00851404
Zm00001d002946	6.79506	7.83112	12.2978	10.4832	10.1843	79.3854	80.2748	79.053	74.7835	61.9871	-0.27483	0.654532
Zm00001d002950	7.64445	5.79503	4.69258	2.74969	4.50781	56.3778	64.2792	31.6837	23.4789	30.2734	0.824735	0.0857264
Zm00001d002951	12.9106	12.3732	13.5923	12.0299	9.43302	3.20671	3.57381	1.79971	1.14643	0.846756	0.549992	0.336839
Zm00001d002953	5.26617	5.32516	6.79615	4.46824	5.92694	31.2624	37.2064	28.8081	25.816	30.0935	0.0741157	0.905719
Zm00001d002954	38.3921	34.7702	36.4079	43.1357	44.9112	4.37616	4.10793	4.01737	3.23991	2.8471	-0.887355	0.0446094
Zm00001d002956	6.79506	8.14436	15.3722	15.2951	24.4591	33.0755	24.7311	35.0714	39.3935	18.4048	-0.391947	0.514047
Zm00001d002960	4.41679	2.97583	2.58901	3.95267	5.34259	0	0.0613368	0	3.10441	4.76018	0.744072	0.149311
Zm00001d002964	23.6128	28.8185	28.6409	31.2777	29.8851	20.4865	14.0312	10.7705	10.0621	8.07838	-0.916266	0.0287182
Zm00001d002967	15.119	15.0357	17.4758	13.7484	12.6887	24.2097	20.3719	19.5777	11.3985	9.53876	0.7034	0.185036
Zm00001d002969	43.4884	43.8543	47.2494	45.3698	44.2434	113.75	122.827	113.754	85.8768	99.7125	-0.173531	0.780167
Zm00001d002970	5.60593	7.51787	9.54697	7.90535	15.8608	0.465651	0.813772	3.21147	2.22053	2.04236	0.458309	0.437588
Zm00001d002978	12.9106	11.5901	5.66346	6.35865	8.51476	38.1944	35.9392	25.9693	21.596	21.6787	0.86828	0.0562392
Zm00001d002980	14.6094	16.7586	16.6667	15.2951	16.0278	23.7725	24.1711	20.1208	19.6334	22.1082	-0.0561308	0.92857
Zm00001d002984	15.7985	19.891	12.4596	11.5143	23.0399	0.0626635	0.283564	1.2088	4.53078	6.54731	0.27982	0.648427
Zm00001d002991	21.9141	27.7222	35.7607	37.2926	38.9008	0.0109907	0.0273602	0.584739	2.25893	11.3212	0.626512	0.258095
Zm00001d002992	13.76	15.349	24.1102	28.8717	35.8956	17.9156	28.6914	45.83	40.4954	34.8134	0.628336	0.256287
Zm00001d003003	22.084	18.3248	28.4791	26.6376	23.2904	5.94936	4.90816	5.34325	3.92723	3.56464	-0.119929	0.847669
Zm00001d003004	12.9106	14.7225	13.5923	12.8892	12.2713	9.42019	7.07239	5.61666	3.15052	2.08395	0.472409	0.421699
Zm00001d003005	22.5936	19.5778	26.3755	25.2627	20.2852	39.2885	40.7653	37.9904	31.3423	26.5913	0.0467166	0.94054
Zm00001d003006	6.28543	7.20463	7.11978	7.90535	10.6852	0.0719291	0.0528603	0.135858	0.111891	2.3945	0.94422	0.0156815
Zm00001d003007	25.4815	25.6861	29.45	29.731	32.3895	58.499	57.52	48.2204	42.3193	44.0734	-0.916968	0.0283609
Zm00001d003009	59.7966	64.3718	83.981	75.9601	94.1632	96.7413	79.0147	156.522	178.732	124.034	0.530537	0.357683
Zm00001d003012	7.9842	5.32516	7.76703	7.90535	12.8556	0.33289	4.53838	12.6997	4.04815	1.46046	-0.317201	0.603006
Zm00001d003014	13.9299	15.8189	11.8124	19.0759	15.5269	66.9375	69.6193	52.1839	49.3388	58.1631	-0.191258	0.757976
Zm00001d003015	11.042	12.843	16.3431	11.858	14.8591	5.08868	53.9552	2.47452	1.1647	1.09221	-0.170096	0.784475
Zm00001d003016	20.2153	21.3006	24.9192	30.2465	21.2869	2.01511	4.12521	6.58193	6.1726	6.79764	0.529587	0.358708
Zm00001d003017	21.7442	16.9152	22.492	19.9352	21.0365	11.8574	11.7633	11.2329	7.51484	6.77792	-0.0902242	0.885279
Zm00001d003031	6.45531	8.92748	9.38516	5.32752	5.92694	57.9252	55.9836	47.8541	37.435	42.4258	0.515164	0.374367
Zm00001d003033	41.9595	45.2639	49.8384	50.8692	33.9756	31.4541	32.1809	20.1562	16.4635	18.1428	-0.0957594	0.878262
Zm00001d003034	5.26617	4.2288	5.66346	3.78082	5.25912	14.5686	12.8846	11.2628	9.50169	9.88603	0.253434	0.680806
Zm00001d003038	20.3852	23.3367	14.5632	14.4359	23.6243	41.9034	38.4557	9.51061	6.94933	10.2859	0.543364	0.343905
Zm00001d003040	19.1961	17.2285	20.8739	23.8879	22.2886	34.442	33.0973	21.5464	17.3266	20.1386	-0.915859	0.0289258
Zm00001d003041	84.9383	88.6483	130.745	125.454	120.041	4.57146	5.81921	2.80821	4.37298	5.01413	-0.649826	0.235243
Zm00001d003049	14.7793	13.9394	19.903	17.5292	19.7843	39.9721	31.482	30.6664	22.3085	17.8244	-0.642333	0.242525
Zm00001d003050	7.81432	8.61423	7.76703	5.67123	9.5165	13.1447	12.2608	9.29906	7.99427	5.9375	-0.0405757	0.948352
Zm00001d003052	6.28543	5.01192	4.85439	3.43711	14.1078	0.0673956	0.0247643	0.272826	1.18536	9.01073	0.93916	0.0178489
Zm00001d003058	8.83358	9.39734	16.8286	15.9825	23.6243	70.0629	104.936	79.9488	28.2128	21.066	-0.745445	0.148144
Zm00001d003060	5.60593	2.66258	7.60522	8.93648	6.67824	0.181695	0.601815	4.80714	4.20279	2.52218	0.814419	0.0932523
Zm00001d003062	13.4203	16.2887	17.7994	15.467	16.946	116.225	96.4914	33.7885	30.9592	35.6933	-0.697607	0.1903
Zm00001d003064	5.94568	6.2649	5.33983	5.15566	7.01215	0.171718	0.652227	0.726737	2.28294	2.11272	0.0811809	0.896751
Zm00001d003068	64.2134	50.589	76.8612	81.2876	68.1181	60.5581	43.7837	27.2907	19.8041	12.3062	-0.559512	0.326754
Zm00001d003071	10.3625	15.8189	16.3431	15.9825	16.6956	34.1166	34.966	29.1521	24.6939	27.244	-0.559177	0.327107
Zm00001d003072	11.8914	18.4814	20.5503	23.8879	27.5478	24.3205	27.7339	33.6041	36.1646	43.8515	0.961844	0.0088958
Zm00001d003076	16.3082	13.3129	16.5049	11.5143	15.4434	36.9004	37.3412	29.2784	26.703	32.7535	0.331038	0.58634
Zm00001d003081	9.68297	9.55397	8.25247	9.79576	10.4348	198.592	229.058	284.862	218.39	215.785	-0.865042	0.0582957
Zm00001d003083	29.5585	24.4331	29.2882	28.1843	27.7982	36.6249	38.7622	34.4593	31.0499	40.254	-0.419069	0.482482
Zm00001d003084	11.7215	11.5901	11.4887	11.6862	12.4382	143.213	111.21	114.829	116.129	125.579	0.298832	0.625256
Zm00001d003085	14.4395	17.3851	21.8448	16.67	22.3721	60.134	52.2026	34.5585	49.985	76.7103	0.0340274	0.956683
Zm00001d003086	7.47457	3.91556	6.1489	5.32752	9.76693	0.457973	0.400106	0.796101	1.07294	3.98229	0.801581	0.102882
Zm00001d003087	21.0647	26.4692	28.6409	29.5591	33.1408	30.7566	26.506	23.0315	21.0835	16.7539	-0.986306	0.00191978
Zm00001d003089	6.45531	7.20463	12.4596	10.8269	16.1947	8.93763	8.28494	9.80997	10.5731	16.4502	0.882325	0.0475928
Zm00001d003099	4.92642	5.48178	5.82527	3.0934	5.34259	7.02623	7.61823	3.76066	2.77925	3.75935	0.414764	0.487464
Zm00001d003101	29.5585	25.6861	36.4079	35.7459	41.739	15.9026	15.842	12.1935	13.4482	13.2552	-0.832573	0.0801409
Zm00001d003102	7.9842	9.0841	10.1942	8.59277	12.1878	9.00747	7.70252	7.2394	5.74947	5.6356	-0.613938	0.270654
Zm00001d003103	10.7022	10.8069	3.88351	4.29638	11.6034	27.5345	26.0299	25.1578	22.6328	19.7303	-0.00255589	0.996746
Zm00001d003104	14.7793	17.0718	14.4014	12.0299	11.6034	6.9628	6.85767	1.66826	1.29305	7.31591	0.28044	0.64767
Zm00001d003106	38.9017	39.6255	56.4728	56.7123	66.0311	187.104	212.587	242.428	234.3	246.447	0.914679	0.029531
Zm00001d003107	23.443	26.1559	24.272	22.5131	23.9582	15.2482	16.1554	4.387	3.11265	5.04885	0.576211	0.309253
Zm00001d003108	44.6775	52.3119	76.8612	75.2727	73.8781	91.0539	88.7295	115.193	87.044	52.024	-0.0594099	0.924402
Zm00001d003109	19.8756	17.5417	18.1231	15.2951	22.3721	40.6877	40.9086	33.5146	30.0067	22.7177	-0.342255	0.572891
Zm00001d003110	20.0454	21.3006	20.2266	23.5442	31.2208	11.3509	9.0379	6.68903	7.3199	5.75412	-0.653347	0.231842
Zm00001d003112	101.077	96.1661	144.337	128.032	115.033	61.5083	35.8646	20.595	20.0291	19.8922	-0.68019	0.206374
Zm00001d003114	20.2153	18.1682	18.4467	12.8892	13.9408	3.57046	4.54755	2.25843	1.60626	1.39866	0.752232	0.142417
Zm00001d003116	9.17334	14.096	17.4758	13.4047	18.7826	16.0954	22.2194	12.2519	7.76315	12.9489	-0.216216	0.726865
Zm00001d003118	36.1837	35.7099	39.4824	48.9788	36.2295	3.65562	2.86675	1.99364	1.55106	1.90909	-0.645528	0.239413
Zm00001d003119	32.6163	33.0473	37.0552	37.98	36.8138	34.4596	33.9307	29.405	24.9955	23.7895	-0.900156	0.0372993
Zm00001d003123	2.71803	3.60231	4.20714	3.26525	5.42607	51.756	52.9211	31.714	38.6096	43.4377	-0.354117	0.558733
Zm00001d003124	18.5166	17.2285	19.4176	16.8418	18.6991	32.1767	22.925	15.4086	11.5388	10.0956	0.0383209	0.95122
Zm00001d003125	18.1768	15.0357	13.2687	11.858	13.0226	8.69074	4.92305	1.61077	1.46533	1.49904	0.977862	0.0039409
Zm00001d003127	22.4237	33.5172	26.3755	23.0286	23.7078	662.02	631.753	538.462	478.506	542.524	0.335746	0.580688
Zm00001d003128	20.7249	20.0477	15.8577	13.4047	16.1113	31.9818	30.85	27.4343	21.2951	18.5264	0.8111	0.095714
Zm00001d003129	21.2346	24.4331	25.2428	20.9664	24.626	8.68258	9.81462	10.6985	9.54334	8.50103	0.405951	0.497697
Zm00001d003147	26.8405	25.3728	29.2882	21.3101	25.8782	65.8698	68.281	56.4113	61.8794	75.514	-0.186618	0.763776
Zm00001d003151	6.11556	3.91556	1.77994	0.515566	3.58956	6.5427	5.65866	4.79147	3.95955	3.9057	0.785359	0.115452
Zm00001d003155	4.41679	4.38543	1.94176	1.37484	4.34086	4.47841	3.92849	2.87076	2.46657	2.58292	0.641456	0.243381
Zm00001d003157	53.8509	54.0347	80.4211	67.711	76.4659	1814.31	1130.47	1230.03	969.532	1255.39	-0.39406	0.511573
Zm00001d003159	46.7161	43.541	52.5893	57.5715	49.1686	92.8615	98.9463	120.169	113.648	112.423	0.730693	0.160817
Zm00001d003161	11.3817	10.1805	9.70879	7.56164	7.51302	15.0802	13.4393	5.64782	5.1632	5.97987	0.840143	0.0748573
Zm00001d003162	17.3274	18.6381	20.7121	28.1843	33.7251	2.54593	2.7798	1.34682	0.874121	0.811282	-0.859367	0.0619563
Zm00001d003164	4.41679	4.69867	5.17802	2.92154	4.1739	92.6143	149.693	93.78	78.6307	71.3543	0.443781	0.454098
Zm00001d003166	12.9106	11.4334	14.725	12.7173	10.9356	27.2175	31.1479	31.906	24.0425	25.161	0.414462	0.487814
Zm00001d003167	8.15408	7.51787	4.69258	4.81195	5.42607	50.1583	29.2726	39.1361	27.8039	21.3411	0.494934	0.396598
Zm00001d003172	15.6286	16.7586	20.3885	17.873	18.9495	167.139	204.826	58.1312	71.5876	118.698	-0.775812	0.123049
Zm00001d003175	32.1067	32.7341	36.4079	35.7459	28.5495	29.1665	60.9881	45.9674	10.0824	4.73258	0.349531	0.564199
Zm00001d003176	9.51309	10.9636	13.2687	12.7173	12.1878	37.0686	29.7054	24.1949	21.2406	15.1501	-0.793047	0.10944
Zm00001d003179	7.13482	5.01192	4.85439	3.78082	3.33912	43.9404	36.2215	22.529	16.8793	15.7839	0.926757	0.0235318
Zm00001d003180	6.96494	6.10827	8.57609	8.59277	7.34607	19.3475	20.3777	14.8982	11.9519	11.062	-0.701268	0.186969
Zm00001d003181	48.0751	49.8059	80.5829	86.2714	79.2207	22.1714	41.753	81.1364	87.0633	70.6121	0.969282	0.00643289
Zm00001d003182	24.802	30.3847	21.8448	28.528	26.0451	18.147	17.9265	20.2599	19.8438	22.3169	-0.32844	0.589462
Zm00001d003187	25.9911	29.1318	29.2882	29.9028	17.5304	40.369	88.005	10.0418	1.01003	0.653964	0.330986	0.586402
Zm00001d003190	5.0963	4.85529	5.50165	5.15566	5.00868	0.654546	2.74021	0.197702	0.322632	0.165296	-0.655193	0.230065
Zm00001d003193	21.0647	16.9152	20.5503	22.1693	23.5408	8.42472	8.75016	5.50113	8.77907	7.29638	-0.215396	0.727886
Zm00001d003195	33.1259	40.7218	36.8934	34.5429	42.9077	35.6394	32.9553	10.8234	6.59814	8.61648	-0.181602	0.770055
Zm00001d003196	34.3151	35.7099	39.6442	38.8393	40.1529	14.6845	13.3008	10.6361	7.90791	7.62683	-0.909097	0.0324479
Zm00001d003197	13.4203	11.1202	13.1069	15.6388	35.5616	3.96525	5.2139	8.88891	11.8469	30.6459	0.978906	0.00366599
Zm00001d003198	30.7477	34.1437	36.7316	38.1519	43.2416	8.13273	7.63017	7.67435	7.04354	7.22737	-0.823616	0.0865339
Zm00001d003200	9.34321	12.0599	6.95796	4.98381	9.59997	11.3278	10.9021	5.93338	5.62433	9.49376	0.885554	0.0456707
Zm00001d003202	10.5323	10.4937	11.8124	11.3425	17.9478	2.10385	1.96939	2.97674	2.25745	2.13528	-0.053741	0.931608
Zm00001d003205	6.11556	6.57814	15.3722	17.5292	16.6121	4.98657	2.52078	1.68701	8.61932	9.92433	0.536343	0.35143
Zm00001d003207	9.00346	7.20463	7.76703	6.70236	7.93041	26.4939	23.6499	22.2924	20.5442	18.4052	0.53238	0.355694
Zm00001d003209	3.56741	5.01192	2.91264	3.26525	3.67303	0.134417	0.650123	3.93629	11.8863	4.62223	-0.483681	0.409093
Zm00001d003212	8.49383	8.14436	9.70879	10.4832	14.7756	0.260636	2.03291	2.82534	1.03622	0.296238	-0.431396	0.468277
Zm00001d003213	78.9926	78.9377	54.3692	51.3848	57.4329	50.9277	26.535	5.61163	3.288	1.73179	0.895981	0.0396379
Zm00001d003214	11.2119	12.0599	7.76703	5.84308	8.84867	46.2417	45.0589	30.3062	18.9832	14.969	0.806825	0.0989142
Zm00001d003219	5.43605	6.89138	9.38516	7.38978	8.93215	13.4481	16.7362	5.21889	3.27055	8.48972	-0.595566	0.289283
Zm00001d003220	31.4272	36.493	32.3626	32.9962	31.0538	71.3739	72.7744	42.5183	41.376	51.9148	0.385943	0.52109
Zm00001d003222	13.0805	11.9033	16.3431	12.3736	18.866	51.9239	43.6271	36.9742	30.4797	29.6988	-0.50525	0.385223
Zm00001d003223	7.81432	8.14436	4.20714	4.29638	8.26433	37.1303	31.7621	26.8146	18.9205	19.7679	0.406972	0.49651
Zm00001d003224	5.7758	5.95165	4.69258	6.35865	6.01042	16.6735	12.6573	10.8681	11.1844	9.26458	0.0332424	0.957682
Zm00001d003226	4.58667	6.57814	10.0324	13.2329	7.5965	15.2359	12.2461	10.4282	10.4304	9.16722	-0.656078	0.229214
Zm00001d003227	12.5709	15.349	16.5049	17.0137	14.3582	7.57127	8.34563	5.27567	4.40866	4.45412	-0.484741	0.407912
Zm00001d003228	21.5743	21.144	24.9192	23.8879	27.5478	11.338	8.23573	7.10038	6.92035	11.9254	0.220846	0.721113
Zm00001d003231	4.41679	3.28907	1.94176	2.06226	2.92173	0.692191	2.65467	1.0148	0.722235	1.23314	0.112091	0.857581
Zm00001d003242	11.7215	12.3732	14.8868	11.5143	13.273	83.2933	88.3349	71.5679	67.8534	70.3138	-0.293826	0.631345
Zm00001d003245	43.998	36.493	49.8384	47.4321	35.3947	23.0806	18.9179	13.5174	12.6994	11.3099	-0.0629009	0.919965
Zm00001d003246	8.32395	7.36125	5.50165	5.15566	5.50955	15.4973	13.3299	11.7094	9.98033	10.5202	0.969709	0.00629958
Zm00001d003248	44.8474	43.541	66.0197	69.4296	61.7737	42.9113	46.5978	64.8939	80.9794	39.4801	0.703502	0.184943
Zm00001d003249	24.6321	18.9513	22.0066	22.5131	21.9547	9.3333	11.7	4.03235	6.92329	11.2053	-0.329738	0.587901
Zm00001d003250	16.9877	17.5417	21.0357	17.3574	19.7843	16.7182	17.0175	14.0642	13.7366	12.3266	-0.61625	0.268333
Zm00001d003251	6.45531	7.83112	6.79615	8.24906	13.6069	2.54595	3.18333	2.19922	2.44562	4.62099	0.93456	0.0198972
Zm00001d003252	11.042	10.4937	15.5341	15.1233	8.84867	6.23559	7.31659	4.91366	4.40467	5.74009	-0.734274	0.157714
Zm00001d003254	21.5743	29.445	31.7154	29.3873	30.3025	24.9286	23.5114	23.996	23.0217	21.3638	-0.598201	0.286591
Zm00001d003256	13.4203	15.6622	13.4305	12.0299	13.7739	31.0945	30.4657	27.2975	25.6984	26.0624	0.603762	0.280932
Zm00001d003257	4.07704	2.34934	3.23626	6.01494	11.7704	42.5558	56.4983	58.0766	50.1952	58.0281	0.222027	0.719647
Zm00001d003258	10.7022	12.2165	13.9159	9.28019	14.6087	30.8749	26.1913	24.4648	21.0329	26.2648	0.163702	0.792503
Zm00001d003259	11.042	9.24072	7.76703	5.32752	6.92868	40.6268	36.6388	29.2671	25.0054	31.578	0.961531	0.00900494
Zm00001d003261	4.92642	5.16854	4.53077	3.60896	6.01042	26.8764	23.3931	22.3873	15.7894	15.0192	0.0162981	0.97925
Zm00001d003262	13.2504	13.9394	15.5341	18.3885	23.7078	30.182	25.0581	27.6566	26.4648	25.4176	-0.520102	0.368988
Zm00001d003265	45.6968	38.6857	54.3692	55.3374	63.3598	140.178	112.23	133.335	122.936	113.582	-0.0945461	0.8798
Zm00001d003266	28.0296	25.3728	28.4791	26.6376	22.2886	19.6762	13.7689	5.76813	5.5509	8.17625	0.169849	0.784786
Zm00001d003267	16.3082	15.6622	10.5179	9.96761	14.4417	110.517	96.1731	74.554	60.417	43.4533	0.535387	0.352457
Zm00001d003268	19.0262	14.7225	22.9775	20.9664	26.713	60.6895	54.019	44.4669	41.0989	44.287	-0.618412	0.266168
Zm00001d003272	42.9788	38.6857	38.6733	39.8704	52.1738	0.591846	2.88065	2.91923	0.879062	1.62194	-0.333312	0.583608
Zm00001d003275	12.9106	13.9394	13.9159	12.8892	16.4452	11.0486	8.30087	5.0002	2.96996	2.43827	-0.512955	0.376779
Zm00001d003277	23.1032	20.6742	19.5794	22.3412	18.2817	10.6093	5.45889	2.00574	2.60613	3.85276	0.57775	0.307652
Zm00001d003281	25.8212	34.6135	47.4112	47.4321	51.2555	16.2758	52.4909	131.032	116.266	99.6445	0.931681	0.0212153
Zm00001d003283	6.62519	5.32516	4.04533	5.49937	7.09563	2.96521	4.20461	1.79321	2.39049	4.19914	0.639134	0.245652
Zm00001d003284	36.5235	39.4688	53.2365	47.2602	50.5877	16.7708	15.0753	10.3738	9.76151	12.7687	-0.855529	0.0644707
Zm00001d003288	40.0909	36.1798	53.0747	58.9464	63.4433	56.6532	63.9762	64.2608	59.2536	68.0906	0.418421	0.483232
Zm00001d003291	21.5743	19.4212	7.11978	9.79576	8.84867	60.2184	59.3679	54.5214	39.8483	38.016	0.713357	0.176088
Zm00001d003292	19.8756	20.9874	29.6118	31.6214	28.2991	34.2546	64.021	78.4815	57.591	48.7257	0.473055	0.420974
Zm00001d003294	8.83358	9.71059	10.356	10.8269	9.26606	3.51078	4.36515	2.56353	2.07312	2.30927	-0.469135	0.425377
Zm00001d003297	9.00346	10.6503	12.6214	18.3885	7.84694	2.92659	4.56936	5.97332	1.46517	0.577416	0.00977438	0.987555
Zm00001d003302	8.49383	4.69867	3.07445	2.74969	5.59303	32.8791	29.4383	15.143	10.6509	10.5281	0.677101	0.209262
Zm00001d003306	18.8563	15.9755	13.4305	11.858	13.7739	5.11347	10.3655	9.90731	18.1755	14.2788	-0.890583	0.042727
Zm00001d003308	30.238	30.5414	34.3044	32.4807	40.1529	59.6502	62.1851	59.3512	85.9192	63.5764	-0.0541686	0.931064
Zm00001d003309	14.2696	12.6864	19.4176	15.8107	14.8591	85.3775	85.6715	75.1259	75.8118	65.2999	-0.408391	0.494859
Zm00001d003310	23.9526	26.1559	33.3335	33.8555	24.2086	11.7805	29.7682	37.2739	30.1184	40.684	0.333963	0.582827
Zm00001d003311	31.7669	32.1076	66.9906	68.914	64.5285	4.28222	68.9366	133.681	235.045	199.011	0.89706	0.0390291
Zm00001d003312	8.49383	10.3371	6.47252	3.43711	10.6017	22.1357	23.4212	16.4595	15.9524	13.3303	0.280376	0.647748
Zm00001d003313	13.0805	10.8069	7.92884	8.42091	11.52	7.25002	5.11484	6.09987	5.34064	4.17811	0.192366	0.756592
Zm00001d003320	50.7931	50.2758	75.4049	68.3984	61.7737	43.0003	40.2564	84.0906	53.3468	21.4799	0.665656	0.220062
Zm00001d003328	10.5323	17.2285	15.3722	15.6388	17.7808	47.6575	50.1431	38.7094	38.9659	40.8218	-0.256659	0.676836
Zm00001d003329	27.52	28.0354	28.9645	25.9502	27.8817	21.9052	18.8774	16.2226	13.1061	10.669	0.218931	0.723491
Zm00001d003333	15.6286	22.8669	27.67	31.1058	34.4764	16.1847	18.2448	23.7093	26.0181	24.0936	0.91743	0.0281266
Zm00001d003334	11.7215	13.9394	15.6959	14.4359	19.2834	4.68046	5.40646	5.57149	9.03222	9.70879	0.729092	0.162211
Zm00001d003345	7.81432	10.8069	9.8706	7.90535	9.76693	78.9702	87.9285	55.1323	50.2652	59.7944	0.313047	0.608025
Zm00001d003346	11.5516	11.7467	10.1942	7.90535	11.7704	5.38988	11.3891	5.75279	4.34252	20.3485	0.594579	0.290293
Zm00001d003349	8.83358	7.83112	2.26538	3.95267	2.25391	1.93854	2.42698	0.400431	9.32042	24.3493	-0.521195	0.367799
Zm00001d003352	16.6479	13.1563	19.5794	14.4359	15.6104	18.9342	17.7293	14.2152	9.47972	8.38879	0.0534668	0.931956
Zm00001d003354	13.9299	12.5298	20.3885	32.137	37.9825	4.86065	4.93126	6.52671	6.68431	9.95365	0.909037	0.0324797
Zm00001d003368	10.1926	13.6261	10.356	9.79576	7.51302	24.9299	27.2759	5.22905	3.66046	8.06832	0.647929	0.237081
Zm00001d003369	20.3852	18.3248	32.6862	27.1531	38.7338	31.2168	34.5443	30.0186	24.955	22.1379	-0.81117	0.0956624
Zm00001d003372	10.5323	11.2768	11.6505	7.21793	8.26433	21.0632	21.6401	15.4963	14.6775	18.4788	0.441409	0.456806
Zm00001d003373	17.3274	15.0357	17.1522	15.8107	16.8626	4.2025	3.71396	2.61307	1.35397	1.25617	0.0159586	0.979682
Zm00001d003376	10.3625	14.4093	17.6376	22.5131	19.5339	2.32242	2.90927	3.00571	2.78006	2.70908	0.537464	0.350225
Zm00001d003378	6.79506	7.51787	6.1489	3.95267	5.75998	40.4696	35.0833	22.5216	16.5528	16.5462	0.786343	0.114677
Zm00001d003380	79.1625	78.9377	82.3629	74.0697	86.3998	212.141	93.1574	2.86083	8.01	28.0114	-0.12615	0.839808
Zm00001d003381	32.6163	37.9026	38.997	30.934	27.2138	35.8348	43.2092	64.27	56.6302	40.3764	0.447858	0.449451
Zm00001d003382	8.32395	8.77085	11.6505	10.3113	9.93389	26.0182	20.658	15.8834	11.2217	9.66666	-0.648238	0.236782
Zm00001d003390	6.11556	4.07218	5.01621	2.57783	6.26085	4.07658	3.531	2.74885	3.58386	6.15169	0.539071	0.348501
Zm00001d003393	7.81432	7.04801	8.09065	7.38978	11.1026	74.5613	76.6973	74.4179	69.3407	64.9381	-0.805893	0.099616
Zm00001d003394	18.0069	19.891	33.3335	26.2939	29.8017	66.5991	59.9073	57.3751	62.3884	52.2646	-0.724086	0.16659
Zm00001d003398	42.1294	46.3602	55.1783	52.7596	61.1894	36.496	22.4625	10.4777	8.41843	9.67895	-0.880972	0.0484055
Zm00001d003400	34.9946	31.3245	34.9516	30.934	43.4086	4.98493	5.50521	2.4666	2.59425	4.12915	0.0499305	0.936453
Zm00001d003401	116.365	113.864	168.124	153.811	149.593	246.934	276.964	223.424	238.143	273.037	-0.601226	0.283509
Zm00001d003412	45.5269	51.842	79.4502	81.4594	99.0049	55.0068	58.7178	61.5914	46.2587	35.6671	-0.682775	0.203965
Zm00001d003414	36.6933	38.2159	70.0651	89.8804	102.428	41.1623	56.4579	326.883	807.784	421.347	0.824066	0.0862085
Zm00001d003415	18.8563	15.5056	8.09065	11.5143	21.2034	16.5505	13.72	12.6325	11.1535	9.55823	0.030582	0.961068
Zm00001d003422	7.13482	5.95165	6.79615	4.64009	8.43128	1.49391	0.66065	1.41336	10.9314	25.0547	0.43142	0.468249
Zm00001d003426	28.5393	33.8304	27.9937	32.8244	34.1425	14.4572	12.962	8.42334	7.10951	5.87352	-0.349133	0.564673
Zm00001d003428	17.6672	18.4814	17.4758	20.4508	23.3738	26.8857	23.2671	24.1987	23.4025	21.6234	-0.774024	0.124489
Zm00001d003434	2.8879	3.44569	3.23626	2.23412	11.52	1.25275	2.4292	3.08155	11.268	9.42403	0.395243	0.510189
Zm00001d003435	3.22766	4.2288	1.13269	1.03113	4.9252	7.80931	8.06754	6.75799	6.90774	7.43959	0.789543	0.112168
Zm00001d003445	22.4237	18.0116	12.7832	8.0772	20.7026	138.654	132.888	134.72	104.307	87.838	0.136073	0.827283
Zm00001d003446	9.00346	10.9636	14.0777	18.7322	11.52	1.26425	1.91197	8.14302	7.89001	5.89856	0.815054	0.0927835
Zm00001d003448	6.96494	5.16854	6.1489	3.60896	7.42954	5.80936	5.263	4.74835	3.84672	3.40473	0.12249	0.844431
Zm00001d003457	37.5427	41.3483	44.6604	45.0261	47.9164	92.8117	101.927	101.39	79.8772	57.1459	-0.648657	0.236375
Zm00001d003459	8.83358	12.6864	5.98708	8.42091	8.43128	6.03827	3.44122	1.7601	0.832815	1.07298	0.334243	0.582492
Zm00001d003460	7.30469	8.45761	7.4434	8.76462	9.01563	13.1979	14.0427	13.2801	13.2119	15.1295	0.670318	0.215645
Zm00001d003464	11.3817	11.2768	12.136	8.59277	11.9374	112.423	129.54	88.6193	61.8846	52.9149	0.275265	0.654
Zm00001d003468	18.0069	15.0357	20.2266	17.873	19.8678	113.494	122.619	202.454	239.156	156.875	0.413198	0.489279
Zm00001d003470	12.401	7.6745	10.1942	10.8269	15.193	18.7203	22.7291	38.5412	49.9418	43.1155	0.316229	0.60418
Zm00001d003472	3.39753	4.69867	4.04533	2.92154	5.92694	11.4963	10.3685	8.63936	6.47894	4.9853	-0.394105	0.51152
Zm00001d003476	5.94568	5.16854	1.94176	1.5467	5.75998	25.1837	24.5451	18.419	14.29	13.6444	0.462147	0.433251
Zm00001d003492	13.4203	13.1563	17.314	16.8418	17.0295	4.49407	5.6333	3.27362	2.31419	1.7913	-0.893657	0.0409589
Zm00001d003493	18.6864	20.6742	26.3755	32.4807	28.0486	78.5051	91.7566	97.7342	103.203	90.8245	0.840571	0.0745615
Zm00001d003495	71.6879	81.1304	111.327	118.58	138.323	10.5468	8.24523	13.4816	22.1322	15.2136	0.685545	0.201392
Zm00001d003496	15.2889	20.8308	28.9645	27.4969	23.0399	1.13158	1.22488	3.02531	5.45898	3.39787	0.757056	0.138387
Zm00001d003499	12.9106	11.5901	11.9742	14.6077	23.7912	3.42662	3.43002	1.94845	2.05674	3.15187	0.167049	0.7883
Zm00001d003500	17.3274	13.7828	12.7832	14.0921	16.8626	29.2651	23.4022	18.5349	14.2097	16.4724	0.402034	0.50226
Zm00001d003502	10.7022	7.04801	2.91264	4.29638	10.0174	9.17639	10.0399	14.5114	13.7741	12.1777	-0.794303	0.108468
Zm00001d003504	36.8632	34.7702	43.5277	46.5728	72.7928	38.2043	41.7321	53.3492	51.5286	56.3712	0.777454	0.121732
Zm00001d003509	50.963	44.3241	57.2818	69.0859	82.9772	109.217	136.367	168.559	189.72	175.532	0.726106	0.164819
Zm00001d003511	25.1417	20.5175	20.0648	25.6064	20.953	15.0863	13.8198	13.3448	11.3002	13.4796	-0.197065	0.750722
Zm00001d003512	20.2153	20.9874	22.3302	23.0286	24.9599	7.79366	8.38038	3.86442	1.89724	1.56173	-0.910472	0.0317216
Zm00001d003516	33.6356	31.1679	12.2978	10.9987	24.0417	15.7493	13.0596	9.44531	5.76299	5.90568	0.752783	0.141956
Zm00001d003518	9.00346	7.83112	9.70879	8.76462	11.9374	24.8635	21.8322	18.5688	17.6974	18.1246	-0.453406	0.443145
Zm00001d003520	16.1383	17.3851	21.3593	27.4969	24.2921	3.56941	4.24289	7.97944	12.7492	8.6741	0.984322	0.00235094
Zm00001d003525	24.9719	28.5053	27.67	31.6214	27.7982	7.51797	6.77889	5.08034	3.56146	3.30721	-0.657682	0.227674
Zm00001d003533	35.6741	32.1076	36.4079	39.6986	45.9964	7.8411	9.45322	6.13371	5.26948	6.7573	-0.587298	0.297772
Zm00001d003534	8.66371	5.95165	4.85439	4.29638	7.09563	4.26399	3.11585	2.5526	2.08634	2.78583	0.907725	0.0331784
Zm00001d003538	36.3536	38.0592	44.984	68.7421	69.0363	38.4233	41.7482	50.6347	41.0086	54.9335	0.461718	0.433735
Zm00001d003539	65.4025	54.9745	69.7414	63.2428	56.6816	26.8902	30.6295	33.9986	37.7652	38.3738	-0.160245	0.796846
Zm00001d003540	3.90716	4.54205	4.20714	3.60896	3.58956	50.7736	40.0519	37.2178	27.8177	22.6133	0.544402	0.342796
Zm00001d003543	7.47457	6.2649	8.73791	7.90535	7.76346	6.02509	5.504	2.98437	2.79172	2.54878	-0.677927	0.208489
Zm00001d003544	10.1926	8.30099	14.2396	14.6077	23.2904	4.77455	3.95177	1.59503	2.12958	3.02591	-0.428636	0.47145
Zm00001d003546	19.0262	18.0116	14.4014	19.4197	20.2017	34.1883	30.5787	27.852	22.249	18.8613	-0.355838	0.556685
Zm00001d003549	14.2696	15.8189	16.5049	13.2329	23.9582	5.00828	6.62661	5.32032	4.40065	4.12085	-0.353259	0.559755
Zm00001d003556	5.94568	5.01192	6.95796	4.12453	4.50781	24.3161	22.4323	17.2163	15.821	16.949	0.279252	0.649122
Zm00001d003559	6.79506	6.42152	6.79615	4.29638	4.75825	3.31022	2.30086	1.53226	1.10991	0.82117	0.750365	0.143986
Zm00001d003572	29.7284	31.4811	48.2203	42.1046	45.1616	2.72655	3.75995	4.05165	3.68627	4.80823	0.741803	0.151245
Zm00001d003584	11.042	11.1202	12.4596	8.76462	10.4348	2.04484	4.16684	2.97874	2.22162	3.08406	0.363891	0.547118
Zm00001d003589	12.5709	10.9636	14.725	11.6862	13.7739	29.0428	22.0917	17.0534	12.9714	11.9388	-0.27828	0.650311
Zm00001d003590	2.8879	3.75894	2.4272	2.57783	3.4226	63.4845	60.5217	58.3515	45.0053	47.8108	0.135994	0.827382
Zm00001d003593	4.92642	5.01192	4.04533	3.95267	5.17564	5.55484	6.76434	5.22394	8.18445	9.94078	0.294461	0.630572
Zm00001d003600	21.2346	21.6139	29.6118	34.5429	26.9634	3.32635	0.386982	0.352301	0.557664	1.73621	-0.517634	0.371674
Zm00001d003601	63.0242	65.3115	98.3824	101.223	106.268	35.4657	30.7367	17.6955	17.164	23.0049	-0.900864	0.0369078
Zm00001d003602	17.1575	16.9152	25.4047	24.4035	18.7826	128.425	137.745	146.918	122.881	112.379	0.290638	0.635226
Zm00001d003603	23.1032	26.6258	19.5794	19.0759	15.4434	1.15877	2.00393	0.826946	0.540151	0.602708	0.91944	0.0271143
Zm00001d003607	6.28543	5.63841	0.485439	0.343711	2.17043	27.8006	19.9918	4.8115	1.9285	1.62469	0.937254	0.018689
Zm00001d003611	6.79506	6.73476	7.4434	5.67123	6.01042	37.6177	38.5206	32.0227	26.7855	24.4801	0.639689	0.245109
Zm00001d003612	19.1961	18.1682	19.7412	20.2789	20.2852	37.7287	35.0445	26.4589	25.5777	32.6136	-0.613601	0.270992
Zm00001d003615	36.0138	41.5049	60.8417	59.9775	74.045	26.0374	18.3091	19.1536	19.0905	24.3304	-0.0691836	0.911983
Zm00001d003616	55.2099	53.5649	70.0651	65.4769	63.5268	20.1038	23.5261	21.2768	19.5046	15.496	-0.349763	0.563922
Zm00001d003617	21.5743	17.3851	24.7574	21.4819	24.1252	10.0335	10.71	11.7334	10.4637	8.30607	-0.149831	0.809946
Zm00001d003621	8.66371	13.4695	12.2978	12.5454	12.6052	18.9328	18.1517	11.9033	10.0977	12.1879	-0.470329	0.424034
Zm00001d003624	17.1575	15.6622	20.8739	17.873	10.7687	5.01483	3.75382	1.31214	0.60087	0.0558927	0.212976	0.730895
Zm00001d003630	19.7057	16.4453	16.3431	15.2951	23.7078	22.9056	24.8958	38.7651	37.7331	36.2434	-0.0681999	0.913233
Zm00001d003631	34.1452	35.3967	30.0972	29.3873	25.5443	16.3061	10.5959	2.20249	1.02912	0.532454	0.849184	0.0686955
Zm00001d003640	9.17334	10.8069	13.2687	14.9514	14.8591	4.34681	3.72191	2.65544	2.13161	2.14328	-0.998674	5.79576e-05
Zm00001d003643	20.3852	18.9513	23.3011	23.3723	16.7791	28.4165	35.0196	31.4947	27.1768	26.0518	0.0794385	0.898962
Zm00001d003645	48.0751	60.9261	48.8676	55.5093	53.5094	54.6961	32.9679	8.79105	3.71907	4.40745	-0.154075	0.804605
Zm00001d003646	24.802	28.3487	28.4791	28.6998	32.2225	15.6041	13.7783	9.25317	6.99052	5.48131	-0.848336	0.0692661
Zm00001d003648	53.0015	46.8301	48.8676	44.5105	47.7494	20.1247	10.786	2.30435	1.39742	1.48486	0.756625	0.138746
Zm00001d003649	10.0227	12.6864	11.3269	13.2329	13.44	9.63331	8.32389	4.40011	3.33752	2.82561	-0.684367	0.202486
Zm00001d003653	30.5778	38.3725	30.0972	33.1681	47.1651	120.923	142.981	150.49	143.53	158.538	0.621172	0.26341
Zm00001d003655	4.24692	4.54205	3.88351	3.0934	4.50781	7.64205	10.7429	12.038	8.48923	8.59924	0.086588	0.889891
Zm00001d003658	14.7793	19.7344	19.7412	18.7322	19.1999	7.66714	7.78998	5.10658	5.35016	7.01718	-0.408747	0.494446
Zm00001d003660	9.00346	6.73476	8.57609	4.81195	8.93215	22.0758	16.5948	22.5276	17.7634	13.1584	0.194028	0.754515
Zm00001d003663	14.4395	16.7586	16.5049	15.1233	17.3634	24.2243	22.8227	22.0358	21.751	19.607	-0.719819	0.170349
Zm00001d003667	7.47457	4.07218	5.17802	4.46824	5.34259	6.31938	4.94065	3.21961	2.81016	2.36772	0.563169	0.3229
Zm00001d003670	53.8509	53.2516	62.6217	58.9464	73.7111	5.73321	5.7197	5.34766	4.94048	3.46108	-0.942826	0.0162693
Zm00001d003671	17.6672	18.0116	36.4079	39.183	42.9077	0.387395	0.429948	0.676051	1.50566	2.80355	0.800116	0.103999
Zm00001d003672	42.2993	54.0347	61.8126	58.6027	49.419	215.872	256.958	168.582	186.833	281.939	-0.536079	0.351713
Zm00001d003673	16.9877	19.2646	21.5211	23.0286	11.353	53.7333	50.5358	35.2299	33.6481	35.4111	-0.128135	0.837301
Zm00001d003675	7.47457	7.98774	13.7541	13.7484	10.2678	6.40642	4.61697	12.4602	11.5264	6.13724	0.929695	0.0221403
Zm00001d003677	8.15408	8.14436	10.1942	11.6862	13.0226	0.0453165	0.109927	0.559675	5.55947	28.0549	0.824149	0.0861487
Zm00001d003678	8.32395	9.39734	6.47252	8.42091	11.6034	16.1576	19.2585	15.1873	7.5167	6.5436	-0.449824	0.447215
Zm00001d003680	10.7022	11.4334	5.66346	4.98381	10.0174	155.706	135.279	100.546	101.305	135.977	0.920471	0.0265994
Zm00001d003683	10.5323	12.6864	10.5179	10.655	10.5182	269.582	258.899	190.125	173.816	242.533	0.384359	0.522951
Zm00001d003684	15.6286	14.5659	16.9904	14.264	14.4417	37.8671	37.8202	33.3237	38.2617	39.1506	-0.912086	0.0308752
Zm00001d003707	3.73729	4.38543	3.55989	5.84308	3.58956	0	0.147437	3.25911	3.0973	1.00589	0.367949	0.54231
Zm00001d003709	5.60593	5.01192	5.50165	5.15566	8.18085	0.991127	1.46248	1.83272	13.9315	64.7963	0.948431	0.0139484
Zm00001d003710	12.0612	6.57814	10.8415	12.2017	14.0243	16.6121	15.9773	11.3629	8.35193	6.8862	-0.66035	0.225119
Zm00001d003712	2.37827	2.66258	4.85439	6.87421	6.76172	2.03566	4.71054	4.67905	1.90492	4.00352	-0.109268	0.861152
Zm00001d003713	7.9842	7.04801	6.31071	5.84308	8.68172	7.16742	7.29464	5.55411	4.81263	3.93464	-0.0534629	0.931961
Zm00001d003715	3.90716	6.42152	2.91264	1.71855	2.33738	3.14631	3.09271	0.959392	0.408219	0.829781	0.86209	0.0601909
Zm00001d003718	4.24692	6.42152	6.1489	4.46824	4.67477	3.81483	3.61087	0.809716	0.0931281	0	0.200401	0.746559
Zm00001d003725	28.0296	23.65	16.9904	14.9514	24.3756	320.612	397.952	255.946	194.644	144.299	0.367679	0.542629
Zm00001d003729	17.837	13.1563	12.2978	10.1395	14.4417	34.1907	36.1615	40.3735	36.4584	32.5655	-0.535468	0.35237
Zm00001d003730	25.1417	24.4331	26.861	19.0759	19.033	300.031	408.934	267.905	231.322	190.399	0.603731	0.280964
Zm00001d003742	12.2311	12.0599	12.2978	12.2017	15.6104	7.44998	8.57447	5.61666	2.07701	4.09673	-0.338075	0.577896
Zm00001d003743	13.9299	18.6381	18.6085	20.7945	21.7043	2.22096	3.11177	1.77657	1.38073	1.21303	-0.518881	0.370316
Zm00001d003750	35.3343	31.951	35.5989	39.0112	43.9929	32.6891	22.2806	17.1189	13.2364	16.8285	-0.469406	0.425072
Zm00001d003751	19.5358	17.6983	37.217	34.1992	34.8103	2.63203	14.1439	17.2592	15.4442	27.1364	0.672957	0.213155
Zm00001d003756	19.7057	22.7102	21.683	23.2005	20.3686	9.80814	9.1117	7.63175	3.33152	1.51642	-0.104442	0.867262
Zm00001d003757	11.8914	7.20463	14.725	21.1382	12.7721	269.008	505.733	2566.38	2968.83	1247.08	0.8542	0.0653488
Zm00001d003760	2.71803	3.44569	2.10357	3.26525	1.41913	0.544712	0.889343	2.35692	1.96297	0.401362	0.182742	0.768627
Zm00001d003761	61.1556	53.4082	73.625	83.3499	100.925	4.41329	3.03274	4.12048	4.41463	3.55908	0.15107	0.808386
Zm00001d003765	4.07704	5.01192	3.88351	2.40598	4.09042	3.88839	3.48499	1.77467	1.68651	1.9143	0.622085	0.262499
Zm00001d003770	7.47457	6.89138	10.1942	6.5305	9.43302	141.434	121.051	106.32	65.6876	60.0122	-0.164534	0.791457
Zm00001d003773	22.4237	23.65	26.861	25.4346	20.953	82.4186	77.9701	71.5412	63.0198	51.8445	0.234751	0.703874
Zm00001d003774	6.11556	5.01192	5.01621	4.12453	4.59129	4.08145	4.41647	4.34733	3.0764	2.43298	0.582416	0.302814
Zm00001d003775	11.2119	9.86721	11.4887	9.96761	8.43128	5.76752	4.37539	2.76167	2.24701	3.43619	0.214366	0.729165
Zm00001d003778	10.3625	9.0841	9.06153	7.73349	11.4365	15.7014	11.9463	8.74236	6.43987	6.06758	0.147268	0.813173
Zm00001d003779	7.13482	8.77085	12.6214	9.96761	11.353	26.7496	21.574	3.88776	5.6378	14.8552	-0.834328	0.078906
Zm00001d003784	14.0998	15.0357	17.7994	23.716	56.6816	5.03279	6.83526	19.0698	4.66476	37.5845	0.882485	0.0474968
Zm00001d003785	9.17334	7.04801	1.77994	2.92154	5.34259	2.32229	1.11746	1.234	0.412486	0.435688	0.630583	0.254064
Zm00001d003791	3.39753	1.87947	0.647252	0.515566	1.25217	11.9274	7.78941	5.25592	4.22724	3.57717	0.92727	0.0232867
Zm00001d003800	21.2346	23.1801	21.0357	23.8879	15.36	38.723	42.5884	29.8375	15.0289	8.73249	0.533863	0.354097
Zm00001d003807	19.0262	14.096	7.92884	8.59277	19.5339	6.46036	6.27846	4.81178	4.34692	4.00386	0.272775	0.657049
Zm00001d003812	12.9106	12.6864	12.4596	8.93648	15.1095	76.2384	60.5216	34.6003	26.5856	23.3596	0.122093	0.844933
Zm00001d003817	26.8405	31.7943	28.4791	23.3723	20.2017	86.4094	67.8278	41.708	25.1658	21.7956	0.683746	0.203062
Zm00001d003823	6.11556	7.36125	12.6214	4.64009	11.1861	1.97008	1.64574	1.78379	4.11264	5.53794	0.0642697	0.918226
Zm00001d003830	22.9333	21.3006	25.8901	18.9041	14.8591	19.1685	21.4283	6.12101	3.23277	2.96137	0.401613	0.50275
Zm00001d003833	13.4203	17.855	16.0195	21.8256	14.1913	14.0153	15.9984	3.16031	1.6618	2.46431	-0.2776	0.651142
Zm00001d003836	54.1906	48.2397	55.3401	51.7285	52.2572	16.3271	13.2985	8.42172	7.27853	6.99923	-0.103372	0.868617
Zm00001d003839	31.4272	27.8788	33.9808	29.5591	25.0434	16.306	12.3681	13.2788	12.9299	9.39777	0.738495	0.154077
Zm00001d003840	33.2958	40.0953	47.2494	45.198	42.2399	47.8215	37.3868	30.1401	15.9193	12.1203	-0.687558	0.199529
Zm00001d003846	8.15408	11.9033	12.7832	12.7173	12.0208	16.0525	15.892	12.9892	8.42337	7.45692	-0.559901	0.326343
Zm00001d003847	10.0227	8.92748	12.136	8.93648	18.6156	12.9628	12.8011	18.1492	19.8815	17.6838	0.300985	0.622642
Zm00001d003848	17.3274	22.5536	28.4791	26.122	23.5408	2.07142	1.2809	0.814036	0.69978	2.33339	-0.709662	0.179394
Zm00001d003851	15.9684	15.9755	18.6085	20.7945	16.5287	35.5118	37.5777	34.725	28.6821	26.859	-0.437273	0.461537
Zm00001d003852	30.0682	35.0834	42.395	34.7148	23.4573	2.46094	5.93077	2.21979	1.21136	0.580304	0.358307	0.553748
Zm00001d003855	11.042	14.7225	16.9904	15.6388	19.3669	8.28023	7.69138	9.71723	8.70018	7.4438	-0.0541516	0.931086
Zm00001d003856	2.54815	2.03609	3.55989	2.74969	7.76346	0	0.0239186	0.0147203	1.43527	16.7598	0.96872	0.00660965
Zm00001d003857	60.8158	56.2274	82.8483	84.7247	71.1233	429.908	480.887	666.742	853.435	660.045	0.901446	0.0365866
Zm00001d003861	20.8948	26.939	29.1264	34.7148	33.3912	10.572	17.8794	64.7523	110.694	84.7404	0.933674	0.0202996
Zm00001d003864	23.1032	22.397	22.6538	19.5915	24.4591	17.5346	18.4446	16.1016	12.1454	13.7719	0.398246	0.506679
Zm00001d003875	4.41679	3.75894	2.58901	1.20299	3.67303	42.3974	43.0379	34.9239	27.0547	28.9786	0.715842	0.173874
Zm00001d003877	3.39753	2.34934	3.23626	3.26525	1.66956	1.36589	2.2988	1.83965	2.40347	2.48139	-0.663944	0.22169
Zm00001d003879	47.0558	46.2036	51.6184	50.5255	49.6694	34.7625	38.4462	36.8515	29.8784	29.115	-0.417407	0.484404
Zm00001d003888	14.9491	17.5417	13.7541	16.1544	24.3756	6.6117	6.1941	2.55601	2.70495	4.51572	0.142622	0.819026
Zm00001d003889	13.0805	11.7467	15.6959	15.2951	17.6139	5.59378	5.74256	5.25909	4.06842	3.25299	-0.861581	0.0605202
Zm00001d003890	12.2311	12.2165	11.0033	13.061	12.5217	26.4619	18.3764	14.5298	14.8009	12.4571	-0.00554266	0.992943
Zm00001d003894	26.8405	22.397	26.6992	25.4346	22.7895	40.3261	36.0776	25.9354	24.6027	31.747	-0.150052	0.809667
Zm00001d003895	26.6706	30.3847	28.8027	22.5131	27.9651	140.21	148.17	100.446	53.1748	32.4992	0.493785	0.397869
Zm00001d003896	36.0138	38.5291	48.0585	49.4943	49.1686	441.465	394.316	374.606	336.968	340.898	-0.926363	0.0237202
Zm00001d003902	20.3852	18.6381	28.4791	22.3412	23.3738	6.71387	6.12738	4.97691	3.69042	3.65908	-0.438667	0.459941
Zm00001d003904	9.85284	8.30099	8.73791	4.64009	9.34954	27.4969	28.0643	26.593	22.5883	20.6635	0.330037	0.587542
Zm00001d003905	21.2346	19.891	19.0939	19.4197	18.5321	121.244	102.716	73.5825	65.1817	56.0459	0.93961	0.0176524
Zm00001d003911	47.2257	46.2036	62.7835	48.8069	46.3303	168.876	125.286	96.2617	84.0923	62.7848	-0.162895	0.793517
Zm00001d003913	12.9106	11.9033	16.6667	17.1855	17.4469	33.0721	28.7853	26.4697	22.9862	15.9042	-0.788891	0.112678
Zm00001d003917	5.26617	7.98774	4.36895	3.26525	12.6052	42.697	39.7488	36.0574	30.3586	31.7488	-0.136522	0.826716
Zm00001d003922	6.96494	10.6503	9.22335	4.81195	7.42954	26.2782	22.8836	18.4552	16.0254	15.7699	0.348497	0.565433
Zm00001d003923	16.6479	18.4814	27.1846	26.8094	27.3808	53.8766	74.5851	67.2953	64.223	78.5439	0.440378	0.457984
Zm00001d003924	11.8914	14.096	13.4305	14.7796	25.9617	16.1897	18.5098	9.21485	7.22558	28.1715	0.763924	0.13271
Zm00001d003925	15.7985	18.3248	27.3464	29.3873	22.2052	51.4584	48.2487	52.292	45.0338	47.2418	-0.34713	0.567065
Zm00001d003929	9.17334	8.61423	10.6797	7.73349	10.3513	1.2297	1.48015	1.38332	2.92287	4.38845	0.0985188	0.874765
Zm00001d003930	26.3309	30.8546	25.081	24.919	19.1999	10.2502	6.08266	2.61556	0.77168	1.77561	0.512961	0.376773
Zm00001d003935	5.94568	7.20463	5.50165	2.23412	3.00521	15.37	14.12	10.3364	6.97187	6.52129	0.903703	0.0353489
Zm00001d003937	4.24692	5.01192	4.69258	4.46824	4.42434	16.4228	16.7555	11.8713	9.50583	7.65922	0.322642	0.596443
Zm00001d003938	8.49383	7.20463	5.82527	8.24906	13.7739	1.76457	2.55525	1.33079	0.211079	1.05414	-0.269507	0.661054
Zm00001d003939	4.75655	4.54205	3.23626	3.95267	3.50608	2.49784	2.58262	1.67538	1.98233	1.63492	0.96429	0.00805698
Zm00001d003941	48.9245	48.2397	65.3725	62.3835	61.2729	25.2342	29.1815	32.2846	27.9213	29.3814	0.636933	0.24781
Zm00001d003945	21.2346	23.65	16.5049	14.264	21.0365	50.8543	25.1497	10.3698	9.95883	17.5101	0.597392	0.287417
Zm00001d003947	8.32395	8.45761	7.4434	7.56164	13.0226	31.957	36.6456	43.0371	34.4431	31.4323	-0.570173	0.315553
Zm00001d003948	11.2119	15.1924	22.8156	28.1843	28.2156	107.01	100.182	77.7785	59.8493	50.2005	-0.98242	0.00279069
Zm00001d003949	4.41679	5.01192	2.91264	4.81195	2.58782	2.54725	1.99522	1.36423	0.586629	0.453306	0.445361	0.452296
Zm00001d003950	12.9106	15.6622	10.1942	9.10833	11.52	32.2466	26.2363	15.5633	17.5634	16.093	0.68867	0.198502
Zm00001d003957	13.2504	13.4695	15.3722	16.1544	16.0278	22.0587	21.7209	20.8185	21.5301	20.3003	-0.732292	0.159429
Zm00001d003958	21.4045	23.8066	23.3011	24.0598	19.7843	42.8775	42.1177	39.4369	30.195	25.6454	0.395786	0.509555
Zm00001d003962	37.3729	38.999	54.0456	54.3063	53.7599	677.229	774.845	624.395	951.299	1199.79	0.466025	0.428877
Zm00001d003978	10.8721	8.30099	9.70879	12.0299	5.92694	0.795349	4.89351	4.62257	1.83662	0.978877	-0.0491473	0.937449
Zm00001d003983	21.5743	18.1682	12.2978	13.4047	19.033	25.2821	18.6703	13.4021	11.8926	13.0427	0.763546	0.13302
Zm00001d003984	7.47457	9.55397	11.6505	10.4832	12.3547	88.1296	81.8861	67.71	57.3306	58.5575	-0.842387	0.0733126
Zm00001d003993	40.0909	39.7821	38.1879	36.0896	37.0642	4.80053	3.15105	1.87981	2.44324	2.64756	0.684515	0.202348
Zm00001d003996	19.5358	16.2887	17.1522	13.5766	11.353	22.9702	15.6761	9.20469	3.0154	1.82082	0.908259	0.0328935
Zm00001d003999	0.50963	1.09636	8.09065	9.79576	1.00174	2.37889	4.13699	1.81654	1.35724	0.83476	-0.376893	0.531741
Zm00001d004004	7.81432	6.73476	2.26538	1.20299	5.00868	15.6669	16.1814	10.7373	8.5501	7.12063	0.717361	0.172525
Zm00001d004006	63.5339	55.2877	48.8676	46.7447	51.4225	96.0541	65.1126	31.4376	23.5257	19.3862	0.938737	0.0180341
Zm00001d004009	9.00346	10.3371	10.1942	11.1706	8.26433	53.3911	57.2364	47.9283	45.1299	54.7634	-0.587774	0.297281
Zm00001d004012	4.41679	5.32516	4.69258	3.0934	2.83825	35.0298	42.3099	32.2335	21.551	19.8635	0.976839	0.00421665
Zm00001d004015	7.30469	6.73476	10.8415	13.7484	14.6087	5.22141	4.82833	12.4846	17.5917	13.8042	0.936404	0.0190674
Zm00001d004019	22.4237	19.5778	17.7994	14.9514	23.2904	159.027	126.498	155.407	138.53	90.259	-0.397432	0.50763
Zm00001d004020	17.837	25.5294	25.7283	22.8568	28.0486	8.69517	9.15105	3.64441	3.68814	4.69499	-0.434042	0.46524
Zm00001d004022	2.2084	2.03609	1.13269	1.20299	2.33738	13.1011	10.2918	8.21378	10.1577	14.6375	0.85774	0.0630181
Zm00001d004023	5.7758	6.57814	5.33983	4.98381	4.84173	53.9158	56.0071	44.1802	33.8709	30.4791	0.925488	0.024141
Zm00001d004036	14.7793	14.8791	13.5923	12.0299	14.1913	22.2162	19.9053	11.1789	9.88596	11.0798	0.775832	0.123033
Zm00001d004051	8.15408	9.24072	10.8415	14.4359	9.68345	23.5572	19.5208	14.139	18.0967	20.7104	-0.534321	0.353605
Zm00001d004052	7.47457	11.1202	10.356	10.3113	11.2695	142.28	137.838	109.444	110.594	144.253	-0.158498	0.799042
Zm00001d004053	1.69877	2.19271	1.13269	1.37484	7.93041	13.3159	9.28096	5.77146	4.18672	4.03152	-0.388722	0.517827
Zm00001d004070	24.2924	23.3367	33.4953	25.6064	28.5495	66.3813	75.7385	64.0022	61.3822	62.5435	-0.515356	0.374158
Zm00001d004071	2.37827	4.07218	3.7217	2.57783	3.4226	2.16308	3.68249	1.95682	1.25792	1.36164	0.568185	0.317633
Zm00001d004075	2.2084	1.25298	1.77994	5.32752	8.76519	6.07536	4.02851	2.01987	5.70656	18.5489	0.903438	0.0354935
Zm00001d004086	54.3605	53.4082	72.1686	77.1631	75.2972	8.33075	6.78723	5.75814	7.6452	12.1105	0.279219	0.649162
Zm00001d004090	3.39753	3.75894	2.4272	2.57783	3.33912	7.61349	8.08072	5.53159	5.10867	8.06617	0.947084	0.0144955
Zm00001d004091	14.9491	12.2165	15.5341	13.061	10.0174	22.3829	25.4472	21.2947	17.2908	19.4672	0.153157	0.80576
Zm00001d004099	7.47457	7.98774	11.0033	6.70236	7.17911	25.3409	18.676	14.8338	12.1228	9.50424	0.0447404	0.943054
Zm00001d004115	8.15408	8.61423	2.75082	2.06226	8.68172	27.6216	25.4789	17.8376	14.6326	11.1534	0.375972	0.532828
Zm00001d004119	17.4973	17.3851	14.4014	14.4359	20.7026	103.384	104.895	107.297	115.242	110.25	-0.239139	0.698447
Zm00001d004121	7.9842	8.45761	5.66346	5.84308	7.51302	20.7994	22.6411	18.9056	13.3663	11.786	0.447467	0.449897
Zm00001d004123	8.49383	7.51787	5.66346	6.01494	7.26259	59.3767	65.7541	72.6536	59.5069	60.2452	-0.532789	0.355254
Zm00001d004125	40.7704	39.7821	51.6184	52.9315	42.6573	92.8223	95.1733	98.8863	84.4266	92.1705	-0.277556	0.651196
Zm00001d004129	4.58667	4.38543	3.55989	3.95267	3.33912	0.0308507	0.0436563	0.0854133	1.21816	2.64095	-0.687242	0.199821
Zm00001d004132	4.41679	5.79503	4.36895	2.40598	2.25391	5.53582	6.47922	3.15065	2.19057	3.86815	0.770008	0.127739
Zm00001d004133	4.75655	3.75894	2.58901	1.03113	3.17217	46.3767	42.1889	9.49579	9.9582	20.3171	0.875167	0.0519428
Zm00001d004136	15.4588	12.6864	16.0195	14.6077	15.6104	44.0345	52.2249	45.9732	47.9167	51.5944	-0.597394	0.287415
Zm00001d004137	16.3082	22.7102	11.8124	13.7484	18.1147	16.8886	15.1243	9.47923	9.76011	13.5721	0.704634	0.18392
Zm00001d004138	113.647	119.503	141.586	148.655	140.16	203.804	215.086	172.785	87.0637	118.17	-0.870243	0.0550039
Zm00001d004139	17.837	15.9755	18.4467	18.3885	14.6087	52.573	54.8102	45.2538	36.2561	38.9046	-0.0190691	0.975722
Zm00001d004140	6.11556	5.48178	4.85439	6.35865	9.76693	48.2821	40.5264	32.4163	26.4573	24.5621	-0.518832	0.370369
Zm00001d004143	8.66371	7.83112	7.28159	7.21793	6.92868	57.9533	45.5067	31.2714	24.5263	32.1202	0.932558	0.0208108
Zm00001d004147	0.849383	1.25298	0.161813	0.687421	4.25738	0	0	0.0362035	0.801533	2.75871	0.921572	0.0260536
Zm00001d004154	1.86864	3.75894	3.39808	2.40598	3.25564	9.59299	11.2369	7.59299	6.34216	6.57655	0.183722	0.7674
Zm00001d004159	45.8667	50.589	56.311	51.9003	45.579	16.408	18.2497	16.3458	13.2299	11.8181	0.324731	0.593926
Zm00001d004164	11.3817	12.843	9.70879	7.90535	9.34954	5.48727	3.37428	0.745333	0.235263	0.232325	0.778992	0.120503
Zm00001d004165	2.03852	2.03609	3.39808	2.23412	2.00347	17.2048	16.8054	13.5037	11.7641	10.7135	-0.143316	0.818151
Zm00001d004169	11.042	7.83112	10.356	8.93648	10.9356	73.3043	65.4999	63.2709	58.0486	51.0001	-0.0268414	0.965829
Zm00001d004171	9.34321	9.55397	11.8124	12.3736	13.1895	2.94278	1.88808	0.519112	0.396915	0.544686	-0.912595	0.0306096
Zm00001d004172	6.62519	7.51787	9.38516	7.56164	6.8452	24.3323	28.0388	26.3939	24.5363	32.536	-0.18097	0.770845
Zm00001d004176	14.0998	11.5901	8.25247	7.73349	7.84694	80.5007	83.8365	91.0389	70.5885	72.7261	0.272311	0.657616
Zm00001d004190	4.58667	3.60231	5.50165	3.95267	4.09042	10.0329	8.88413	6.69047	5.64335	4.7218	0.0131929	0.983203
Zm00001d004193	8.15408	6.57814	7.92884	3.95267	6.51129	20.3246	18.6612	17.6122	14.6768	11.9171	0.562413	0.323696
Zm00001d004196	6.79506	5.32516	4.69258	4.98381	5.75998	6.28904	6.06343	3.81476	2.40804	1.87115	0.45172	0.445059
Zm00001d004198	16.3082	17.5417	21.8448	15.6388	28.3825	70.1405	64.2538	76.933	79.313	117.949	0.874351	0.052446
Zm00001d004200	2.8879	4.69867	4.20714	4.64009	4.84173	22.1315	21.6329	19.3057	14.0039	13.7563	-0.626094	0.258511
Zm00001d004215	16.8178	13.7828	16.6667	18.7322	14.1913	58.4131	55.0033	42.2801	33.3257	29.6327	-0.161547	0.79521
Zm00001d004249	13.76	12.2165	21.8448	20.2789	23.0399	0.735029	2.14783	17.0167	5.14476	5.14187	0.638194	0.246573
Zm00001d004252	3.22766	3.28907	1.45632	0.343711	2.92173	1.75194	2.19507	0.97212	1.73932	1.54695	0.418905	0.482672
Zm00001d004260	3.56741	3.60231	2.91264	1.37484	2.00347	54.5577	59.4514	49.9799	31.5907	34.8913	0.981781	0.00294399
Zm00001d004270	12.0612	10.9636	15.3722	10.8269	10.1008	14.8541	18.2224	23.5415	22.9326	21.4162	0.247348	0.688308
Zm00001d004293	5.94568	7.04801	6.95796	4.46824	7.17911	19.3435	19.4194	16.2427	12.7952	14.0126	0.406259	0.497338
Zm00001d004298	10.0227	9.39734	6.95796	7.73349	5.92694	26.0875	16.6331	13.7263	10.9966	8.42919	0.879832	0.049094
Zm00001d004300	11.3817	9.86721	13.9159	14.7796	13.44	15.2839	15.3522	15.3494	13.2215	13.5055	-0.668696	0.217178
Zm00001d004339	5.7758	6.89138	6.63434	3.60896	4.75825	10.2026	12.0783	7.78048	6.75396	9.96585	0.583997	0.301178
Zm00001d004340	6.45531	6.42152	4.20714	3.78082	6.51129	1.09131	1.66571	1.01896	7.71374	18.239	0.177696	0.774947
Zm00001d004354	7.64445	8.77085	7.11978	6.18679	6.92868	8.40931	10.9707	8.87366	7.32084	8.04093	0.941422	0.0168686
Zm00001d004357	30.0682	28.192	27.5082	33.5118	45.9129	1.83765	1.28633	1.70504	3.9402	6.50497	0.974908	0.0047532
Zm00001d004358	3.05778	3.28907	3.07445	1.71855	2.50434	6.31251	5.95266	5.20472	3.14479	2.0491	0.759327	0.136502
Zm00001d004361	7.47457	9.86721	10.0324	6.70236	7.09563	14.3791	20.6881	14.4947	9.10985	7.33772	0.796418	0.106835
Zm00001d004363	6.45531	6.73476	5.01621	5.49937	4.9252	0.134925	0.34187	14.3422	70.9491	119.077	-0.696565	0.191251
Zm00001d004366	9.68297	8.30099	6.95796	6.5305	9.01563	15.8771	4.69428	1.08519	0.897183	1.98934	0.74914	0.145018
Zm00001d004372	9.51309	11.9033	11.0033	10.4832	10.1008	23.7588	21.976	16.7126	16.0117	13.7935	0.0478077	0.939153
Zm00001d004375	27.8598	30.0715	37.8643	31.2777	25.6278	7.21271	13.8622	7.8085	4.86938	3.57122	0.236865	0.701258
Zm00001d004383	5.7758	7.20463	3.88351	3.95267	2.08695	21.6589	18.2432	14.5732	11.3843	10.6695	0.817597	0.0909133
Zm00001d004386	7.81432	9.86721	10.356	11.3425	9.18258	55.642	53.4112	45.9922	32.2105	26.4048	-0.428241	0.471904
Zm00001d004388	5.7758	3.75894	7.11978	6.35865	16.1947	0.319441	0.795156	0.291161	1.01171	3.4698	0.916984	0.0283524
Zm00001d004389	4.58667	3.28907	4.04533	4.46824	2.75478	0.393864	0.903339	1.43546	2.97968	8.12027	-0.676382	0.209936
Zm00001d004392	3.90716	3.91556	2.75082	1.5467	1.33565	17.774	14.6645	12.2039	7.41038	5.87494	0.972225	0.00553355
Zm00001d004396	15.6286	15.0357	14.2396	12.8892	10.4348	14.3181	17.3931	16.779	13.1557	13.8644	0.521815	0.367126
Zm00001d004400	17.6672	12.9997	13.9159	16.4981	14.1078	38.6377	33.2803	25.4514	19.2415	17.1875	0.242471	0.694329
Zm00001d004401	4.41679	5.01192	8.25247	6.70236	12.7721	1.98993	3.42716	29.4679	84.7281	195.83	0.913479	0.0301506
Zm00001d004407	4.58667	5.01192	2.91264	2.74969	5.59303	39.1546	34.2794	25.763	21.4522	21.5472	0.317427	0.602733
Zm00001d004409	3.39753	5.16854	1.77994	1.5467	5.34259	10.4095	8.71159	7.92474	8.27633	8.72584	0.303076	0.620103
Zm00001d004413	11.7215	11.1202	9.8706	12.0299	12.0208	1.36653	2.07213	1.01573	1.13219	15.1333	0.420607	0.480705
Zm00001d004414	7.47457	8.77085	5.66346	4.12453	7.51302	20.7597	16.792	12.7004	9.40855	6.64645	0.443616	0.454286
Zm00001d004416	32.4464	31.7943	40.4533	33.1681	28.8834	8.11547	5.14978	4.13035	3.27732	2.41063	0.0701051	0.910813
Zm00001d004417	4.07704	3.44569	3.07445	1.37484	2.00347	28.1722	24.9963	23.5722	17.1241	12.372	0.888888	0.0437118
Zm00001d004428	12.2311	11.7467	14.0777	13.4047	13.6904	49.2783	45.1103	43.3628	28.5455	26.117	-0.575421	0.310075
Zm00001d004435	9.68297	6.73476	8.41428	5.67123	5.92694	9.42901	9.1721	7.42537	6.55951	4.59625	0.665465	0.220243
Zm00001d004443	5.60593	6.2649	2.91264	6.70236	7.09563	0.362852	8.439	0.547282	0.343611	0.458683	0.16903	0.785814
Zm00001d004448	13.4203	11.1202	16.9904	15.1233	26.713	25.1775	72.3575	50.7071	52.0059	85.5898	0.560146	0.326085
Zm00001d004457	12.401	9.71059	11.8124	10.655	11.0191	9.13032	9.56231	9.22696	7.20003	8.63767	0.104679	0.866962
Zm00001d004460	28.3694	27.2523	27.0228	21.4819	17.4469	5.76172	4.2898	2.4914	2.10103	2.4028	0.688733	0.198444
Zm00001d004463	9.17334	6.73476	7.92884	5.49937	6.8452	27.0002	26.867	24.2477	18.1858	16.0547	0.633709	0.25098
Zm00001d004465	4.92642	6.2649	9.22335	6.5305	6.8452	22.4353	25.631	25.7126	24.5175	27.416	0.564804	0.321181
Zm00001d004466	12.5709	13.6261	11.6505	8.93648	11.6869	40.3498	36.8374	30.7067	28.2314	33.1141	0.807092	0.0987135
Zm00001d004469	6.28543	3.75894	3.55989	1.71855	2.25391	22.9109	18.1258	14.7677	13.7393	11.2928	0.928849	0.0225381
Zm00001d004472	13.9299	13.6261	15.0486	12.3736	21.2869	15.8036	13.488	6.92527	6.66998	11.6237	0.1179	0.850234
Zm00001d004473	21.5743	16.9152	26.2137	26.8094	21.8712	139.39	156.471	172.57	192.364	214.651	0.373082	0.53624
Zm00001d004477	9.34321	12.843	12.136	11.5143	9.43302	54.7536	51.215	36.8874	25.3626	26.4261	0.0772865	0.901694
Zm00001d004481	16.9877	14.096	11.4887	8.59277	12.1043	20.3529	15.0085	10.9338	7.55034	6.00709	0.867937	0.0564562
Zm00001d004482	7.64445	8.14436	9.38516	7.90535	7.42954	22.3426	19.3419	18.7687	15.4596	15.0959	0.16425	0.791814
Zm00001d004489	13.76	10.9636	3.07445	3.0934	8.76519	10.8796	9.80723	6.92337	5.58843	5.48242	0.785138	0.115626
Zm00001d004495	5.43605	4.07218	2.4272	3.78082	2.42086	2.24215	4.06004	1.75577	0.917956	0.559723	0.463069	0.432209
Zm00001d004497	21.0647	22.397	21.3593	25.6064	14.1078	3.62823	1.62258	0.51138	0.26302	0.0832019	0.157078	0.800828
Zm00001d004498	12.0612	10.6503	30.259	33.5118	13.8574	16.1652	15.8528	12.6242	11.5506	10.6744	-0.558729	0.32758
Zm00001d004512	8.15408	7.20463	6.95796	7.04607	5.75998	12.3888	10.959	8.51586	8.46385	7.85844	0.850755	0.0676415
Zm00001d004513	15.7985	20.8308	21.1975	14.4359	15.6939	16.024	16.6706	19.6265	20.4122	20.1919	-0.253183	0.681116
Zm00001d004517	5.26617	7.98774	6.31071	6.70236	5.17564	11.2463	10.287	8.03324	7.62747	7.79541	0.0837887	0.893442
Zm00001d004523	7.13482	3.75894	10.5179	10.4832	12.7721	1.39407	10.3763	21.0103	11.6273	8.40669	0.27543	0.653797
Zm00001d004539	1.69877	1.87947	3.7217	4.81195	5.00868	7.54403	15.9252	11.976	5.42614	3.2285	-0.664737	0.220935
Zm00001d004541	7.30469	8.45761	7.76703	7.90535	9.09911	14.0544	14.2283	11.0241	9.52999	13.2713	0.215287	0.72802
Zm00001d004543	10.5323	13.3129	14.5632	15.8107	16.3617	24.1918	39.3249	61.137	67.5823	51.3483	0.860064	0.0615026
Zm00001d004545	12.7407	12.0599	14.4014	15.467	12.0208	12.9534	16.3952	13.1058	7.80466	5.08815	-0.173877	0.779734
Zm00001d004546	14.7793	12.843	9.54697	7.90535	13.0226	18.8467	16.9497	16.01	14.8468	15.0318	0.7108	0.178374
Zm00001d004547	5.7758	3.75894	2.4272	3.0934	3.25564	5.33103	3.8666	1.91648	1.31049	0.912814	0.855335	0.0645989
Zm00001d004551	7.13482	9.39734	8.41428	10.4832	8.3478	18.6486	17.6514	14.9202	11.7948	11.9311	-0.533072	0.354949
Zm00001d004552	6.96494	8.61423	3.55989	4.29638	6.34433	36.5701	40.4631	40.7545	33.8205	26.2856	0.0183502	0.976637
Zm00001d004553	18.0069	16.1321	18.2849	18.2167	14.9426	20.202	16.4918	15.6575	14.107	13.5437	0.386371	0.520586
Zm00001d004554	12.5709	12.2165	10.6797	7.04607	8.51476	9.05478	7.22025	4.80209	5.15862	3.75719	0.769918	0.127811
Zm00001d004557	3.39753	4.54205	2.4272	3.0934	4.09042	9.68781	8.78359	7.155	5.09187	3.6569	0.0270192	0.965602
Zm00001d004559	5.60593	5.79503	10.5179	5.84308	10.7687	9.52632	9.86767	11.1933	8.22805	7.22992	-0.0352944	0.955071
Zm00001d004561	5.94568	9.55397	7.60522	9.6239	9.76693	15.0593	14.4026	16.3137	14.7679	9.99855	-0.528672	0.359697
Zm00001d004564	10.1926	10.3371	12.4596	10.3113	10.8521	46.1991	40.7149	31.4125	23.3008	27.5026	-0.276981	0.651899
Zm00001d004573	2.54815	1.87947	2.26538	2.57783	4.1739	15.0174	20.9784	24.3174	29.8352	32.4539	0.634041	0.250653
Zm00001d004581	1.86864	1.87947	2.10357	2.06226	7.09563	0.864508	2.33352	21.5077	58.0896	172.514	0.95682	0.0107012
Zm00001d004586	5.43605	4.85529	3.23626	3.43711	2.75478	24.5583	25.6715	17.9054	12.0288	9.57582	0.90525	0.0345091
Zm00001d004591	11.8914	12.843	15.0486	12.5454	15.6939	62.2949	55.6801	62.3499	54.7779	46.6985	-0.452856	0.443769
Zm00001d004616	5.26617	6.10827	10.356	8.0772	7.17911	27.4139	28.5026	32.8429	30.7271	24.2789	0.686313	0.200682
Zm00001d004639	15.7985	12.0599	15.3722	14.264	15.36	23.1653	26.7275	22.0564	15.7896	20.2087	-0.406688	0.496839
Zm00001d004650	8.15408	10.3371	7.28159	5.84308	4.9252	10.7581	9.86092	7.39248	5.8662	5.0856	0.87081	0.0546486
Zm00001d004651	6.62519	9.55397	5.98708	7.90535	11.6034	25.6074	25.3772	30.6478	26.6516	25.166	-0.672207	0.213861
Zm00001d004659	15.119	17.3851	26.2137	24.7472	19.9512	21.8108	22.7829	19.0695	15.087	15.6791	-0.625537	0.259064
Zm00001d004667	8.32395	7.51787	5.17802	3.60896	7.84694	20.9231	24.0772	22.2422	18.5284	22.156	0.609553	0.27507
Zm00001d004669	40.4306	31.4811	40.2915	39.0112	35.8956	64.9312	56.1503	46.3255	39.1026	35.1342	0.0173147	0.977955
Zm00001d004676	7.9842	9.24072	8.89972	8.76462	10.4348	33.7242	34.587	34.3798	34.8517	31.8093	-0.666449	0.219308
Zm00001d004682	6.79506	6.89138	9.38516	5.15566	6.01042	1.86751	2.82754	0.630612	0.629591	0.62374	0.0061422	0.99218
Zm00001d004690	3.39753	4.85529	5.17802	2.40598	2.25391	4.90893	4.78375	2.17271	2.17763	2.02265	0.349213	0.564579
Zm00001d004698	12.2311	8.77085	11.0033	14.4359	9.09911	1.19936	2.35813	1.81628	0.428491	0.49591	-0.50238	0.38838
Zm00001d004702	9.68297	10.0238	7.60522	7.73349	9.68345	41.2014	50.9441	57.0902	56.8967	53.0645	-0.690965	0.196387
Zm00001d004706	5.0963	7.36125	2.91264	3.78082	3.08869	5.25456	6.40112	1.67145	0.836517	0.885719	0.916984	0.0283528
Zm00001d004707	5.7758	6.73476	5.66346	4.98381	4.59129	18.2816	17.1013	13.669	10.6686	13.0022	0.727815	0.163325
Zm00001d004708	4.24692	5.32516	3.39808	3.0934	5.75998	19.8899	14.8545	11.0765	11.4411	13.0303	0.29028	0.635662
Zm00001d004709	2.2084	3.28907	3.23626	2.06226	3.17217	20.0629	20.5605	12.3328	10.5235	9.96184	-0.00173442	0.997792
Zm00001d004716	6.45531	5.32516	4.20714	4.46824	4.59129	19.7633	16.9089	15.0231	10.8935	9.39896	0.776567	0.122443
Zm00001d004734	6.96494	7.20463	15.2104	16.67	20.8695	376.664	722.938	4988.3	8830.25	7559.57	0.93016	0.0219225
Zm00001d004737	21.7442	18.6381	25.4047	24.4035	21.2869	24.0709	23.8838	18.8868	16.0669	16.121	-0.569123	0.316651
Zm00001d004739	8.49383	7.83112	8.41428	6.5305	8.68172	30.9636	26.4276	20.4029	17.2346	16.545	0.290157	0.635812
Zm00001d004740	8.32395	8.61423	9.54697	7.04607	6.42781	79.2027	99.5968	98.5257	73.9802	57.957	0.921257	0.0262093
Zm00001d004744	34.3151	39.3122	60.6799	48.1195	44.9112	15.9742	19.0235	16.0952	12.6177	8.44448	-0.133659	0.830328
Zm00001d004751	7.47457	4.69867	8.89972	8.24906	7.67998	15.4027	17.6469	9.13038	9.29197	10.705	-0.883186	0.0470777
Zm00001d004753	5.94568	8.14436	5.98708	3.95267	3.50608	2.67924	6.90774	5.01752	2.17048	1.85024	0.913529	0.0301251
Zm00001d004758	12.0612	9.55397	15.2104	10.3113	6.34433	36.1258	50.9651	42.6129	30.659	23.3447	0.503781	0.386839
Zm00001d004762	37.5427	40.0953	48.0585	46.0572	23.2069	4.77585	7.45115	4.07165	0.937092	0.668084	0.308483	0.613549
Zm00001d004763	3.05778	2.97583	3.07445	1.71855	2.00347	0.254231	2.69837	1.57311	0.124403	0.0677269	0.622948	0.261639
Zm00001d004765	29.7284	27.5655	34.1426	34.8866	27.0469	4.41756	5.06946	4.23621	3.37432	3.26551	-0.260113	0.672587
Zm00001d004768	10.8721	12.2165	16.0195	23.716	26.0451	35.5173	37.1317	23.1455	43.4347	66.6277	0.727089	0.163959
Zm00001d004775	3.90716	1.56622	7.60522	8.59277	4.25738	12.8358	11.3651	9.94822	7.75204	5.74383	-0.381424	0.526403
Zm00001d004779	12.2311	13.1563	9.8706	7.73349	11.6869	14.5444	13.1869	11.5607	9.77164	9.33794	0.604513	0.28017
Zm00001d004782	5.43605	6.2649	5.17802	6.87421	5.92694	25.7063	25.6251	23.8737	20.4497	18.9366	-0.422832	0.478136
Zm00001d004784	5.60593	7.36125	4.85439	4.98381	4.00695	13.7503	14.8281	11.9571	10.37	12.1785	0.749888	0.144388
Zm00001d004790	10.0227	9.39734	13.2687	10.9987	11.9374	147.031	132.585	127.266	110.191	91.7506	-0.439216	0.459313
Zm00001d004804	12.5709	13.9394	13.9159	14.9514	15.1095	10.3898	11.1342	8.35317	8.50236	6.34886	-0.711447	0.177795
Zm00001d004807	13.2504	13.7828	13.4305	14.0921	11.9374	72.9826	81.4054	72.5623	64.1424	61.2871	0.489732	0.402363
Zm00001d004810	10.3625	9.39734	7.60522	10.655	9.5165	33.1607	31.1262	9.39214	10.7309	19.681	0.370108	0.539755
Zm00001d004812	4.24692	7.83112	5.33983	4.64009	5.09216	20.9	19.8057	14.9574	14.4032	19.6655	0.20313	0.743157
Zm00001d004814	5.60593	6.10827	5.50165	7.21793	6.8452	11.2463	9.60924	7.67019	7.40675	8.25558	-0.522945	0.365899
Zm00001d004818	6.45531	7.04801	15.8577	19.0759	7.76346	10.9412	13.3372	14.8646	10.1946	6.06902	0.24469	0.691589
Zm00001d004821	12.5709	11.5901	15.2104	13.9203	14.5252	67.0406	69.4059	71.9314	64.9091	75.1502	0.440589	0.457743
Zm00001d004822	12.0612	13.9394	8.25247	7.73349	3.25564	2.94722	1.14406	0.306909	0	0.0182624	0.683951	0.202872
Zm00001d004837	48.9245	45.1072	51.1329	51.3848	63.7772	274.969	220.54	147.466	145.918	208.967	-0.123058	0.843714
Zm00001d004839	9.85284	12.2165	7.92884	8.59277	8.93215	101.819	101.079	80.0622	99.049	157.367	0.0154885	0.98028
Zm00001d004841	18.5166	16.602	8.89972	12.5454	10.1843	223.647	223.083	169.281	152.558	215.127	0.589717	0.295281
Zm00001d004843	10.1926	7.6745	9.38516	10.4832	8.01389	10.2697	28.449	25.6623	15.6876	17.0125	-0.624921	0.259676
Zm00001d004848	75.765	62.649	102.104	115.143	130.226	16.881	13.1633	14.5848	6.08663	9.32429	-0.683096	0.203666
Zm00001d004855	17.1575	12.0599	9.70879	10.1395	6.76172	18.0083	16.1623	12.9267	11.1103	7.97351	0.928352	0.022773
Zm00001d004856	5.60593	8.30099	8.73791	9.79576	8.76519	44.2155	35.3896	22.0593	16.0336	14.3517	-0.872545	0.0535658
Zm00001d004857	57.4183	60.6129	76.5376	75.6164	101.509	11.8891	12.8137	11.6394	5.25944	7.14234	-0.646872	0.238107
Zm00001d004861	8.49383	8.77085	9.8706	7.90535	7.34607	11.5655	10.8275	4.4365	4.67766	11.6508	-0.442881	0.455125
Zm00001d004868	20.8948	25.3728	21.8448	17.3574	17.6973	10.1622	10.3991	14.6377	12.1079	7.20329	0.246054	0.689905
Zm00001d004876	12.0612	10.4937	9.22335	8.42091	9.09911	12.6038	12.1828	11.7529	9.98732	6.4926	0.601813	0.282911
Zm00001d004877	4.41679	6.73476	5.33983	6.01494	6.34433	3.7339	3.7248	3.37373	2.1084	1.6526	-0.407328	0.496095
Zm00001d004881	9.68297	9.55397	9.70879	10.8269	10.9356	1.15076	1.22986	0.923897	4.64394	4.61753	0.988669	0.00144547
Zm00001d004894	17.3274	12.9997	12.2978	16.1544	13.6069	2.42022	1.59433	1.47199	1.96003	1.21827	0.881541	0.0480637
Zm00001d004896	27.1803	23.8066	32.6862	34.7148	40.9877	58.8023	48.8436	42.349	41.1059	39.1538	-0.758173	0.13746
Zm00001d004898	9.17334	12.9997	9.38516	11.1706	15.2765	21.6007	23.6566	26.5657	25.186	19.6582	-0.591834	0.293107
Zm00001d004908	7.9842	6.57814	7.4434	8.24906	11.6869	0.863741	0.74357	1.02413	2.09841	2.339	0.817053	0.0913127
Zm00001d004913	17.6672	15.6622	18.2849	20.7945	24.0417	3.61694	3.88534	2.82598	3.96118	4.95595	0.678916	0.207563
Zm00001d004915	11.7215	8.92748	7.4434	9.10833	13.273	0	0	0.0598263	1.8316	2.72154	0.55716	0.329238
Zm00001d004916	21.5743	23.9632	23.1393	21.4819	33.4747	3.59207	3.59408	3.41101	2.90388	3.00201	-0.40293	0.501215
Zm00001d004918	7.30469	5.95165	20.0648	16.8418	25.3773	0.300857	1.39077	1.85571	9.65245	15.6911	0.773667	0.124776
Zm00001d004924	6.45531	6.42152	11.4887	9.10833	8.93215	29.9845	30.1133	20.2963	18.4698	9.14776	-0.616934	0.267648
Zm00001d004925	44.8474	42.9145	54.0456	53.9626	46.2468	19.9041	19.6646	15.9193	13.6224	12.0751	-0.531167	0.357003
Zm00001d004927	10.7022	8.45761	9.70879	8.24906	8.59824	89.3003	82.3904	73.0824	64.2273	85.7498	0.469786	0.424645
Zm00001d004929	27.0104	28.9751	35.1134	41.7609	24.793	12.3283	11.0217	2.42361	2.23659	1.11281	-0.403213	0.500885
Zm00001d004930	6.79506	7.51787	8.73791	5.67123	7.17911	56.4206	53.9556	40.856	39.0182	39.0378	0.0314099	0.960014
Zm00001d004931	16.8178	19.1079	20.2266	17.0137	21.2869	76.4464	66.3302	52.6675	65.785	136.759	0.503452	0.387201
Zm00001d004933	17.1575	19.5778	88.9972	74.7571	17.8643	110.256	97.8662	53.0191	44.8485	57.8148	-0.72089	0.169404
Zm00001d004934	7.30469	8.77085	10.5179	13.2329	11.8539	19.6238	17.8009	10.9634	13.8535	13.7513	-0.741657	0.15137
Zm00001d004936	25.3116	29.7583	42.395	37.98	40.8208	212.061	229.05	221.999	238.66	222.546	0.374056	0.535089
Zm00001d004956	28.1995	27.5655	36.7316	29.3873	28.1321	40.9722	40.5543	32.4046	27.2821	28.7113	-0.255672	0.678051
Zm00001d004959	4.41679	3.28907	4.20714	4.64009	4.84173	21.137	14.9351	11.3408	8.16477	9.55545	-0.348308	0.565658
Zm00001d004960	4.92642	4.07218	5.01621	2.74969	3.75651	34.8944	36.5967	26.0838	24.6395	35.4571	0.264563	0.667119
Zm00001d004972	36.0138	29.7583	22.0066	24.7472	45.3286	57.7035	61.0159	35.9615	55.4408	101.078	0.913465	0.0301579
Zm00001d004976	9.34321	8.92748	5.01621	8.42091	6.92868	43.5399	41.502	33.7269	34.3265	35.2278	0.762468	0.133907
Zm00001d004977	8.49383	5.63841	5.98708	4.29638	11.6034	7.81303	9.67826	5.30798	3.00334	3.9231	-0.0939402	0.880568
Zm00001d004978	34.9946	31.951	28.6409	27.325	37.1477	7.90307	5.4535	3.63172	2.15922	1.65356	0.220831	0.721132
Zm00001d004979	32.9561	40.252	44.984	47.4321	41.4051	19.7789	22.454	21.0456	19.6675	19.5763	0.0282231	0.96407
Zm00001d004982	15.4588	22.7102	17.314	15.1233	19.1165	21.8564	20.9982	15.5304	15.1742	18.5791	0.392504	0.513395
Zm00001d004983	6.79506	6.2649	8.09065	4.81195	6.59476	9.92336	11.1243	7.53343	5.78381	6.59977	0.253303	0.680967
Zm00001d004986	20.3852	16.602	22.1684	16.1544	19.7843	34.5293	34.0965	27.8195	22.3324	23.3635	0.106534	0.864614
Zm00001d004992	4.41679	6.42152	7.4434	6.70236	5.75998	39.1677	36.4714	32.0725	27.2668	26.221	-0.446371	0.451145
Zm00001d004993	6.11556	6.10827	5.33983	3.43711	3.75651	13.2756	13.5514	11.1972	10.1367	10.1064	0.941743	0.0167311
Zm00001d004997	5.7758	8.14436	4.53077	3.43711	4.34086	18.4268	22.519	25.7977	23.2047	21.6259	-0.253903	0.680228
Zm00001d004999	6.11556	5.95165	6.95796	3.78082	7.09563	17.8489	14.819	11.0463	9.13991	9.83137	0.186102	0.764423
Zm00001d005002	15.2889	13.4695	16.3431	16.1544	8.01389	4.39971	5.00315	1.53334	0.616464	0.177102	0.280408	0.647709
Zm00001d005004	16.6479	14.096	22.0066	27.325	24.2086	33.5591	33.7245	32.2882	32.6398	27.5674	-0.521589	0.367371
Zm00001d005006	21.9141	30.2281	38.997	32.4807	33.8921	52.4176	87.4601	153.526	135.462	86.4974	0.856905	0.0635657
Zm00001d005007	31.2573	30.3847	38.1879	29.731	29.2173	5.38373	5.55995	2.61545	1.6024	2.72533	-0.138846	0.823786
Zm00001d005008	7.81432	14.2526	15.2104	12.2017	7.93041	2.46556	4.57483	2.80835	1.54915	1.07942	0.606251	0.278409
Zm00001d005010	1.86864	1.4096	1.77994	1.37484	2.17043	0.0779048	0.27272	0.612588	1.05154	3.23949	0.620068	0.264511
Zm00001d005012	5.94568	4.38543	2.91264	3.95267	4.9252	2.23712	2.1371	1.70449	1.22119	1.25808	0.372614	0.536792
Zm00001d005015	24.802	29.1318	28.8027	29.0436	33.4747	6.1485	5.17748	6.07576	7.55226	6.85734	0.279397	0.648945
Zm00001d005016	32.2766	26.6258	36.8934	44.8543	43.659	15.5202	14.9895	20.5092	22.0229	31.5047	0.811731	0.0952444
Zm00001d005018	45.6968	49.1794	56.7964	58.0871	52.3407	106.395	99.013	73.3404	64.3494	46.3765	-0.691121	0.196243
Zm00001d005019	26.8405	18.0116	29.1264	27.6687	26.2956	113.626	111.941	106.668	71.9695	58.8619	-0.309362	0.612484
Zm00001d005023	15.119	24.1198	26.5373	22.5131	21.6208	383.996	428.91	475.28	472.556	484.304	0.725713	0.165163
Zm00001d005026	9.51309	7.04801	9.54697	7.04607	7.93041	8.95095	8.2605	7.64095	7.7252	5.22464	0.222553	0.718994
Zm00001d005027	18.8563	17.6983	24.7574	27.4969	23.7078	65.5134	73.2746	119.073	91.2755	72.0928	0.615748	0.268836
Zm00001d005028	8.15408	5.95165	9.06153	10.655	19.2834	0.444048	0.236044	1.36749	3.51638	4.68377	0.902033	0.0362633
Zm00001d005030	3.39753	2.97583	0.809065	0.515566	1.83652	21.653	17.8058	14.0396	11.9612	10.1506	0.784739	0.115941
Zm00001d005035	45.6968	48.3963	54.3692	50.1818	41.739	18.5958	19.1387	16.1984	12.2034	11.3105	0.26096	0.671546
Zm00001d005036	23.443	21.144	15.0486	18.7322	33.8086	93.7053	83.1011	102.778	86.3522	65.8217	-0.882025	0.047773
Zm00001d005039	28.1995	31.1679	44.0132	43.3076	40.7373	6.41772	9.57174	9.72303	12.324	10.5411	0.789897	0.111892
Zm00001d005047	14.4395	16.4453	26.5373	24.7472	20.4521	58.5584	70.1252	88.7076	93.9193	58.2682	0.818499	0.0902529
Zm00001d005051	14.6094	14.2526	16.3431	18.0448	16.7791	6.01384	3.31729	2.14243	3.86271	3.34655	-0.338763	0.577071
Zm00001d005052	25.4815	26.7824	30.4209	27.1531	27.1304	8.19206	6.44122	4.52568	3.06574	1.70936	-0.374945	0.534039
Zm00001d005059	7.81432	7.83112	0.970879	1.71855	5.34259	154.499	141.87	85.2005	61.8279	49.4451	0.708016	0.180872
Zm00001d005062	7.81432	7.6745	2.26538	2.06226	7.26259	109.888	93.9497	88.7747	72.3306	61.3323	0.296299	0.628336
Zm00001d005063	7.64445	5.63841	6.1489	4.64009	4.1739	16.73	14.874	9.38282	7.01947	6.90643	0.831058	0.0812113
Zm00001d005065	24.1225	29.2884	33.9808	26.2939	18.866	85.1732	69.2106	49.0228	39.5486	45.7309	-0.00706073	0.99101
Zm00001d005071	10.5323	10.3371	14.8868	14.264	22.2886	3.50311	2.4644	2.66967	4.28083	5.39504	0.794105	0.108621
Zm00001d005072	53.0015	53.5649	87.0554	76.1319	69.3702	14.134	9.3026	9.17101	13.6342	7.9369	-0.241293	0.695784
Zm00001d005073	14.6094	12.6864	8.57609	4.46824	7.51302	69.8763	49.272	23.1182	18.6769	14.6411	0.926074	0.0238589
Zm00001d005080	12.401	16.7586	20.3885	16.4981	21.9547	4.07198	3.79023	2.69345	2.42101	1.7803	-0.822064	0.0876564
Zm00001d005082	4.58667	5.32516	6.63434	7.56164	4.42434	3.10549	3.32757	2.20748	1.57258	1.48044	-0.363219	0.547915
Zm00001d005085	23.443	22.5536	30.5827	28.1843	24.2921	46.3363	53.7616	47.3739	39.5476	36.1899	-0.210624	0.733822
Zm00001d005090	11.8914	11.2768	10.8415	10.1395	8.01389	48.2296	61.8086	54.2012	45.1451	54.7841	-0.027056	0.965555
Zm00001d005092	9.17334	8.30099	10.5179	8.76462	9.59997	11.1035	13.8097	14.7783	9.41196	10.6255	0.347218	0.56696
Zm00001d005100	16.9877	16.1321	12.6214	10.9987	13.7739	25.814	24.3175	21.0284	17.3829	16.6448	0.827225	0.0839395
Zm00001d005102	12.2311	12.0599	13.9159	12.0299	11.6034	51.3366	42.7586	34.6565	29.392	30.1662	0.0129824	0.983471
Zm00001d005105	9.00346	7.98774	11.0033	8.42091	8.18085	38.4599	34.7275	29.3789	25.0077	19.6986	0.139265	0.823257
Zm00001d005106	5.26617	5.79503	8.25247	5.84308	6.17737	67.0144	61.8046	41.665	34.7176	32.0528	-0.420044	0.481355
Zm00001d005107	13.0805	13.6261	12.945	12.0299	12.4382	74.2046	73.6447	50.4911	41.2495	43.1791	0.874847	0.05214
Zm00001d005108	33.2958	36.493	49.353	45.198	46.3303	40.9504	43.2351	46.7604	36.8193	29.2567	-0.176713	0.776179
Zm00001d005109	11.3817	9.24072	10.356	10.655	11.6869	28.7959	25.6275	36.5041	36.6911	32.395	0.309916	0.611813
Zm00001d005110	20.0454	23.4934	23.3011	20.1071	21.1199	118.154	105.28	65.7615	59.6032	65.752	0.00789381	0.989949
Zm00001d005114	12.401	18.0116	20.7121	15.6388	12.1878	29.9341	32.9507	24.4811	19.7915	18.0026	0.259999	0.672728
Zm00001d005118	14.9491	13.6261	13.5923	14.7796	15.193	31.9846	39.4684	27.395	15.7082	13.6959	-0.658185	0.227192
Zm00001d005127	14.4395	12.843	14.4014	12.5454	15.193	45.0742	50.0471	45.9757	31.5302	32.7525	-0.0709042	0.909798
Zm00001d005135	7.47457	7.36125	5.50165	4.81195	6.67824	45.7778	41.5217	33.7735	30.2727	25.7547	0.626258	0.258348
Zm00001d005137	7.64445	6.89138	7.28159	7.90535	11.6869	23.3118	26.9023	27.9208	18.5061	17.8624	-0.731403	0.160201
Zm00001d005140	6.11556	8.30099	5.98708	7.90535	7.01215	10.0869	10.4793	6.14954	5.85999	4.49175	0.130744	0.834007
Zm00001d005143	5.60593	6.42152	11.4887	13.5766	14.1078	1.3672	4.59547	25.4107	22.0415	32.8516	0.956558	0.0107981
Zm00001d005144	9.34321	9.86721	8.41428	7.56164	9.18258	15.7099	20.4994	22.6226	13.7102	11.9401	0.186841	0.763498
Zm00001d005146	16.6479	18.1682	11.0033	7.90535	12.6052	48.5165	61.2017	84.3268	185.998	1035.77	-0.198736	0.748637
Zm00001d005148	4.41679	5.48178	10.8415	12.0299	7.84694	0.0411002	0.194908	3.73315	1.12353	0.233512	0.675293	0.210959
Zm00001d005149	9.17334	10.3371	5.17802	4.12453	7.42954	7.168	7.36076	5.68661	4.20352	4.2365	0.777857	0.12141
Zm00001d005151	6.28543	4.07218	6.95796	4.64009	6.67824	37.0448	33.5596	27.1459	17.8525	18.1149	-0.0792252	0.899233
Zm00001d005156	4.41679	4.38543	2.75082	2.74969	3.25564	8.82764	8.0897	5.27162	4.11653	4.39608	0.931084	0.021492
Zm00001d005157	10.8721	9.86721	14.8868	15.467	13.5234	11.9732	13.437	14.4556	12.3456	9.10826	-0.0187358	0.976146
Zm00001d005159	25.8212	31.4811	18.4467	22.3412	27.8817	58.179	58.2867	53.2702	42.5169	35.1836	0.0810759	0.896884
Zm00001d005160	20.3852	17.855	23.3011	21.4819	20.953	28.8907	22.0625	16.8158	16.2106	15.8167	-0.474071	0.419834
Zm00001d005164	33.2958	33.2039	45.6313	39.3549	43.3251	10.6374	11.3604	9.3517	8.13112	9.04525	-0.706012	0.182676
Zm00001d005168	7.81432	9.71059	3.88351	5.32752	6.26085	28.1471	25.8841	18.1425	13.0344	14.0421	0.714244	0.175297
Zm00001d005169	7.64445	11.2768	7.28159	8.24906	8.18085	8.34612	7.49811	12.1449	11.6755	10.6222	-0.67436	0.211834
Zm00001d005170	19.1961	17.0718	15.6959	18.0448	19.3669	13.7713	12.0398	13.3503	10.7786	12.1007	-0.0951265	0.879064
Zm00001d005173	22.5936	20.5175	28.8027	22.3412	20.6191	6.16748	5.88489	4.34337	2.71677	2.54962	0.0334711	0.957391
Zm00001d005177	13.9299	10.3371	12.4596	12.5454	10.6017	12.7528	12.8619	5.86448	5.69078	7.41148	-0.00993602	0.987349
Zm00001d005178	4.75655	5.32516	4.36895	4.12453	5.42607	8.9189	10.8439	9.68391	9.61445	11.3264	0.763249	0.133264
Zm00001d005179	5.60593	4.2288	3.07445	4.81195	4.84173	132.629	119.853	98.3601	77.8262	77.8189	0.198703	0.748678
Zm00001d005182	5.60593	5.16854	3.7217	2.23412	3.4226	45.4124	40.9929	41.8186	34.5763	26.8668	0.670708	0.215276
Zm00001d005185	9.00346	8.45761	9.06153	7.90535	9.09911	46.6536	38.6914	41.8944	34.5863	28.6324	0.198892	0.748442
Zm00001d005188	30.238	28.0354	24.7574	30.5903	26.6295	40.5982	41.4347	43.6166	41.4823	39.0518	-0.339174	0.57658
Zm00001d005190	8.49383	8.30099	20.2266	19.5915	11.2695	1.80246	9.06363	7.52848	5.54283	3.3966	0.266551	0.664679
Zm00001d005193	3.73729	7.20463	7.11978	5.32752	6.92868	5.384	8.47567	2.48288	3.15936	4.54465	0.0971213	0.876536
Zm00001d005195	14.7793	13.4695	5.17802	4.29638	11.6869	26.7452	25.1941	19.5937	11.1884	9.32182	0.544692	0.342486
Zm00001d005199	9.34321	10.0238	9.8706	7.56164	6.51129	75.3152	58.414	25.822	19.3646	18.9703	0.625513	0.259087
Zm00001d005200	6.11556	8.30099	9.06153	8.93648	7.01215	247.17	243.301	207.591	187.886	215.893	-0.651905	0.233234
Zm00001d005203	11.5516	11.2768	10.1942	10.9987	11.2695	37.4133	33.1442	23.6	20.4805	19.0667	0.481202	0.411858
Zm00001d005205	4.41679	6.2649	4.36895	6.01494	4.9252	44.8776	40.1346	29.9365	24.8274	35.6387	-0.229936	0.709837
Zm00001d005208	7.81432	8.92748	4.53077	5.32752	4.34086	18.9282	17.9544	6.16292	4.3237	5.50375	0.936922	0.0188364
Zm00001d005228	19.5358	20.9874	21.683	19.7634	19.5339	94.6338	97.4217	79.8138	67.4947	81.3671	0.129865	0.835117
Zm00001d005229	15.4588	13.9394	13.1069	10.3113	12.0208	9.21132	9.83517	8.00666	6.2902	6.11698	0.853193	0.0660161
Zm00001d005230	3.73729	2.97583	1.77994	3.0934	5.92694	0.384298	2.46245	6.01307	15.687	249.875	0.880694	0.0485735
Zm00001d005231	12.9106	14.2526	18.7703	17.873	12.5217	597.97	631.055	697.771	565.412	517.248	0.577157	0.308269
Zm00001d005238	6.11556	5.79503	6.95796	5.67123	7.67998	75.5108	71.8127	62.5209	57.2891	66.2621	-0.0657876	0.916297
Zm00001d005240	12.0612	9.71059	8.73791	10.4832	14.5252	8.74815	8.45514	11.0736	9.95825	8.67262	-0.604642	0.280039
Zm00001d005241	51.9822	53.5649	91.2626	78.0223	85.398	30.9299	39.4734	39.0257	20.7578	16.916	-0.332368	0.584742
Zm00001d005244	105.323	107.913	123.14	114.112	111.109	21.1848	20.9349	14.0552	9.99333	10.7643	-0.560705	0.325496
Zm00001d005248	10.8721	8.61423	3.7217	4.12453	13.1061	80.4994	97.0245	97.8619	80.1833	76.6764	-0.507955	0.382255
Zm00001d005250	29.3887	37.746	42.0714	38.1519	34.9773	54.0346	59.7077	53.5222	40.9594	34.1552	0.0604785	0.923043
Zm00001d005252	46.5462	47.7698	64.8871	64.7895	50.7546	21.449	16.9543	11.0098	5.54625	4.86335	-0.600578	0.284168
Zm00001d005257	11.042	14.096	12.7832	11.5143	13.8574	8.11109	9.84771	13.234	10.2767	8.7018	0.125859	0.840175
Zm00001d005264	7.81432	8.77085	7.92884	6.18679	5.42607	39.3139	40.4131	30.7165	28.4216	28.1073	0.822478	0.0873568
Zm00001d005269	11.042	11.5901	14.0777	14.264	13.7739	17.8475	17.7649	13.5764	10.0321	8.76076	-0.877459	0.050537
Zm00001d005270	3.56741	4.85529	5.50165	3.60896	6.34433	7.03512	6.93919	7.09999	6.55903	7.09408	0.632032	0.252633
Zm00001d005271	12.0612	9.71059	10.1942	10.8269	9.09911	18.658	24.8895	27.2902	19.8036	13.527	0.0539641	0.931324
Zm00001d005275	27.1803	29.7583	41.1005	35.0585	31.0538	26.7259	29.7192	27.5682	21.965	20.1042	-0.0123019	0.984337
Zm00001d005276	28.3694	28.5053	33.0099	28.0124	27.2138	467.023	465.13	384.752	333.917	397.861	-0.130469	0.834354
Zm00001d005277	8.32395	6.73476	6.47252	4.46824	6.26085	3.27313	3.03013	2.08862	2.43355	1.58645	0.50209	0.388699
Zm00001d005281	8.83358	8.30099	3.07445	2.23412	8.3478	56.0039	50.4182	38.8153	37.6757	39.6728	0.730325	0.161137
Zm00001d005293	21.4045	19.7344	21.5211	19.5915	12.8556	19.6019	24.0922	7.99352	4.36274	4.31278	0.456571	0.439557
Zm00001d005295	6.11556	8.45761	6.1489	5.49937	8.26433	141.185	153.245	109.521	83.099	91.9933	0.33948	0.576212
Zm00001d005297	30.5778	31.3245	38.3497	45.5417	32.9738	31.6218	23.4481	14.2465	11.6235	9.35667	-0.614347	0.270243
Zm00001d005298	12.401	13.7828	11.0033	14.0921	9.26606	6.56852	3.81741	0.722327	0.722913	0.539948	0.345843	0.568602
Zm00001d005300	50.6232	48.3963	63.5925	62.3835	54.0938	7.94425	6.35522	2.48708	5.39499	9.4029	-0.690339	0.196962
Zm00001d005301	3.73729	5.48178	5.01621	2.57783	3.58956	8.63708	8.14207	4.20029	3.64292	2.35269	0.4361	0.46288
Zm00001d005302	10.1926	11.9033	13.2687	13.061	15.8608	52.1805	43.034	42.2415	42.0784	37.6974	-0.92778	0.0230438
Zm00001d005303	4.41679	6.10827	6.95796	4.29638	6.51129	108.044	89.9186	67.8648	54.7746	60.0159	-0.263232	0.668754
Zm00001d005306	2.71803	1.72285	4.53077	2.92154	4.9252	4.17201	7.21802	7.44079	6.73179	8.24007	0.489839	0.402244
Zm00001d005308	7.30469	8.45761	9.38516	6.5305	8.26433	23.0451	21.191	17.0523	15.0153	12.1524	-0.0274759	0.965021
Zm00001d005312	7.47457	7.04801	11.1651	9.28019	5.84346	16.1306	17.4536	19.6032	16.5041	7.86851	0.764163	0.132513
Zm00001d005313	12.9106	6.89138	9.8706	9.79576	10.8521	5.1104	3.53396	2.91765	4.54662	4.83055	0.664936	0.220746
Zm00001d005315	53.1714	47.1433	57.9291	74.2415	76.5494	63.5385	97.1248	103.312	98.9942	158.031	0.670829	0.215162
Zm00001d005317	7.64445	7.51787	6.95796	6.01494	8.01389	11.7206	13.0386	7.17039	6.03903	4.48349	0.246765	0.689028
Zm00001d005322	14.4395	12.2165	7.92884	7.04607	4.67477	5.81096	1.49396	0.1072	0	0.0248591	0.862063	0.0602086
Zm00001d005323	19.7057	21.9271	23.4629	20.6226	16.6956	45.5746	48.2608	33.5029	23.5585	17.443	0.522195	0.366713
Zm00001d005328	7.30469	9.39734	7.60522	7.38978	8.84867	18.1462	18.081	15.8411	14.8382	14.351	0.0958242	0.87818
Zm00001d005329	10.0227	8.61423	10.0324	11.1706	13.273	13.8413	14.5905	14.1112	15.8673	13.5038	-0.226561	0.71402
Zm00001d005334	11.5516	15.5056	19.2558	18.5604	15.6104	609.683	510.685	398.914	402.003	475.507	-0.98902	0.00137878
Zm00001d005338	23.6128	21.4573	24.7574	20.7945	21.4539	89.723	94.0251	69.0147	60.5634	66.1446	0.171127	0.783183
Zm00001d005343	22.2538	16.4453	35.7607	34.8866	24.4591	165.269	187.125	302.238	269.867	172.31	0.882376	0.0475623
Zm00001d005344	9.34321	6.89138	9.8706	10.8269	10.3513	117.659	113.434	73.3453	58.1573	62.4383	-0.791394	0.110725
Zm00001d005346	10.0227	8.30099	25.8901	24.4035	11.0191	13.2967	10.3225	7.61203	7.85241	10.5313	-0.844347	0.0719719
Zm00001d005347	31.0874	39.4688	47.8967	45.5417	48.6677	98.4026	130.74	161.642	137.842	118.205	0.697242	0.190633
Zm00001d005348	35.5042	30.698	32.2008	32.3088	29.5512	10.8653	11.0941	11.2341	9.96726	9.70236	0.390289	0.51599
Zm00001d005350	18.3467	13.9394	23.4629	21.9975	21.2034	13.8436	14.3136	9.55582	7.9116	9.9277	-0.874877	0.0521215
Zm00001d005351	19.5358	19.4212	31.2299	23.3723	22.4556	7.62044	8.08724	5.55994	5.59944	3.67481	-0.457634	0.438353
Zm00001d005355	23.443	23.8066	19.4176	15.467	16.3617	46.638	44.8674	30.8511	19.0848	22.5689	0.995359	0.000379272
Zm00001d005359	12.7407	15.349	12.6214	13.061	11.0191	25.4062	17.5498	13.4124	8.99279	5.66008	0.45675	0.439354
Zm00001d005361	7.13482	10.4937	6.95796	8.24906	8.84867	15.3982	14.711	13.6644	9.87935	8.64986	-0.118921	0.848942
Zm00001d005368	19.7057	13.7828	20.3885	11.858	20.0347	10.522	10.4912	10.4647	10.7478	8.90375	-0.493888	0.397755
Zm00001d005370	7.30469	9.86721	6.79615	6.70236	7.26259	18.285	17.458	14.3237	9.60719	5.92573	0.470554	0.423781
Zm00001d005372	6.45531	4.69867	2.91264	4.64009	4.67477	23.5009	26.7951	29.097	23.9108	21.0767	-0.62875	0.255877
Zm00001d005373	17.837	22.7102	22.1684	15.1233	17.4469	31.7939	29.7607	27.0215	23.9514	22.3898	0.464824	0.43023
Zm00001d005392	17.1575	13.6261	6.95796	5.67123	8.43128	59.9306	53.8037	40.9023	34.5849	18.8568	0.774039	0.124476
Zm00001d005393	22.2538	20.3609	25.2428	24.5753	28.466	8.96906	9.38764	12.106	10.3459	8.11985	-0.0723476	0.907965
Zm00001d005394	56.399	50.589	66.1816	65.6488	64.2781	46.1233	57.9815	84.7366	87.5076	81.0088	0.857106	0.0634334
Zm00001d005395	9.00346	10.4937	13.5923	12.7173	11.0191	23.5019	25.5963	25.5433	20.9534	19.5349	0.0327055	0.958366
Zm00001d005396	15.4588	9.39734	14.2396	12.5454	15.5269	26.5255	21.658	24.7146	33.9785	36.7436	0.504563	0.385979
Zm00001d005399	50.7931	55.4443	28.4791	27.325	52.9251	13.9887	11.73	5.93721	5.15518	3.80979	0.508906	0.381211
Zm00001d005402	104.644	98.2022	121.522	108.784	107.937	8.93274	8.65421	7.74129	6.51173	5.89832	-0.301739	0.621725
Zm00001d005403	6.11556	7.51787	3.88351	6.01494	4.42434	16.4363	15.7518	11.5262	9.95856	11.9534	0.582777	0.302439
Zm00001d005406	7.47457	7.98774	17.9613	19.4197	5.00868	35.2739	32.1495	27.9344	20.7597	17.9402	-0.184287	0.766693
Zm00001d005421	72.1976	65.6248	81.7156	87.4744	68.6189	72.5854	72.8127	86.8848	111.822	76.8105	0.906076	0.0340628
Zm00001d005423	20.7249	21.3006	25.081	25.7783	19.1999	67.8728	80.2235	127.692	106.807	64.6191	0.924586	0.0245774
Zm00001d005424	17.4973	13.1563	15.5341	12.0299	15.6104	9.41302	10.7192	10.3043	8.10045	6.47028	-0.020746	0.973587
Zm00001d005429	13.5901	14.5659	17.1522	14.264	16.6956	12.1451	15.9724	17.1994	10.4775	8.21896	0.125128	0.841099
Zm00001d005436	21.4045	28.0354	21.3593	20.4508	15.7773	0.222836	0.290181	1.50629	7.08767	11.058	-0.793331	0.10922
Zm00001d005437	5.43605	4.38543	6.1489	4.46824	5.00868	0	0.179718	0.472008	0.259481	3.74128	-0.0194789	0.9752
Zm00001d005442	15.119	13.9394	11.4887	12.5454	15.193	19.3924	17.021	12.2855	10.4844	15.8829	0.824123	0.0861677
Zm00001d005445	8.66371	9.24072	11.0033	9.79576	11.1026	36.3438	32.0078	27.2589	22.3657	23.0466	-0.749211	0.144958
Zm00001d005446	9.17334	7.98774	5.98708	3.95267	4.09042	2.7543	2.32338	0.941999	0.425058	0.77418	0.971283	0.00581652
Zm00001d005451	6.62519	8.14436	7.28159	7.21793	8.26433	76.878	62.549	57.0649	39.9548	30.3498	-0.576932	0.308503
Zm00001d005453	13.2504	12.6864	14.8868	10.8269	14.7756	32.9509	30.3592	25.8699	20.3251	18.83	0.00496512	0.993678
Zm00001d005454	14.7793	16.4453	15.3722	17.0137	11.7704	14.4591	8.47605	2.00655	1.0866	0.74323	0.154258	0.804375
Zm00001d005459	11.8914	13.7828	15.8577	10.1395	13.8574	11.7906	15.1953	5.2091	6.88493	10.1314	-0.0727249	0.907485
Zm00001d005460	61.1556	67.191	92.7189	88.6774	74.212	204.234	272.081	344.943	376.012	317.214	0.916252	0.0287252
Zm00001d005461	12.9106	11.4334	12.945	9.96761	13.7739	114.301	110.301	112.188	95.2494	119.762	0.953874	0.0118091
Zm00001d005462	31.4272	31.951	31.8772	30.5903	33.8921	12.4684	12.0465	7.67569	6.02797	7.31122	-0.0664919	0.915402
Zm00001d005466	10.3625	8.92748	12.7832	8.0772	12.3547	4.62068	4.24449	3.14183	2.22811	2.58517	-0.0885163	0.887445
Zm00001d005468	6.79506	9.24072	9.38516	13.5766	11.6034	37.0216	31.2475	39.5691	36.7663	29.2228	-0.206927	0.738424
Zm00001d005473	3.05778	4.85529	3.88351	5.84308	6.67824	13.786	12.0332	11.4383	11.1682	11.6302	-0.686524	0.200485
Zm00001d005478	27.6899	15.9755	21.5211	28.0124	23.7912	48.7877	40.4932	35.2904	30.3433	32.7479	-0.0310392	0.960486
Zm00001d005479	8.83358	6.73476	8.09065	8.59277	10.4348	2.3127	2.69131	2.3989	2.51874	1.93104	-0.945322	0.0152217
Zm00001d005480	9.00346	7.6745	11.1651	9.79576	10.8521	25.1509	18.1932	15.9347	16.3455	15.0778	-0.514166	0.375457
Zm00001d005485	11.7215	11.7467	13.2687	10.3113	9.68345	139.616	151.288	132.878	138.919	171.771	-0.707031	0.181759
Zm00001d005489	10.0227	7.83112	13.1069	13.2329	10.0174	15.8005	18.7042	22.1491	17.6201	12.0856	0.381485	0.526331
Zm00001d005495	2.37827	4.07218	1.13269	0.687421	2.6713	44.8725	39.1009	44.5466	41.1911	34.9521	-0.443814	0.45406
Zm00001d005497	10.8721	8.45761	7.4434	5.67123	7.01215	14.2486	14.3446	9.29532	7.27056	7.82408	0.870983	0.0545403
Zm00001d005498	14.2696	11.5901	11.3269	14.6077	15.026	38.1007	45.0762	67.9761	61.3892	39.8003	-0.437711	0.461035
Zm00001d005501	12.7407	14.2526	13.1069	14.9514	14.5252	6.12154	5.04068	4.40288	4.21905	4.30888	-0.679246	0.207255
Zm00001d005502	44.6775	45.5771	58.2527	64.9613	68.9529	53.5274	49.5426	44.2313	45.0336	43.8443	-0.894027	0.0407471
Zm00001d005503	10.1926	9.71059	7.60522	7.21793	8.51476	50.646	41.313	20.5077	15.6259	17.0086	0.92522	0.0242705
Zm00001d005504	6.79506	7.04801	6.79615	4.29638	5.50955	15.6332	13.565	13.1382	11.9255	10.6921	0.664507	0.221154
Zm00001d005506	6.79506	8.92748	6.63434	6.87421	6.8452	1.00349	1.96056	1.01175	0.645892	2.34416	0.453935	0.442545
Zm00001d005507	15.7985	11.5901	14.2396	12.0299	15.193	26.9976	23.7107	15.3576	13.6649	14.753	0.164793	0.791133
Zm00001d005513	4.92642	5.01192	28.8027	33.1681	4.1739	53.3965	42.7349	35.7304	27.8752	32.868	-0.632376	0.252294
Zm00001d005516	11.3817	8.92748	11.1651	8.0772	10.3513	9.72127	7.46536	5.35843	5.10062	4.73518	0.344235	0.570523
Zm00001d005520	4.58667	2.50596	2.26538	3.26525	3.25564	9.68166	7.86691	4.72603	4.75329	2.84768	0.476502	0.417111
Zm00001d005535	29.2188	28.5053	20.7121	20.1071	31.5547	14.1318	11.9916	20.5406	14.6998	11.3389	-0.761412	0.134778
Zm00001d005538	15.7985	14.4093	10.5179	9.45205	14.0243	13.8872	12.7817	10.6527	7.2393	6.29198	0.533099	0.35492
Zm00001d005539	10.5323	10.1805	12.2978	13.5766	12.7721	11.5034	12.7437	16.5225	13.1443	11.0281	0.190911	0.758409
Zm00001d005542	61.3255	58.5768	73.4631	79.9127	80.5563	95.5284	103.776	103.777	111.875	143.648	0.701466	0.186789
Zm00001d005544	3.73729	4.69867	5.50165	2.23412	3.50608	4.8925	4.30314	3.79808	3.07259	2.1403	0.397291	0.507795
Zm00001d005546	25.4815	24.903	25.2428	23.3723	19.1165	165.166	140.622	153.171	107.169	88.012	0.910281	0.031822
Zm00001d005547	4.24692	8.92748	7.76703	8.59277	8.09737	23.819	20.0322	17.5276	11.3135	8.13076	-0.60347	0.281228
Zm00001d005554	21.2346	21.144	27.3464	26.4657	19.9512	6.17745	6.49247	6.45823	5.78912	4.86861	0.386115	0.520887
Zm00001d005558	17.4973	15.1924	8.89972	4.46824	16.5287	33.4333	31.8089	25.2047	24.5527	28.9616	0.897217	0.038941
Zm00001d005563	11.7215	13.1563	11.9742	9.6239	14.1913	19.7183	15.3405	10.6854	7.35969	5.94098	-0.00961213	0.987762
Zm00001d005573	6.11556	7.36125	6.31071	8.0772	7.76346	31.1615	31.0352	24.9629	22.9551	25.4241	-0.490758	0.401224
Zm00001d005579	10.8721	10.0238	14.0777	13.2329	9.59997	15.4761	17.3722	12.6365	8.69885	7.8659	-0.196397	0.751557
Zm00001d005584	15.9684	11.4334	12.2978	13.7484	14.2747	18.4465	17.8654	15.5052	14.1767	12.4868	-0.0186182	0.976296
Zm00001d005586	6.11556	9.86721	9.22335	5.84308	8.93215	14.1029	12.176	9.69608	9.45556	11.7632	-0.0831371	0.894269
Zm00001d005587	11.2119	10.9636	14.2396	10.655	10.7687	12.1504	13.3038	8.94071	5.82669	6.59892	0.0469295	0.940269
Zm00001d005590	16.1383	18.9513	16.5049	8.59277	13.6069	29.4062	30.8751	13.311	5.14433	7.11006	0.796973	0.106408
Zm00001d005594	9.68297	11.1202	17.1522	18.2167	14.5252	5.85963	8.28027	19.8272	23.7659	13.2435	0.987988	0.0015775
Zm00001d005598	11.3817	9.0841	12.136	9.10833	9.68345	8.48674	10.0885	3.53055	2.24886	1.17842	0.0241342	0.969274
Zm00001d005600	9.17334	7.04801	7.28159	14.6077	10.9356	3.32522	0.796657	0.0303845	0.247448	0.241269	-0.172022	0.782059
Zm00001d005607	3.22766	2.66258	6.79615	7.38978	3.92347	1.31995	4.53091	4.57042	2.05636	1.97063	0.0725278	0.907736
Zm00001d005609	58.7773	50.9023	63.7544	63.4146	86.9006	5.56004	2.91175	4.52231	1.89168	2.85921	-0.218475	0.724059
Zm00001d005612	25.9911	21.144	19.903	25.0909	20.7026	48.0971	35.4243	42.7608	37.3373	33.7031	0.487637	0.40469
Zm00001d005614	9.00346	10.9636	12.136	15.1233	10.2678	26.9994	25.0939	17.0047	13.406	16.456	-0.7584	0.137271
Zm00001d005616	5.0963	5.48178	5.98708	6.01494	5.59303	19.8064	19.916	13.498	11.0019	7.81882	-0.620349	0.26423
Zm00001d005620	12.9106	10.8069	7.28159	4.64009	5.59303	5.30832	3.39185	0.805444	2.20074	10.8825	-0.0752734	0.90425
Zm00001d005622	7.47457	5.79503	4.53077	4.81195	3.50608	3.28498	4.70729	0.936675	0.321069	0.677475	0.7084	0.180527
Zm00001d005624	17.3274	14.8791	18.2849	20.7945	17.9478	47.2167	56.7088	38.61	32.948	47.0601	-0.959578	0.00969651
Zm00001d005627	7.13482	7.04801	43.0423	38.8393	6.76172	49.1029	49.2832	41.0312	26.6045	20.471	-0.20314	0.743144
Zm00001d005628	13.9299	11.1202	13.4305	10.655	16.5287	36.5167	26.6374	24.2451	23.4875	23.331	0.0708794	0.909829
Zm00001d005632	9.00346	8.30099	8.73791	9.6239	11.1026	21.3193	17.8675	18.2608	14.1699	15.1386	-0.587673	0.297385
Zm00001d005636	2.2084	3.28907	5.50165	7.38978	12.0208	7.48456	12.3633	20.8534	35.8464	56.2113	0.99512	0.000408973
Zm00001d005638	20.5551	16.7586	17.314	17.873	14.9426	59.9044	45.8971	35.2742	30.6721	26.1391	0.810095	0.0964635
Zm00001d005641	18.1768	19.4212	16.1813	16.3263	18.0313	28.8783	31.1468	29.088	25.9141	28.1064	0.708621	0.180328
Zm00001d005642	17.837	25.0596	22.3302	24.919	25.2938	352.876	379.665	273.324	273.811	331.607	-0.130134	0.834778
Zm00001d005645	80.6914	70.3234	100	94.1767	96.1667	104.189	103.475	165.367	167.287	149.884	0.924159	0.0247849
Zm00001d005647	31.4272	36.9629	37.3788	36.0896	40.4034	29.1762	26.1176	23.2617	19.6715	11.1667	-0.829642	0.0822157
Zm00001d005649	13.9299	18.6381	17.6376	16.8418	19.9512	145.838	196.265	175.107	179.359	272.459	0.868749	0.0559429
Zm00001d005650	11.042	8.30099	10.0324	10.3113	10.6852	11.4584	9.61355	8.2484	9.44963	9.848	0.398519	0.506361
Zm00001d005653	8.32395	7.36125	12.2978	19.9352	23.8747	11.6663	11.1616	4.41116	6.99952	12.8205	0.0332947	0.957616
Zm00001d005654	7.81432	5.01192	17.4758	23.716	42.1564	2.30522	1.92823	5.94931	39.6279	80.7207	0.962469	0.00867884
Zm00001d005656	15.6286	13.7828	28.4791	41.4171	49.586	13.12	16.3964	89.1666	220.026	95.9509	0.73898	0.153661
Zm00001d005657	27.1803	21.9271	32.3626	25.9502	27.7982	1.33429	1.62855	3.15775	3.85104	5.84709	0.322483	0.596634
Zm00001d005658	25.6514	20.3609	27.1846	30.5903	32.473	0.443789	0.44536	0.559775	0.674608	2.98044	0.676635	0.209699
Zm00001d005661	16.9877	17.6983	24.4338	20.2789	20.6191	2.20466	4.89366	2.64777	1.29518	0.669237	-0.285163	0.641902
Zm00001d005662	9.17334	7.04801	9.06153	8.59277	8.01389	27.2477	26.4926	23.8597	19.6626	23.2257	-0.140786	0.821339
Zm00001d005671	17.1575	24.4331	19.5794	24.0598	21.9547	3.27686	3.15259	2.92447	3.11803	3.64529	0.0171426	0.978174
Zm00001d005672	11.7215	12.2165	11.8124	10.9987	12.7721	29.3921	27.5081	26.566	17.5023	12.0641	-0.235469	0.702985
Zm00001d005674	30.7477	28.0354	36.7316	28.528	26.9634	20.2628	27.7426	27.216	25.7584	30.0049	-0.2023	0.744191
Zm00001d005675	18.5166	15.9755	21.0357	17.873	15.9443	41.8013	51.0851	52.7766	45.0623	38.9413	0.455261	0.441041
Zm00001d005678	16.478	17.855	20.5503	16.67	17.9478	13.7199	14.447	9.05513	8.07004	5.86023	-0.241157	0.695952
Zm00001d005680	18.8563	14.8791	18.9321	17.0137	10.6852	41.1394	42.1049	21.3296	9.08524	6.83366	0.416474	0.485484
Zm00001d005681	13.5901	11.7467	11.8124	6.18679	11.7704	10.1367	9.41086	8.00978	6.32654	6.69991	0.731145	0.160424
Zm00001d005682	10.3625	7.51787	13.7541	13.5766	10.0174	4.96262	9.7806	5.52291	2.56648	1.74562	-0.550448	0.336354
Zm00001d005684	46.5462	44.0109	41.1005	40.386	63.3598	59.6431	27.1922	11.3766	7.27312	10.1755	-0.0807024	0.897358
Zm00001d005685	24.9719	22.8669	40.6151	38.6675	44.5773	0.331079	1.80624	2.27766	2.43822	1.79289	0.595599	0.289249
Zm00001d005687	9.85284	10.3371	5.01621	8.76462	7.5965	2.1588	1.85765	0.48379	0.779992	2.26981	0.602681	0.282029
Zm00001d005693	13.76	15.5056	24.272	20.4508	10.6017	4.96775	2.61598	1.81812	1.25642	0.661543	-0.15784	0.79987
Zm00001d005694	22.9333	17.0718	22.1684	20.2789	20.2852	113.401	84.7903	48.639	32.1039	34.3819	0.11565	0.853079
Zm00001d005695	6.62519	7.04801	7.4434	5.84308	6.59476	133.188	155.499	166.859	168.711	175.368	-0.089496	0.886202
Zm00001d005696	7.13482	7.04801	6.31071	6.5305	8.43128	21.0644	21.8895	7.18785	6.57839	9.71582	0.148173	0.812032
Zm00001d005698	33.9753	33.0473	37.7025	49.6662	44.9947	2.16664	5.31988	4.19602	5.89543	5.95219	0.654047	0.231168
Zm00001d005699	22.2538	23.3367	29.1264	25.9502	27.9651	7.41188	4.99749	2.88983	3.5094	4.46121	-0.834587	0.0787243
Zm00001d005705	21.4045	20.0477	20.7121	20.1071	21.0365	30.0555	26.1297	12.7386	15.3933	17.4808	0.285254	0.641791
Zm00001d005707	11.3817	11.5901	11.1651	8.93648	8.84867	32.7411	32.6234	25.3912	21.0552	18.0953	0.920562	0.0265541
Zm00001d005708	11.3817	11.9033	9.70879	8.59277	9.26606	17.6451	13.8212	12.7509	11.109	9.90865	0.769251	0.128354
Zm00001d005711	6.79506	6.42152	5.50165	5.15566	7.84694	12.6827	12.6686	14.1673	10.9618	10.3287	-0.418877	0.482704
Zm00001d005714	7.64445	7.98774	8.25247	7.38978	8.43128	3.89115	4.41829	7.08867	2.32336	0.70029	0.078265	0.900452
Zm00001d005716	2.03852	3.44569	2.91264	2.06226	2.58782	6.37664	8.00278	10.1266	8.99096	8.27626	0.312847	0.608267
Zm00001d005717	9.17334	10.1805	9.8706	6.5305	9.59997	0.582822	2.9031	3.20437	1.18772	0.968034	0.47493	0.418872
Zm00001d005726	137.26	141.9	164.078	143.156	169.627	120.283	143.098	62.5557	39.5548	35.0672	-0.657508	0.227841
Zm00001d005727	16.1383	18.4814	14.0777	17.873	24.1252	17.6701	18.5297	20.3902	21.8425	24.6183	0.714807	0.174795
Zm00001d005732	9.85284	8.14436	8.57609	4.81195	9.09911	68.7438	39.4416	16.9128	13.51	15.2091	0.550853	0.335923
Zm00001d005733	7.9842	10.4937	5.17802	6.87421	9.59997	3.13903	2.33371	0.73321	0.719379	1.05595	0.47384	0.420093
Zm00001d005735	10.3625	10.4937	14.725	15.2951	17.1965	1.14258	1.88775	2.01422	1.62991	1.74591	0.396321	0.508928
Zm00001d005736	6.62519	6.42152	7.4434	6.5305	9.01563	18.7579	18.3905	14.4554	9.97088	9.16697	-0.61649	0.268092
Zm00001d005742	50.6232	49.0228	50.8093	54.8219	47.9999	8.09157	14.9175	5.88336	2.01521	8.93009	-0.794577	0.108256
Zm00001d005748	40.4306	42.9145	69.256	72.3511	68.7859	11.8746	12.7448	11.5552	8.93516	8.55021	-0.770945	0.126978
Zm00001d005751	19.5358	20.5175	30.7445	30.5903	39.2347	37.264	47.3186	73.2704	85.8942	70.8475	0.780287	0.11947
Zm00001d005752	40.9403	34.6135	60.0327	60.8368	60.8555	18.7025	26.7344	41.4679	63.8135	49.2255	0.846783	0.0703156
Zm00001d005754	4.41679	2.97583	2.4272	0.343711	1.58608	21.4548	19.7415	13.8013	9.6701	9.49822	0.916797	0.0284477
Zm00001d005756	10.3625	11.9033	11.8124	10.3113	11.0191	25.535	25.0294	22.6101	18.4969	18.3161	0.314879	0.60581
Zm00001d005757	19.8756	18.3248	15.5341	18.3885	13.5234	30.5815	20.1774	10.4517	5.96778	3.10055	0.761444	0.134752
Zm00001d005762	10.3625	7.83112	8.09065	8.0772	7.17911	22.1996	20.9613	20.1773	13.8974	9.82723	0.659307	0.226117
Zm00001d005764	27.52	26.3126	39.9678	42.9638	55.9303	1.47824	1.9279	4.7901	2.13049	3.4807	0.557851	0.328507
Zm00001d005765	7.47457	4.54205	7.28159	5.67123	7.09563	19.3479	16.7738	13.6848	11.1539	11.3946	0.0304922	0.961182
Zm00001d005766	12.9106	13.1563	11.4887	18.7322	15.2765	10.3209	12.3927	4.19985	2.48318	1.36797	-0.512745	0.377009
Zm00001d005769	13.2504	7.36125	14.5632	19.5915	9.5165	0.922944	4.35389	6.52801	1.71626	0.466417	-0.0496672	0.936788
Zm00001d005772	27.52	23.3367	31.0681	36.9489	34.1425	22.6296	29.9611	52.2465	29.9763	28.4398	0.113401	0.855923
Zm00001d005779	2.8879	3.44569	1.94176	1.71855	3.83999	50.9505	40.1875	22.6262	15.1805	13.7681	0.226156	0.714523
Zm00001d005783	32.4464	24.5897	26.2137	34.0274	49.6694	9.7733	8.56241	5.36769	4.02637	4.35554	-0.480723	0.412392
Zm00001d005785	5.26617	4.85529	3.7217	4.98381	3.33912	8.40935	6.27816	5.009	3.49468	2.5979	0.662601	0.22297
Zm00001d005789	24.2924	21.9271	35.2753	32.137	21.7043	460.967	496.76	317.364	240.938	147.537	-0.217312	0.725503
Zm00001d005790	17.4973	12.6864	19.2558	17.7011	35.1443	0.0215015	0.505322	2.52142	3.34363	5.42724	0.842628	0.0731469
Zm00001d005791	48.7546	47.4566	66.9906	63.5865	55.012	814.556	988.631	856.963	712.538	550.496	-0.258567	0.674488
Zm00001d005794	25.1417	20.8308	18.6085	15.6388	29.2173	38.4646	36.5537	36.3277	29.1803	22.6334	-0.345122	0.569463
Zm00001d005795	6.62519	8.61423	8.57609	4.46824	10.5182	35.3245	29.6392	26.9467	25.3077	23.4085	-0.272003	0.657994
Zm00001d005798	69.1398	64.0586	88.35	91.4271	71.2068	280.191	207.851	279.981	270.681	149.888	0.537422	0.350271
Zm00001d005802	24.2924	24.1198	35.2753	27.8406	26.7964	1.61847	6.01778	8.57721	5.01517	2.44779	0.730665	0.160842
Zm00001d005804	11.042	9.0841	6.1489	8.59277	8.01389	4.23178	5.86184	0.230496	0.108132	0.285319	0.66039	0.225081
Zm00001d005808	38.0524	38.8423	52.7511	47.0884	59.8537	8.86388	10.1403	8.01968	7.17042	9.85553	-0.0560397	0.928685
Zm00001d005812	20.8948	20.6742	21.1975	20.2789	17.8643	17.5943	15.3393	10.0682	7.61298	7.14795	0.577244	0.308178
Zm00001d005813	11.3817	8.92748	10.1942	8.76462	17.28	1.99668	3.97235	0.727684	2.1852	6.78935	0.755472	0.139707
Zm00001d005816	21.4045	19.891	30.5827	26.4657	36.146	4.21102	5.60145	6.52978	5.61843	5.31399	0.377341	0.531213
Zm00001d005817	6.11556	6.42152	5.82527	6.01494	5.84346	25.5442	23.4974	16.1391	11.9755	14.7227	0.677236	0.209136
Zm00001d005818	25.3116	31.7943	36.0843	24.7472	41.906	52.8326	50.4924	56.1892	61.1113	70.7103	0.565419	0.320535
Zm00001d005819	12.5709	13.3129	20.0648	23.3723	27.1304	26.3965	31.2385	84.2002	151.372	191.55	0.985917	0.00200187
Zm00001d005822	8.15408	10.1805	13.7541	19.2478	12.4382	0.50438	1.58355	1.81688	0.925124	2.52437	0.0471532	0.939985
Zm00001d005823	11.3817	14.2526	10.0324	10.9987	11.6034	1.03908	11.8354	1.57257	2.74446	5.49148	0.92838	0.0227595
Zm00001d005824	31.7669	31.7943	31.2299	21.6538	23.0399	12.5448	13.5001	7.068	3.95577	4.22009	0.86136	0.0606628
Zm00001d005826	10.8721	9.86721	20.8739	25.2627	33.4747	24.6145	28.4576	43.6506	67.5617	53.8425	0.833605	0.0794138
Zm00001d005831	9.51309	10.4937	4.69258	3.60896	13.6904	8.29328	7.33608	6.30299	10.2873	10.712	0.272021	0.657972
Zm00001d005833	32.4464	33.5172	36.8934	39.8704	38.8173	103.154	74.2817	46.6245	22.512	15.6766	-0.969895	0.00624181
Zm00001d005834	12.2311	12.3732	14.4014	11.6862	10.9356	26.2801	22.8073	19.3901	17.3676	21.3614	-0.110388	0.859735
Zm00001d005846	13.4203	14.5659	10.8415	13.061	9.5165	16.6774	18.6464	7.66276	7.4254	8.12839	0.75282	0.141924
Zm00001d005847	11.2119	13.7828	13.1069	15.2951	18.0313	17.5305	17.1941	18.1684	16.4135	13.178	-0.898685	0.0381184
Zm00001d005848	26.3309	21.3006	28.9645	28.3561	32.3895	10.3935	11.6334	9.26786	8.02619	10.1032	-0.587488	0.297576
Zm00001d005851	6.62519	5.95165	5.01621	3.78082	3.25564	7.62018	6.87659	3.84662	2.35009	2.99811	0.942104	0.0165768
Zm00001d005856	20.7249	23.65	21.3593	19.9352	20.953	23.863	20.9618	16.4302	13.2469	10.901	0.419485	0.482001
Zm00001d005858	17.837	16.7586	27.0228	18.5604	24.0417	17.0679	18.772	24.6185	25.2917	23.1664	0.619851	0.264729
Zm00001d005859	3.05778	2.66258	1.45632	2.06226	3.00521	0.0167533	0.303388	0.305123	1.33578	2.07882	0.173796	0.779835
Zm00001d005860	4.92642	5.32516	2.91264	4.12453	5.50955	2.88223	1.4834	1.53948	0.48389	0.159592	-0.0884692	0.887505
Zm00001d005863	8.66371	4.2288	6.79615	3.60896	7.26259	7.02899	6.20109	2.8866	1.86422	3.38216	0.393452	0.512284
Zm00001d005864	9.68297	7.83112	9.54697	8.76462	12.4382	57.8215	53.4766	39.763	45.3223	45.1056	-0.290587	0.635288
Zm00001d005865	19.8756	21.3006	33.1717	34.0274	38.1495	20.6379	18.3261	19.0282	21.2725	18.5458	-0.0748281	0.904815
Zm00001d005866	11.042	10.6503	17.1522	14.0921	14.4417	50.2626	50.0874	48.4915	43.5672	39.9191	-0.412571	0.490007
Zm00001d005869	9.68297	12.0599	15.6959	14.6077	12.8556	4.94517	4.24418	1.3982	1.33733	2.75387	-0.955733	0.0111057
Zm00001d005873	22.9333	23.0235	22.6538	25.4346	28.633	1.92826	1.9746	3.07406	2.05704	5.18594	0.791695	0.110491
Zm00001d005879	20.7249	23.1801	17.314	16.3263	22.2052	3.21479	4.86014	0.365431	0.84863	4.84463	0.973508	0.00515554
Zm00001d005881	20.2153	20.8308	21.0357	17.5292	15.4434	73.6854	48.9584	21.2235	12.9056	9.91633	0.624241	0.260352
Zm00001d005884	22.4237	32.4208	40.1296	41.0734	50.2538	10.0639	11.9548	7.80876	5.48341	7.03251	-0.679974	0.206576
Zm00001d005888	23.2731	28.6619	46.764	52.244	73.7111	2.87878	3.77573	6.90975	45.8545	42.7286	0.826464	0.0844845
Zm00001d005892	23.7827	20.2043	18.9321	30.5903	49.6694	19.6687	12.9537	37.0079	12.8649	39.8547	0.454583	0.44181
Zm00001d005894	7.64445	7.83112	24.7574	26.8094	29.5512	10.9468	15.722	48.6825	67.815	34.0887	0.806942	0.0988258
Zm00001d005897	23.6128	23.9632	15.0486	9.96761	8.18085	22.138	8.88284	3.09437	1.88812	0.647602	0.815712	0.0922985
Zm00001d005898	36.3536	34.6135	39.6442	37.1208	40.1529	4.71392	7.56657	15.4943	6.60826	5.23229	0.353018	0.560042
Zm00001d005902	19.1961	17.6983	16.6667	18.0448	21.4539	39.7918	48.4525	45.5749	37.131	34.9289	-0.75642	0.138917
Zm00001d005905	20.7249	25.6861	24.9192	19.2478	28.5495	0.23141	0.0570084	0.369484	6.58188	10.9324	0.285219	0.641834
Zm00001d005909	19.1961	19.7344	20.3885	17.5292	12.1878	14.6161	14.4535	9.70633	5.62398	5.21594	0.699875	0.188234
Zm00001d005912	15.7985	15.9755	17.7994	15.9825	17.0295	18.9511	17.6963	11.1618	4.40397	5.14942	-0.365396	0.545334
Zm00001d005920	55.04	44.1675	44.4986	45.8854	45.412	10.4912	11.2056	10.2124	8.56896	6.7203	0.207848	0.737277
Zm00001d005924	19.1961	20.2043	28.3173	29.3873	29.8017	27.6013	22.7771	33.9431	35.7449	28.734	0.748433	0.145615
Zm00001d005925	69.3097	74.239	88.1881	81.2876	80.1389	57.8469	74.2111	57.519	40.5748	42.8402	-0.367097	0.543318
Zm00001d005926	27.0104	27.8788	33.3335	32.8244	30.219	31.8906	28.5427	26.9369	24.49	23.4626	-0.683041	0.203718
Zm00001d005928	9.00346	7.36125	8.89972	6.87421	11.0191	1.20175	0.988342	0.391219	0.832351	3.65304	0.781874	0.118209
Zm00001d005934	5.7758	3.75894	6.1489	4.29638	9.76693	0.856141	2.39397	4.16138	9.84125	34.4647	0.845573	0.0711366
Zm00001d005940	35.1645	33.6738	40.2915	38.6675	36.9808	11.0283	10.7652	8.8783	9.15993	8.25296	-0.743026	0.150202
Zm00001d005945	44.1679	40.5652	51.2948	51.7285	44.3268	214.779	175.379	165.177	208.99	221.906	-0.115294	0.853529
Zm00001d005949	30.4079	30.5414	21.683	20.7945	24.2921	4.27538	2.04687	1.9429	1.08826	0.724966	0.674281	0.211909
Zm00001d005950	23.443	20.2043	24.1102	27.4969	36.146	7.80026	9.77197	16.2542	13.9211	13.6296	0.416076	0.485945
Zm00001d005951	58.4376	54.348	50.8093	70.4607	65.9476	56.0058	35.8357	35.1431	32.1103	16.3938	-0.392257	0.513684
Zm00001d005958	33.4657	26.6258	44.984	39.3549	40.1529	36.9614	32.6985	30.1334	25.6221	25.0412	-0.549971	0.336861
Zm00001d005961	4.58667	3.91556	4.04533	4.81195	3.92347	17.3051	14.5597	13.5924	10.4448	6.06048	0.231712	0.707636
Zm00001d005969	97.1694	114.648	145.955	139.547	173.885	16.6412	27.658	25.462	18.6941	26.1443	0.47349	0.420486
Zm00001d005970	33.8054	33.0473	55.8255	50.8692	65.6137	13.2431	14.0807	15.0508	7.04198	8.03874	-0.523611	0.365176
Zm00001d005972	8.32395	9.24072	8.73791	9.96761	8.09737	10.9873	10.5048	7.78942	5.14928	4.12542	-0.0870147	0.889349
Zm00001d005975	8.66371	6.42152	6.79615	7.73349	11.1861	42.2534	36.1264	41.0014	35.1069	31.0351	-0.533203	0.354808
Zm00001d005976	10.0227	10.6503	12.136	9.96761	10.9356	8.90881	12.5988	7.45213	8.40514	15.5374	-0.0585185	0.925535
Zm00001d005977	7.13482	4.38543	5.50165	3.95267	16.6121	5.61898	12.7879	1.74038	1.18214	3.32105	-0.199756	0.747364
Zm00001d005978	65.4025	68.6006	70.2269	69.7733	66.8659	154.805	110.311	44.267	26.1699	35.4451	-0.653695	0.231507
Zm00001d005980	8.66371	9.86721	8.41428	7.56164	8.68172	25.1274	23.2544	10.8288	8.04354	8.58986	0.674917	0.211311
Zm00001d005981	11.7215	8.77085	10.1942	18.3885	26.7964	14.1294	11.7184	9.04561	8.2525	11.8307	-0.0686269	0.91269
Zm00001d005983	14.7793	17.2285	9.8706	11.6862	21.8712	13.4909	11.327	9.11871	9.46761	7.25335	-0.23327	0.705707
Zm00001d005984	36.0138	36.0231	51.942	73.2104	87.318	7.73868	8.1177	22.3711	26.1765	24.6	0.880121	0.0489193
Zm00001d005989	32.1067	36.6496	35.7607	36.6052	38.7338	5.23529	4.42115	3.2209	10.851	24.4277	0.663954	0.221681
Zm00001d005996	14.6094	15.6622	21.8448	23.3723	34.9773	1.19918	1.00439	2.15318	4.32232	8.73945	0.974495	0.00487093
Zm00001d005997	64.0435	69.697	77.8321	79.7409	86.0659	26.9611	28.5317	26.0445	26.4199	27.4733	-0.241015	0.696128
Zm00001d006001	17.1575	13.9394	18.1231	17.3574	15.5269	30.1901	26.4452	21.4774	20.7922	13.7869	0.00776806	0.990109
Zm00001d006002	12.5709	13.7828	15.6959	12.2017	16.6956	17.3078	13.8145	16.0016	19.1849	11.6429	-0.801342	0.103064
Zm00001d006008	26.161	28.5053	23.7865	23.3723	23.8747	1710.17	1114.89	824.035	832.518	1060.94	0.499431	0.391629
Zm00001d006010	28.1995	30.5414	26.861	29.0436	44.3268	138.986	139.019	38.4596	21.4107	15.4231	-0.405997	0.497643
Zm00001d006011	6.96494	7.20463	7.11978	8.42091	10.2678	24.0312	22.3848	20.217	17.6637	24.05	0.129475	0.835609
Zm00001d006016	42.4692	41.8182	45.3077	50.0099	63.8607	38.6983	28.013	13.4989	5.95281	15.1321	-0.512208	0.377597
Zm00001d006017	5.94568	4.54205	8.73791	8.93648	13.0226	0.0161139	0.0672176	0.194408	0.652002	2.16739	0.905342	0.0344592
Zm00001d006024	23.7827	19.5778	18.6085	23.5442	18.1147	9.47537	8.95199	6.12683	5.18781	6.11097	0.209829	0.734811
Zm00001d006026	11.5516	10.1805	13.5923	14.4359	15.5269	7.11345	6.95987	6.24174	4.45769	5.5052	-0.803086	0.101739
Zm00001d006028	22.2538	25.9993	22.1684	19.7634	18.6156	2.09944	3.03455	1.49742	0.882056	1.27443	0.917528	0.0280769
Zm00001d006029	29.7284	29.6016	32.6862	38.6675	56.7651	14.6641	17.1978	12.453	14.8044	23.3261	0.82988	0.0820471
Zm00001d006030	6.45531	8.30099	9.22335	7.21793	7.76346	20.847	19.2699	14.9208	12.026	11.4957	-0.22277	0.718724
Zm00001d006031	11.042	10.4937	7.4434	7.90535	9.34954	21.1966	22.9275	15.193	14.8774	17.5336	0.934427	0.0199576
Zm00001d006033	9.85284	8.61423	2.58901	1.37484	7.93041	12.4795	9.93949	7.16621	5.29051	4.62331	0.621471	0.263111
Zm00001d006034	10.1926	11.4334	9.70879	12.3736	15.6939	6.15988	6.71719	4.12819	3.455	3.61342	-0.477973	0.415465
Zm00001d006036	31.4272	33.0473	41.4242	36.9489	31.9721	92.1401	102.333	70.1234	81.3081	120.946	-0.819131	0.0897909
Zm00001d006040	37.7126	41.0351	45.6313	48.4632	47.8329	25.704	29.5914	37.8215	40.0138	36.6679	0.971164	0.00585259
Zm00001d006043	13.0805	12.5298	15.0486	11.1706	21.3704	12.4363	10.7702	8.24186	6.80952	8.60476	-0.125115	0.841115
Zm00001d006045	3.39753	2.66258	4.53077	2.74969	3.4226	2.20191	2.03142	1.91527	2.03035	1.31479	-0.174703	0.778698
Zm00001d006046	18.1768	14.2526	17.6376	15.467	13.5234	51.2386	43.8661	36.5929	27.2067	22.3349	0.612501	0.272099
Zm00001d006049	12.2311	10.1805	14.2396	9.6239	15.026	140.646	165.443	176.686	159.626	152.388	0.0170021	0.978353
Zm00001d006051	82.0504	82.8532	102.428	99.5043	98.671	8.73502	6.57751	6.84513	7.5908	11.2869	0.151164	0.808268
Zm00001d006054	3.05778	3.75894	5.98708	9.45205	16.1113	0.0643092	0.814628	2.35075	4.21968	11.0276	0.992365	0.000799957
Zm00001d006055	26.161	20.8308	21.3593	18.9041	14.3582	26.7104	21.0993	12.9789	18.0037	45.3207	-0.54208	0.345278
Zm00001d006057	12.0612	12.3732	5.66346	5.32752	14.9426	155.944	141.605	124.363	112.126	96.9453	0.0668346	0.914967
Zm00001d006059	28.3694	28.9751	18.7703	17.7011	27.3808	141.62	87.2763	50.5792	50.0165	27.1615	0.484816	0.407828
Zm00001d006060	10.8721	13.9394	23.9483	18.0448	19.2834	7.94501	25.9254	42.2298	37.9228	26.8363	0.879627	0.0492182
Zm00001d006061	24.6321	25.9993	30.9063	28.528	23.9582	26.7049	21.3082	15.5686	12.3449	11.8068	-0.322438	0.596689
Zm00001d006063	4.07704	3.44569	7.11978	6.01494	4.00695	5.01096	3.09174	1.7365	0.642026	0.187926	-0.373142	0.536168
Zm00001d006064	23.443	22.5536	28.4791	26.8094	28.633	185.762	176.198	202.759	246.686	287.843	0.748627	0.145451
Zm00001d006065	21.4045	20.0477	33.9808	34.5429	51.2555	26.8399	42.7522	62.6596	82.1594	74.543	0.783702	0.11676
Zm00001d006070	42.9788	44.794	55.3401	50.0099	55.012	61.6375	56.2389	49.0073	49.2287	46.9509	-0.929241	0.0223532
Zm00001d006078	21.4045	16.2887	23.3011	20.1071	21.9547	6.42226	3.3832	1.70409	2.62838	1.32121	-0.207222	0.738057
Zm00001d006079	8.32395	9.86721	8.57609	8.42091	10.2678	21.0829	21.9765	16.5652	14.8927	15.8768	0.089352	0.886385
Zm00001d006080	27.0104	21.7705	24.4338	20.2789	34.3929	9.02031	9.2623	9.62886	12.8527	15.8201	0.578129	0.307259
Zm00001d006084	9.34321	6.73476	3.39808	6.87421	6.59476	45.8832	43.647	37.9056	33.8309	29.5261	0.377578	0.530933
Zm00001d006085	19.1961	18.4814	18.7703	20.6226	29.8017	51.5829	57.2483	57.0257	47.6286	44.352	-0.812909	0.0943701
Zm00001d006089	18.5166	17.5417	24.5956	19.7634	25.5443	21.5155	25.4006	51.7798	39.9088	34.4941	0.678976	0.207507
Zm00001d006090	6.28543	6.73476	4.85439	4.29638	6.51129	33.2091	31.7379	27.0831	24.9607	22.8386	0.404529	0.499352
Zm00001d006091	11.7215	9.0841	10.0324	6.35865	6.01042	5.00968	5.32886	1.96021	0.934036	1.22828	0.735012	0.157076
Zm00001d006094	65.5724	79.8774	99.8387	89.1929	97.085	204.923	189.008	170.75	128.001	105.994	-0.709634	0.179419
Zm00001d006096	11.2119	12.9997	16.8286	17.873	18.1982	55.1825	48.3691	59.0453	54.7912	50.6465	0.160341	0.796726
Zm00001d006097	4.58667	5.01192	3.55989	2.40598	4.34086	3.49694	3.67557	2.3015	2.46912	2.61566	0.770262	0.127532
Zm00001d006098	25.8212	26.7824	25.5665	18.5604	21.7878	3.38515	1.82816	0.980334	0.860508	1.05443	0.561151	0.325026
Zm00001d006100	41.4499	52.1553	48.3821	45.3698	48.8346	430.478	428.353	328.824	338.108	450.344	0.0842284	0.892884
Zm00001d006101	18.3467	13.6261	22.0066	24.5753	23.7912	13.5515	15.2614	7.51616	2.56955	0.485288	-0.930488	0.021769
Zm00001d006102	62.1748	62.8056	71.6832	66.1643	62.525	33.1282	27.298	24.0901	21.462	17.5506	-0.206462	0.739004
Zm00001d006103	14.6094	20.8308	25.8901	15.2951	25.0434	54.8883	45.2361	42.2151	31.7516	28.552	-0.368453	0.541713
Zm00001d006106	34.9946	37.746	35.4371	36.9489	46.8312	3.27674	3.7295	1.69406	1.47441	1.01082	-0.525003	0.363667
Zm00001d006107	21.7442	19.891	18.2849	18.5604	23.0399	52.2122	57.4332	53.0296	46.621	61.5915	0.680949	0.205665
Zm00001d006108	12.7407	12.5298	11.9742	10.1395	12.2713	26.8723	22.1963	21.1487	16.3822	13.9209	0.53543	0.352411
Zm00001d006109	13.76	13.1563	11.4887	12.0299	13.1895	56.6383	54.3647	68.5644	64.5503	61.2708	-0.886084	0.0453574
Zm00001d006110	16.3082	15.1924	11.0033	9.6239	6.0939	16.9162	12.4601	0.578345	0.125313	0.123967	0.906289	0.0339483
Zm00001d006112	3.56741	3.75894	5.33983	3.60896	5.17564	58.8466	58.5415	62.9169	69.3832	63.7969	0.104544	0.867134
Zm00001d006113	22.7635	20.9874	21.0357	20.2789	20.6191	48.4821	46.0002	42.5423	37.8113	41.4064	0.868877	0.0558622
Zm00001d006116	1.35901	1.25298	1.45632	1.5467	2.50434	6.17571	5.71372	4.74305	3.77081	3.06905	-0.817339	0.0911027
Zm00001d006118	14.0998	16.7586	14.2396	11.5143	18.7826	15.7834	13.6549	13.3813	13.7374	13.8064	-0.14722	0.813234
Zm00001d006119	3.22766	4.69867	4.20714	5.84308	7.42954	107.004	114.492	120.056	110.635	130.692	0.737659	0.154795
Zm00001d006124	3.22766	4.38543	4.04533	3.0934	4.1739	34.0744	34.7954	31.1948	29.2405	27.1644	0.045385	0.942234
Zm00001d006125	36.6933	46.5168	45.9549	37.98	54.2607	101.25	101.25	104.797	104.21	112.003	0.751642	0.142912
Zm00001d006127	5.94568	4.69867	5.01621	4.29638	5.25912	22.0394	19.1789	16.6085	14.0046	11.1421	0.451817	0.444949
Zm00001d006128	3.73729	6.57814	6.47252	7.56164	7.76346	16.5276	16.1443	17.2037	13.5139	14.2685	-0.643729	0.241163
Zm00001d006130	24.2924	23.8066	27.3464	22.3412	33.4747	2.16887	3.06756	2.17671	1.6987	2.5485	0.264742	0.6669
Zm00001d006131	33.9753	30.0715	34.7898	37.6363	34.7269	31.081	33.6183	36.9751	35.2915	34.8351	0.368987	0.541081
Zm00001d006132	35.3343	32.8907	28.1555	26.4657	28.7999	19.769	14.8512	5.33062	3.92417	7.37464	0.995733	0.000334336
Zm00001d006133	34.9946	39.4688	92.2335	93.3175	50.0868	7.85905	6.73584	3.28591	2.47909	2.70276	-0.767801	0.129535
Zm00001d006153	22.4237	21.144	27.0228	27.4969	31.8051	5.52691	8.45829	9.63873	8.33442	7.61886	0.252609	0.681822
Zm00001d006154	10.0227	6.42152	10.5179	6.87421	8.01389	5.25879	6.23642	2.88512	2.23826	3.0736	-0.135355	0.828189
Zm00001d006157	8.49383	7.83112	6.79615	9.28019	12.1878	0.012021	0.299404	0.92135	5.88579	14.6931	0.937765	0.0184624
Zm00001d006158	15.119	18.1682	11.0033	12.8892	7.01215	25.2015	32.7776	20.0061	22.1606	14.6366	0.985026	0.00219455
Zm00001d006159	28.3694	21.9271	30.4209	23.5442	31.1373	9.72156	10.8639	7.61586	5.00017	7.91373	-0.0962243	0.877673
Zm00001d006165	14.7793	16.2887	19.7412	18.5604	23.3738	4.25221	4.17882	3.81664	3.95349	4.23819	-0.16555	0.790183
Zm00001d006166	24.6321	18.9513	24.272	23.3723	26.4625	76.4187	86.7068	83.2879	57.9242	54.941	-0.623323	0.261265
Zm00001d006167	71.8578	74.3956	99.1914	108.441	89.238	19.2255	24.641	33.6049	30.105	22.8143	0.808647	0.0975466
Zm00001d006168	15.7985	18.9513	11.4887	13.5766	24.626	15.4504	15.7665	14.4574	10.9411	9.62286	-0.421508	0.479664
Zm00001d006169	14.7793	21.7705	21.5211	36.6052	46.9147	5.38486	3.90643	8.543	1.54912	5.29024	-0.340081	0.575494
Zm00001d006175	12.5709	11.4334	10.356	14.264	15.6104	45.6092	37.5629	26.5693	28.9068	41.4046	0.342306	0.57283
Zm00001d006176	4.75655	4.85529	6.79615	5.49937	6.92868	25.7014	25.9302	35.9315	31.5397	24.0396	0.329962	0.587632
Zm00001d006177	2.54815	4.69867	2.91264	2.57783	6.51129	24.4226	22.3731	20.3811	14.538	12.6518	-0.47581	0.417886
Zm00001d006179	46.7161	47.6132	62.9453	70.2888	69.9546	5.04703	5.31545	7.90387	10.6146	12.6165	0.947785	0.01421
Zm00001d006180	16.1383	18.1682	26.3755	15.8107	21.1199	5.00501	13.1751	12.2727	6.10135	2.99412	0.395474	0.509919
Zm00001d006181	16.6479	16.2887	14.0777	16.67	15.7773	19.1186	18.4151	14.3701	14.7634	20.0843	0.43002	0.469858
Zm00001d006182	7.30469	9.39734	13.4305	8.42091	13.273	20.6108	20.5703	20.1975	22.6371	32.9493	0.500659	0.390276
Zm00001d006183	6.11556	6.73476	7.76703	5.15566	9.59997	31.7378	28.6799	24.7798	23.0053	17.7276	-0.612236	0.272366
Zm00001d006184	20.5551	18.0116	28.1555	24.919	22.0382	2.61632	2.44651	2.42447	2.91192	3.51776	-0.0309685	0.960576
Zm00001d006185	18.3467	17.6983	19.5794	17.873	15.8608	94.3835	107.58	108.432	81.5891	84.2231	0.622355	0.26223
Zm00001d006192	40.6005	39.4688	51.7802	44.3387	48.5007	59.0095	47.0345	35.9653	30.7974	28.4265	-0.695944	0.191818
Zm00001d006194	30.9175	30.0715	31.3917	31.7932	42.0729	86.6455	87.9485	71.5213	59.7092	57.8446	-0.671196	0.214815
Zm00001d006196	6.62519	9.24072	8.73791	7.90535	9.59997	64.4865	61.0993	56.98	58.1918	69.0901	0.15071	0.808839
Zm00001d006199	6.96494	7.20463	4.20714	3.43711	4.09042	15.7298	11.2651	2.81945	2.70643	1.40155	0.933704	0.020286
Zm00001d006204	8.66371	10.6503	9.54697	7.38978	10.9356	31.8655	25.4697	20.5116	17.8915	20.0068	0.0561904	0.928494
Zm00001d006205	16.3082	18.0116	21.5211	26.9813	25.2104	3.13292	3.54783	2.95114	2.61593	1.88935	-0.770225	0.127562
Zm00001d006210	30.5778	29.1318	23.4629	41.589	56.5981	8.46007	8.3372	6.29779	3.37268	2.79076	-0.808764	0.0974589
Zm00001d006211	13.5901	12.0599	13.5923	15.467	28.5495	1.30358	2.15147	1.63911	2.44558	6.71631	0.974689	0.00481555
Zm00001d006212	104.814	125.298	131.23	115.143	158.608	30.1215	46.9446	26.1538	11.7415	14.676	-0.276435	0.652567
Zm00001d006213	27.6899	31.4811	40.6151	37.1208	48.0833	1269.8	1551.62	1028.28	873.823	838.409	-0.76398	0.132663
Zm00001d006214	7.81432	11.1202	8.57609	7.56164	9.5165	6.46594	3.86788	2.10448	2.73553	1.95849	-0.173962	0.779628
Zm00001d006217	45.8667	35.0834	43.3659	50.6973	55.012	15.1282	13.5421	28.2138	27.3927	27.1947	0.674126	0.212055
Zm00001d006219	11.3817	11.2768	9.06153	11.5143	12.1878	21.4925	16.5557	20.0536	21.0127	21.3583	0.164776	0.791154
Zm00001d006220	49.9437	42.9145	50.8093	52.0722	53.4259	60.23	52.0808	60.7999	61.0845	62.608	0.990587	0.00109479
Zm00001d006226	7.13482	9.39734	12.2978	12.0299	12.7721	24.1768	22.0364	23.4162	24.3682	22.2254	-0.202115	0.744422
Zm00001d006227	21.0647	21.4573	26.5373	27.1531	26.4625	60.9017	62.0379	63.6667	57.4369	58.2013	-0.390481	0.515765
Zm00001d006232	37.203	33.6738	48.7057	48.8069	46.6642	22.4005	21.6923	14.0327	15.2516	22.3956	-0.702029	0.186278
Zm00001d006235	9.51309	9.24072	9.22335	7.38978	8.68172	146.399	184.737	153.036	112.6	105.399	0.662026	0.223518
Zm00001d006236	23.1032	19.891	22.6538	23.2005	19.7008	9.8809	12.7475	8.77934	5.86903	4.61477	-0.0725013	0.907769
Zm00001d006238	41.9595	36.493	42.7187	48.8069	61.8572	117.733	94.4352	90.5378	85.4161	98.8328	-0.0880617	0.888021
Zm00001d006242	33.6356	30.0715	27.67	27.325	24.626	19.9477	23.2009	21.7823	18.468	17.504	0.461792	0.433651
Zm00001d006243	13.76	11.7467	15.6959	13.2329	17.1965	5.31595	5.83421	8.92596	12.8727	11.7287	0.473955	0.419964
Zm00001d006244	17.4973	20.0477	19.7412	19.7634	22.9565	26.65	22.2954	21.1055	19.7641	17.754	-0.903802	0.0352949
Zm00001d006246	30.0682	34.3003	25.4047	28.528	46.1634	32.7854	29.832	22.8899	21.3585	21.9477	-0.142845	0.818745
Zm00001d006247	39.2415	32.1076	50.8093	50.6973	46.8312	35.2387	29.5722	9.09232	7.69815	9.47546	-0.876621	0.0510495
Zm00001d006249	14.2696	15.8189	13.2687	8.42091	19.7843	27.343	27.5855	20.0351	19.5605	17.5839	0.00573769	0.992695
Zm00001d006250	18.0069	24.1198	29.45	25.6064	28.1321	46.7024	32.2799	16.5964	40.1788	87.2385	0.00508637	0.993524
Zm00001d006255	43.1487	44.0109	60.0327	61.3524	68.7024	11.87	12.9967	7.04141	6.90751	9.93812	-0.718529	0.171491
Zm00001d006257	3.73729	3.75894	6.31071	4.46824	8.93215	9.41575	8.84334	11.4908	10.5916	10.7062	0.649795	0.235274
Zm00001d006267	7.64445	10.9636	11.3269	7.73349	10.3513	28.75	27.8142	25.2567	20.1914	17.5011	0.0089227	0.988639
Zm00001d006269	10.5323	12.843	13.9159	10.1395	11.1861	25.4321	20.5395	10.9268	7.91146	7.96262	-0.00282098	0.996408
Zm00001d006270	21.7442	25.2162	36.4079	30.2465	34.6434	19.8568	20.7374	22.8101	18.521	13.4191	-0.193681	0.754948
Zm00001d006286	24.1225	26.7824	24.272	23.2005	25.8782	35.0903	37.2412	24.0712	18.4544	18.6497	0.406972	0.496509
Zm00001d006287	38.2222	46.5168	40.9387	39.0112	37.3147	497.426	502.716	421.271	435.28	494.009	0.155524	0.802782
Zm00001d006293	12.7407	15.9755	25.081	20.6226	18.1982	7.41185	12.1132	16.3159	12.8872	7.88135	0.831618	0.0808154
Zm00001d006294	4.58667	7.98774	7.11978	6.35865	5.09216	13.9514	11.4252	8.33323	6.52907	5.72804	-0.0548234	0.930232
Zm00001d006295	19.8756	17.5417	27.1846	28.6998	41.2381	8.74237	11.7874	12.8558	10.4038	12.4326	0.456139	0.440046
Zm00001d006296	29.8983	38.0592	19.7412	21.4819	33.6416	81.1254	84.3647	65.6025	62.2945	78.5273	0.935423	0.0195074
Zm00001d006297	18.1768	16.602	22.0066	18.2167	17.8643	2.04663	10.0097	8.40687	3.27512	1.87229	0.188333	0.761633
Zm00001d006306	7.47457	5.95165	5.50165	3.43711	9.09911	47.9205	62.0546	99.2047	110.76	102.667	-0.30114	0.622453
Zm00001d006307	4.75655	4.69867	4.36895	4.64009	4.67477	10.259	7.72298	6.75449	5.65153	4.20432	0.280949	0.647048
Zm00001d006308	56.399	63.4321	83.0101	76.4756	67.4503	10.7433	12.0137	7.20692	6.0926	5.8233	-0.668506	0.217359
Zm00001d006309	19.8756	19.4212	11.8124	12.0299	18.0313	158.974	171.609	161.717	113.052	106.652	0.263722	0.668152
Zm00001d006310	20.8948	20.2043	25.081	17.5292	21.7043	11.1845	11.6436	10.2344	9.18581	7.11034	0.0186289	0.976282
Zm00001d006311	5.26617	4.54205	6.1489	4.64009	5.67651	12.7604	12.5962	11.9949	9.85933	10.4914	0.0730402	0.907085
Zm00001d006312	4.41679	3.75894	0.161813	0	3.08869	11.944	8.94657	5.67111	6.11562	5.2885	0.722107	0.16833
Zm00001d006315	34.9946	46.3602	48.5439	48.8069	40.6538	9.03101	8.43505	4.07624	2.6693	2.3319	-0.452609	0.444049
Zm00001d006316	20.3852	20.2043	22.3302	22.6849	18.866	12.0041	12.8204	7.71235	5.36693	4.56418	-0.146882	0.813659
Zm00001d006317	24.6321	21.9271	21.3593	22.3412	17.3634	15.4289	14.7851	16.9023	16.6179	14.9937	0.225021	0.71593
Zm00001d006319	2.2084	1.87947	3.7217	3.95267	15.6104	0.0395904	0.0786894	1.22867	5.56246	22.989	0.989397	0.00130848
Zm00001d006320	52.1521	55.9142	59.8708	63.7583	56.5981	37.2357	45.8325	50.2904	55.3526	52.9857	0.861153	0.0607967
Zm00001d006321	35.6741	38.0592	37.217	32.6525	33.1408	283.599	252.679	162.06	163.775	199.905	0.378257	0.530133
Zm00001d006323	20.5551	25.0596	15.8577	12.0299	9.43302	8.88795	8.6062	3.49651	1.48248	1.26343	0.945727	0.0150537
Zm00001d006324	19.3659	21.144	17.6376	13.4047	21.7878	14.8807	15.9963	7.25902	5.66344	6.3734	0.487025	0.40537
Zm00001d006328	14.7793	10.8069	11.6505	8.93648	12.0208	26.7441	35.8025	46.5543	42.7359	31.2893	-0.709325	0.179696
Zm00001d006329	27.8598	32.2642	34.1426	30.934	38.9842	38.6984	35.0665	34.3213	46.3875	77.3111	0.738828	0.153791
Zm00001d006330	17.837	18.1682	19.4176	21.8256	35.8956	7.23435	7.68878	9.83733	6.07856	13.0476	0.812103	0.094968
Zm00001d006331	55.04	44.794	68.7706	71.4918	69.7042	8.82211	14.2375	19.9019	12.5942	11.7094	0.213921	0.729719
Zm00001d006333	20.0454	27.2523	32.6862	25.4346	28.7999	13.4528	12.1202	13.4974	11.9673	9.47013	-0.196662	0.751226
Zm00001d006336	16.3082	14.2526	13.9159	16.4981	13.8574	37.7503	41.5631	55.9435	42.4923	37.7572	-0.367736	0.542562
Zm00001d006337	12.2311	10.4937	14.0777	11.5143	14.1078	48.565	49.673	69.3722	62.9817	56.18	0.519433	0.369715
Zm00001d006340	19.5358	14.4093	19.903	17.873	23.0399	10.4355	8.20189	6.44213	6.38353	3.29699	-0.556791	0.329629
Zm00001d006341	9.00346	7.20463	4.20714	3.26525	3.33912	4.27726	3.27223	2.27394	1.87976	1.98744	0.994033	0.000552859
Zm00001d006342	7.81432	7.04801	7.11978	4.46824	7.93041	26.0472	21.2848	22.3373	19.9766	22.4161	0.714819	0.174784
Zm00001d006344	19.3659	22.0838	26.0519	26.8094	29.3008	94.4318	90.6109	76.4007	72.9557	73.4936	-0.959917	0.009575
Zm00001d006345	13.5901	15.6622	21.1975	17.1855	26.713	10.0453	10.803	15.3229	13.7197	10.9413	0.228826	0.711213
Zm00001d006348	19.7057	26.7824	33.9808	30.7621	37.5651	22.3191	20.0058	18.4423	24.9157	36.0687	0.521568	0.367395
Zm00001d006350	15.7985	15.1924	33.8189	32.3088	11.4365	33.0511	27.2264	23.8457	21.4823	18.516	-0.198615	0.748788
Zm00001d006351	26.3309	21.9271	24.7574	25.9502	21.1199	35.8789	42.2538	24.513	12.7268	11.0734	0.0411733	0.947591
Zm00001d006354	10.0227	10.9636	6.47252	6.87421	4.84173	6.24976	3.78588	1.61591	1.07484	0.751391	0.844402	0.0719344
Zm00001d006355	3.90716	4.2288	1.94176	3.95267	7.17911	6.44935	6.79168	11.5721	13.3073	7.60877	-0.445373	0.452282
Zm00001d006357	24.6321	28.192	29.6118	20.7945	24.9599	41.7379	37.4285	34.9695	26.2726	24.674	0.482638	0.410255
Zm00001d006358	11.7215	10.0238	9.54697	9.6239	11.4365	13.8902	14.4371	3.19658	4.09028	12.898	0.737784	0.154688
Zm00001d006360	11.5516	17.0718	16.9904	12.3736	14.5252	35.5365	50.7441	46.3109	35.469	44.8238	0.952395	0.012379
Zm00001d006368	10.8721	10.8069	13.9159	11.6862	17.113	25.2655	20.3666	21.8224	19.5401	13.8176	-0.784593	0.116056
Zm00001d006370	4.41679	4.2288	3.39808	1.37484	4.67477	4.44479	3.76259	3.62566	3.24608	2.6179	0.145186	0.815795
Zm00001d006373	51.3027	51.5288	66.1816	65.9925	69.5372	8.19725	6.86055	7.6853	5.75639	3.99297	-0.659468	0.225963
Zm00001d006374	16.3082	12.5298	12.7832	7.21793	8.76519	82.7563	96.0999	127.471	61.9223	19.3822	0.577238	0.308185
Zm00001d006377	19.5358	20.6742	14.725	15.2951	22.706	17.7057	16.994	13.8969	10.5637	11.8349	0.290277	0.635665
Zm00001d006382	8.15408	6.57814	7.28159	4.64009	5.17564	9.71064	9.73451	6.55059	4.7345	3.96945	0.794925	0.107987
Zm00001d006384	10.0227	11.9033	15.3722	10.655	11.0191	32.2469	35.9397	35.8478	26.0219	21.826	0.538497	0.349117
Zm00001d006387	2.03852	1.56622	0.323626	0.343711	1.08521	3.49261	2.75063	1.69196	1.63903	2.73284	0.975365	0.00462442
Zm00001d006388	34.3151	35.0834	41.1005	35.9178	31.8051	249.404	249.022	182.51	185.731	227.938	-0.665789	0.219935
Zm00001d006389	31.7669	36.1798	36.4079	39.8704	38.8173	22.9571	19.0343	14.3193	14.4507	12.8108	-0.889681	0.0432501
Zm00001d006390	8.15408	6.2649	3.88351	2.23412	8.09737	51.5637	43.1002	23.305	16.7872	16.2607	0.504281	0.386289
Zm00001d006402	69.4795	53.7215	61.0035	59.8057	65.7807	7.52802	5.52062	5.2314	3.6854	3.33203	0.272247	0.657695
Zm00001d006408	44.3378	42.7579	60.3563	54.1344	48.3338	21.9293	19.8246	14.9465	12.9114	11.2946	-0.583789	0.301393
Zm00001d006409	11.3817	10.0238	14.725	9.6239	9.59997	26.3578	24.7801	19.9051	17.4816	16.3586	0.146776	0.813792
Zm00001d006410	13.9299	10.9636	13.1069	14.7796	11.8539	27.2826	27.7618	26.4675	22.3201	23.1056	-0.376771	0.531885
Zm00001d006415	7.81432	8.61423	10.5179	8.42091	13.1061	13.7234	12.5521	13.5367	12.7262	11.9244	-0.588239	0.296802
Zm00001d006419	15.9684	18.7947	17.6376	15.1233	15.5269	8.81658	9.43254	5.40262	5.78111	6.41293	0.435433	0.463645
Zm00001d006420	9.00346	10.1805	9.06153	8.0772	4.75825	4.4447	4.36004	1.12562	0.601974	1.29362	0.543661	0.343587
Zm00001d006421	34.9946	26.939	33.6571	33.5118	25.5443	82.7037	95.3737	94.9278	79.8942	81.3588	-0.129653	0.835384
Zm00001d006422	18.1768	14.4093	16.1813	19.5915	17.7808	17.8699	20.0457	20.6583	15.9207	12.8107	-0.645324	0.239611
Zm00001d006428	8.32395	8.77085	12.7832	11.5143	11.6869	17.978	20.3649	16.5302	12.9196	13.9879	-0.695454	0.192267
Zm00001d006430	22.5936	26.1559	48.3821	46.7447	24.1252	19.854	19.26	15.7673	13.5285	11.9482	-0.361349	0.550135
Zm00001d006433	26.3309	23.4934	24.1102	23.716	26.9634	22.0966	24.6071	23.9033	21.2695	22.286	-0.415484	0.48663
Zm00001d006438	18.1768	14.7225	16.1813	13.9203	14.1913	68.7771	69.0371	59.6733	46.8458	46.1999	0.688545	0.198617
Zm00001d006439	23.6128	23.0235	28.1555	26.8094	21.1199	240.117	282.161	233.565	224.248	272.218	-0.802638	0.102079
Zm00001d006440	7.81432	9.55397	7.92884	6.87421	8.68172	91.8303	76.4403	49.8349	39.6099	44.056	0.352646	0.560485
Zm00001d006443	4.58667	6.73476	4.69258	2.57783	2.75478	10.4341	11.0075	6.1263	3.63096	3.96918	0.878165	0.050106
Zm00001d006449	5.0963	5.16854	5.66346	8.93648	11.0191	2.72709	1.81934	4.1438	7.25294	9.12152	0.977646	0.00399854
Zm00001d006451	49.4341	36.3364	45.1459	42.792	31.5547	4.07957	3.69471	4.04176	3.25006	1.40826	0.812828	0.0944297
Zm00001d006453	10.3625	10.8069	13.5923	11.5143	9.76693	8.51352	6.74512	7.37155	4.88159	3.21437	0.363802	0.547223
Zm00001d006455	13.9299	18.6381	16.8286	15.9825	17.8643	69.8293	62.2293	46.9171	43.4636	53.2488	-0.275084	0.654221
Zm00001d006456	14.2696	13.6261	11.1651	12.2017	13.1895	49.2639	54.6945	11.0587	10.3703	19.2765	0.837352	0.0767921
Zm00001d006457	46.3763	58.7334	73.1395	58.7745	64.445	42.4309	35.8631	35.4569	29.6139	23.5542	-0.497085	0.39422
Zm00001d006459	26.6706	20.6742	31.2299	18.5604	25.1269	32.4491	37.7948	30.5097	26.6134	24.1509	-0.0429284	0.945359
Zm00001d006460	10.8721	8.61423	9.70879	6.35865	8.26433	10.3552	10.4725	9.91481	7.4616	5.76591	0.625163	0.259435
Zm00001d006461	14.2696	14.096	14.2396	11.6862	17.6973	73.4625	72.9913	41.9805	29.9028	39.9905	0.0738461	0.906062
Zm00001d006463	9.00346	9.86721	16.5049	19.0759	14.6087	4.92003	6.41344	5.04681	1.7184	0.799121	-0.621767	0.262816
Zm00001d006464	55.3798	59.8297	44.4986	34.8866	41.9895	17.2232	11.7271	3.99834	2.79569	2.53884	0.850546	0.0677818
Zm00001d006466	9.51309	14.5659	12.945	12.0299	12.3547	5.4739	4.97654	3.21395	2.55792	2.33321	-0.203463	0.742742
Zm00001d006467	33.8054	40.7218	50.1621	45.5417	58.9355	13.1004	13.2774	12.8891	13.306	8.90678	-0.785953	0.114984
Zm00001d006470	31.4272	26.4692	33.6571	36.4333	31.8886	52.9648	43.2142	29.2657	22.3817	21.3501	-0.594305	0.290574
Zm00001d006472	44.3378	42.1314	49.0294	46.5728	57.6833	36.61	32.1515	23.241	19.6261	16.434	-0.78882	0.112734
Zm00001d006473	17.837	18.6381	20.7121	21.3101	19.7008	29.0407	29.51	11.9174	13.9105	18.5935	-0.94286	0.0162551
Zm00001d006474	16.9877	18.4814	20.2266	23.0286	19.1999	303.043	296.87	358.279	318.159	247.281	0.320242	0.599335
Zm00001d006478	9.00346	8.92748	8.41428	8.76462	6.67824	8.82224	8.13921	6.39215	5.74071	4.13207	0.838324	0.0761168
Zm00001d006479	2.8879	6.10827	5.01621	5.84308	6.26085	64.2911	62.0279	60.9551	49.7065	47.177	-0.647288	0.237703
Zm00001d006480	72.3674	75.9619	81.0684	90.2241	89.9893	42.9376	59.5628	55.6351	50.3468	63.1842	0.446579	0.450908
Zm00001d006488	3.22766	1.56622	0.647252	1.71855	3.17217	33.4059	33.1746	29.9866	21.3118	22.2989	-0.119175	0.848622
Zm00001d006489	77.2939	69.697	91.9098	79.9127	94.1632	7.62091	4.19322	2.08792	2.39618	5.04425	-0.250881	0.683952
Zm00001d006494	23.1032	22.5536	31.3917	31.6214	19.1999	73.6904	106.035	79.9992	23.7595	18.6953	-0.0145841	0.981432
Zm00001d006495	10.8721	12.9997	17.6376	27.325	20.7026	9.0814	8.12167	22.0534	29.9497	15.5451	0.90139	0.0366173
Zm00001d006496	16.1383	20.0477	25.081	21.9975	23.4573	38.2131	40.149	30.9552	28.6493	36.1014	-0.600998	0.283741
Zm00001d006497	5.0963	7.6745	5.98708	5.15566	6.59476	58.6435	56.7398	43.3681	36.7168	41.4157	0.262224	0.669993
Zm00001d006499	16.9877	18.4814	18.7703	14.4359	12.0208	13.1665	15.5785	6.29627	5.70095	5.78027	0.567578	0.31827
Zm00001d006504	17.4973	15.5056	23.9483	20.9664	15.193	13.4637	13.4077	12.8615	11.6831	8.44863	0.316749	0.603552
Zm00001d006507	6.62519	9.55397	6.31071	3.78082	6.92868	14.4152	21.0812	22.124	18.356	16.2573	0.232568	0.706577
Zm00001d006508	12.401	13.6261	14.2396	15.467	9.59997	1.46723	2.08547	1.32243	1.42922	3.70429	-0.861591	0.0605136
Zm00001d006509	37.7126	41.3483	48.5439	50.8692	42.9912	1.98485	4.57309	5.52466	4.15801	4.0448	0.684544	0.202321
Zm00001d006510	25.9911	27.8788	32.2008	31.1058	27.7147	599.369	584.907	446.332	457.746	605.108	-0.956995	0.0106362
Zm00001d006511	21.4045	17.2285	23.4629	25.2627	40.9877	4.08604	4.5305	7.20056	7.18387	22.2764	0.976171	0.00439969
Zm00001d006517	13.2504	13.7828	9.8706	11.3425	12.9391	10.1301	8.73043	7.17591	7.35212	4.95797	0.297284	0.627138
Zm00001d006521	11.5516	9.71059	12.2978	10.8269	13.6069	4.80339	6.08576	13.656	15.9698	11.9658	0.333648	0.583205
Zm00001d006533	7.13482	9.24072	12.7832	15.2951	17.5304	18.9741	19.7889	23.4888	25.7065	29.6476	0.983609	0.00251288
Zm00001d006534	11.7215	11.4334	9.54697	12.7173	10.0174	3.45749	4.99942	4.57623	4.97706	7.64357	-0.400943	0.503531
Zm00001d006540	30.238	35.24	31.5536	30.7621	48.9181	12.6649	7.5964	4.87645	1.64592	1.85014	-0.461542	0.433933
Zm00001d006541	10.5323	11.4334	15.6959	13.4047	12.2713	34.2581	32.8803	25.2737	20.2176	19.2561	-0.537329	0.35037
Zm00001d006547	27.8598	24.5897	36.8934	32.9962	31.3877	339.884	371.627	248.653	248.683	157.9	-0.67372	0.212437
Zm00001d006548	61.1556	60.143	85.2755	70.6326	63.9442	344.854	327.111	290.535	247.704	165.752	-0.0835354	0.893763
Zm00001d006552	22.4237	19.4212	27.3464	27.1531	30.1356	20.9019	20.3202	17.4923	14.3252	14.0403	-0.884655	0.046203
Zm00001d006553	17.6672	21.7705	20.8739	19.5915	25.9617	1.99035	2.24087	3.28163	2.22895	3.6186	0.79959	0.104402
Zm00001d006555	14.9491	16.1321	18.2849	15.8107	16.6121	232.595	264.079	244.184	246.867	326.164	0.169799	0.784848
Zm00001d006556	15.6286	14.7225	19.4176	18.9041	16.1947	1.30514	2.86237	15.3477	2.46782	0.146439	0.661049	0.224451
Zm00001d006561	11.2119	14.4093	12.2978	14.264	9.93389	33.1543	35.5819	54.3785	85.6695	69.6459	0.0459242	0.941548
Zm00001d006562	3.73729	4.2288	4.69258	4.64009	4.84173	40.5602	35.9006	29.5089	25.7408	30.2048	-0.900177	0.037288
Zm00001d006564	15.9684	17.3851	26.3755	22.8568	16.1947	26.9607	52.7117	76.1674	27.8326	8.82234	0.682473	0.204246
Zm00001d006565	24.9719	26.1559	32.3626	28.528	30.0521	59.9247	58.3513	65.318	56.2576	54.566	0.319076	0.600743
Zm00001d006567	22.5936	20.6742	20.5503	18.5604	21.7878	10.2842	12.3441	12.4776	11.4275	8.54686	-0.522294	0.366606
Zm00001d006568	7.9842	5.48178	9.8706	5.49937	9.09911	12.6357	11.0188	12.2221	13.2996	11.3114	-0.121884	0.845198
Zm00001d006573	27.3501	29.6016	33.9808	26.4657	31.2208	98.6118	100.478	103.195	98.4969	107.536	0.718923	0.171141
Zm00001d006574	8.49383	12.843	16.6667	16.67	17.1965	13.4916	14.7273	20.9812	26.2714	17.2824	0.717302	0.172578
Zm00001d006578	27.52	32.5775	22.8156	21.4819	42.2399	0.175405	0.402006	0.174117	1.01339	5.99816	0.819544	0.0894892
Zm00001d006580	33.4657	35.7099	49.1912	34.3711	46.4973	23.7607	21.9272	17.6662	17.362	20.2467	-0.463575	0.431638
Zm00001d006582	12.5709	13.7828	16.5049	10.655	13.6904	12.1715	11.3653	9.06073	8.22694	8.27313	0.0133563	0.982995
Zm00001d006587	29.0489	20.5175	19.5794	17.1855	17.9478	2.82168	1.25417	0.112923	0.241739	0.351156	0.953949	0.0117805
Zm00001d006588	16.6479	17.855	20.3885	20.1071	15.2765	23.2154	22.6395	23.4258	15.8674	11.5434	0.379496	0.528673
Zm00001d006590	23.443	19.4212	26.3755	23.716	12.1878	14.1998	11.7098	5.37078	1.41748	1.03656	0.29336	0.631911
Zm00001d006591	48.7546	48.8662	56.1491	48.1195	54.5946	13.278	16.0207	4.12705	3.17417	10.0576	-0.349686	0.564014
Zm00001d006593	13.9299	12.0599	16.0195	15.1233	21.8712	39.9042	37.2339	23.2141	15.8499	17.6905	-0.680084	0.206473
Zm00001d006594	29.7284	34.3003	33.1717	27.6687	36.3129	75.8188	64.4619	52.5663	48.1952	54.1248	-0.0478796	0.939061
Zm00001d006595	17.4973	15.349	15.0486	13.5766	25.0434	5.59761	5.90602	5.86849	4.88601	5.37121	-0.0412502	0.947494
Zm00001d006596	16.6479	16.602	22.1684	21.8256	22.873	5.38711	5.85835	5.63816	4.61028	3.10866	-0.642095	0.242757
Zm00001d006597	26.6706	19.7344	25.081	20.7945	29.2173	7.80275	7.93343	7.39967	8.18304	7.93496	-0.348105	0.5659
Zm00001d006601	32.2766	32.5775	37.217	36.0896	52.1738	23.5505	21.1729	6.5592	8.2882	21.0539	0.0855192	0.891246
Zm00001d006602	13.5901	16.7586	18.1231	18.2167	20.3686	140.409	131.573	204.806	164.245	138.493	0.217508	0.72526
Zm00001d006603	30.9175	26.6258	50.3239	36.2615	37.3147	41.0582	31.02	65.2228	62.5158	64.5477	0.812688	0.0945336
Zm00001d006604	41.7896	32.1076	58.5763	62.2116	76.0485	19.6428	21.4349	33.8244	33.5225	28.0523	0.696507	0.191304
Zm00001d006605	37.8825	38.3725	48.3821	49.4943	54.4277	70.1678	128.642	119.948	64.5826	74.3663	-0.318226	0.601769
Zm00001d006606	35.1645	33.5172	38.3497	41.2453	45.2451	6.8022	5.82487	5.08078	5.11396	4.45031	-0.827819	0.0835152
Zm00001d006607	19.1961	18.3248	19.0939	15.8107	18.0313	62.6201	69.6858	66.233	45.6092	47.196	0.738766	0.153845
Zm00001d006608	16.6479	17.5417	18.1231	19.5915	24.3756	11.3328	11.14	8.64659	5.20243	6.82706	-0.665483	0.220226
Zm00001d006610	7.47457	7.36125	8.25247	11.6862	9.59997	2.98018	3.42602	1.69527	1.94388	7.99495	0.0459012	0.941577
Zm00001d006612	6.45531	5.79503	6.95796	5.67123	15.5269	0	5.87209	23.7041	36.6264	139.558	0.954132	0.0117107
Zm00001d006613	33.2958	38.6857	34.1426	28.1843	31.5547	83.4908	88.9885	76.4406	66.0515	72.3413	0.926787	0.0235175
Zm00001d006614	68.1205	60.2996	74.1104	76.3038	76.3824	27.0881	23.687	18.2268	13.9883	12.729	-0.801617	0.102855
Zm00001d006618	10.1926	13.1563	11.6505	10.8269	13.9408	11.0516	7.9792	6.74792	5.4336	4.45112	-0.570189	0.315536
Zm00001d006619	108.551	112.768	151.295	142.468	188.326	29.1907	28.0135	14.2669	18.0489	21.8993	-0.596021	0.288817
Zm00001d006620	24.1225	24.1198	37.217	41.589	38.9008	28.3245	28.5383	24.8926	21.9466	17.5862	-0.84056	0.0745695
Zm00001d006621	16.6479	20.0477	14.5632	12.0299	21.1199	21.9718	18.2746	18.3881	14.8011	14.3311	-0.021046	0.973205
Zm00001d006623	49.2642	48.2397	64.078	72.3511	83.3111	298.738	298.238	820.89	940.227	1241.74	0.993312	0.000655864
Zm00001d006626	15.7985	20.3609	20.0648	17.1855	20.7026	44.9618	42.9662	12.8082	3.7213	1.57321	-0.306548	0.615894
Zm00001d006628	49.604	43.6976	46.9258	41.4171	56.0972	67.3897	84.4724	55.4947	44.1494	56.4632	-0.0267887	0.965896
Zm00001d006629	9.17334	9.55397	8.57609	6.5305	8.43128	28.2451	25.9401	15.2171	11.9304	10.3311	0.71923	0.17087
Zm00001d006630	12.9106	8.45761	8.89972	5.32752	6.8452	17.9721	17.6241	17.9183	15.2722	16.4197	0.829876	0.0820497
Zm00001d006640	13.9299	11.9033	17.314	13.7484	10.6852	27.8383	24.9619	26.1081	28.8728	25.1098	0.348783	0.565092
Zm00001d006644	16.1383	19.891	14.5632	15.2951	17.0295	51.2022	38.9323	27.5021	21.8707	21.4484	0.301745	0.621719
Zm00001d006645	65.5724	59.5165	72.8159	77.3349	73.6276	25.6252	21.1382	21.9388	19.4291	16.6485	-0.493895	0.397747
Zm00001d006646	23.9526	20.6742	28.6409	31.6214	53.0086	0.546786	1.01653	2.40711	7.67955	19.5977	0.981514	0.00300872
Zm00001d006647	12.0612	10.0238	10.5179	9.28019	27.8817	33.6198	32.0312	49.9816	58.4537	80.855	0.780653	0.119179
Zm00001d006650	67.1013	52.3119	94.1752	97.0983	96.3336	1140.87	961.402	3783.71	6252.33	4179.52	0.900311	0.0372137
Zm00001d006651	41.9595	47.9264	35.2753	46.0572	44.9112	141.427	145.075	127.79	97.2608	140.13	-0.00428838	0.99454
Zm00001d006657	6.45531	7.36125	8.41428	4.81195	4.00695	6.65512	5.50453	3.76853	3.69196	3.12444	0.396726	0.508456
Zm00001d006658	16.9877	15.1924	12.6214	10.4832	13.6069	6.65633	6.62765	3.94893	3.18413	3.32625	0.870305	0.0549645
Zm00001d006663	8.49383	6.42152	6.31071	6.01494	6.8452	12.1035	9.83752	6.49224	7.07127	7.2546	0.821087	0.0883655
Zm00001d006667	4.41679	4.07218	3.23626	4.64009	3.83999	66.983	90.3157	87.5009	77.7801	89.6327	-0.636109	0.248619
Zm00001d006669	9.34321	7.04801	13.1069	17.3574	26.6295	1.64939	12.3267	293.492	1356.14	993.577	0.78623	0.114766
Zm00001d006670	18.1768	18.9513	16.3431	13.9203	23.6243	25.7934	27.5557	32.4245	36.3742	31.6245	-0.410805	0.492055
Zm00001d006672	24.6321	13.6261	12.2978	8.93648	14.6921	4.35034	2.59726	2.77514	1.37932	1.08049	0.787939	0.113424
Zm00001d006673	28.7091	25.2162	46.4404	57.3997	53.3425	3.87112	5.39711	16.2827	16.4271	10.8574	0.861608	0.0605028
Zm00001d006677	103.625	105.563	110.357	112.565	108.772	53.6386	41.8537	41.975	37.0515	34.9554	-0.753231	0.141581
Zm00001d006678	25.1417	22.7102	13.4305	9.96761	18.6991	16.6514	13.0052	5.14091	3.01595	3.23945	0.859656	0.0617682
Zm00001d006679	47.3956	46.8301	42.7187	42.9638	45.8294	74.0575	93.4992	51.5761	40.6102	39.7884	0.673515	0.212629
Zm00001d006680	21.5743	22.397	27.1846	21.3101	21.9547	175.621	166.106	118.353	106.354	115.012	-0.244064	0.692361
Zm00001d006681	14.2696	12.6864	15.8577	15.8107	15.2765	19.5413	18.023	15.4764	12.6465	11.8021	-0.682606	0.204122
Zm00001d006684	27.1803	25.8427	42.395	37.6363	30.8869	1.69657	3.46751	3.61664	6.03556	4.76613	0.46836	0.426248
Zm00001d006697	10.3625	9.55397	9.70879	11.1706	15.5269	4.42556	3.11509	1.13956	1.8532	1.59139	-0.339913	0.575694
Zm00001d006699	20.8948	18.1682	27.1846	20.9664	26.4625	103.258	106.224	129.119	138.561	128.042	0.543745	0.343498
Zm00001d006700	15.7985	17.855	18.6085	20.1071	20.8695	17.0629	14.9533	12.8095	10.4264	7.51834	-0.97593	0.0044667
Zm00001d006701	37.8825	33.6738	33.6571	32.8244	43.7425	74.5703	59.2633	57.7688	64.5557	66.8172	0.525853	0.362747
Zm00001d006702	78.6529	78.7811	111.813	94.3486	99.9232	33.6484	30.9307	26.2384	25.9118	24.5496	-0.828941	0.082715
Zm00001d006704	20.2153	18.1682	26.6992	29.731	27.4643	9.74112	10.6998	15.3502	14.9931	11.2509	0.753042	0.141738
Zm00001d006705	47.5655	37.4327	50.3239	40.7297	35.3947	11.5159	7.0399	5.05851	3.25651	3.12357	0.453975	0.442499
Zm00001d006708	20.0454	25.6861	27.8319	22.1693	34.3095	68.2985	49.9645	44.6805	29.5436	47.8535	-0.18933	0.760386
Zm00001d006710	18.0069	14.096	22.492	15.6388	20.2017	11.3736	8.97746	10.1868	7.80555	6.78812	0.136417	0.826849
Zm00001d006711	37.0331	27.2523	31.8772	34.5429	27.5478	197.398	184.203	206.07	150.526	173.01	0.0656469	0.916476
Zm00001d006713	31.9368	26.7824	35.9225	31.4495	53.4259	6.44691	3.49847	2.67375	2.03914	2.89809	-0.221349	0.720488
Zm00001d006714	16.3082	14.5659	18.2849	18.3885	15.1095	90.8242	104.695	99.6486	90.8639	100.324	-0.578298	0.307083
Zm00001d006717	23.9526	24.1198	29.9354	25.7783	24.0417	27.7208	26.2924	21.2179	16.7815	16.4642	-0.215672	0.727542
Zm00001d006722	6.45531	4.69867	6.79615	6.70236	7.42954	24.2982	23.7099	24.8156	28.18	26.2395	0.583188	0.302015
Zm00001d006726	102.436	87.3953	116.182	109.3	105.266	6.22786	5.47975	3.5776	3.0568	3.82063	-0.669424	0.21649
Zm00001d006731	9.00346	9.86721	7.4434	7.04607	8.09737	24.3118	20.6034	21.9304	17.7089	11.5622	0.304673	0.618167
Zm00001d006737	5.26617	8.30099	5.66346	5.32752	5.75998	36.4732	39.2403	36.7446	31.5121	28.7075	0.554568	0.331982
Zm00001d006738	11.8914	10.9636	10.1942	9.79576	10.1843	13.3684	12.9895	6.02183	6.96401	10.0355	0.844772	0.0716819
Zm00001d006749	23.1032	25.8427	22.1684	35.4022	31.6382	16.105	12.2286	6.84871	4.77147	4.80155	-0.662117	0.223432
Zm00001d006750	47.0558	53.8781	55.9873	54.9937	58.1842	169.844	141.371	100.551	69.8916	133.155	-0.589249	0.295763
Zm00001d006751	28.1995	30.2281	48.0585	46.5728	38.9842	12.0177	13.044	14.3561	14.7026	12.8907	0.907548	0.0332728
Zm00001d006752	12.5709	11.4334	10.0324	8.42091	11.6034	20.6265	15.5783	10.7515	8.74882	7.95449	0.668092	0.217751
Zm00001d006753	22.4237	22.5536	40.7769	34.0274	53.5929	0.251837	2.16706	6.25363	25.1135	47.0866	0.843465	0.072574
Zm00001d006756	46.0366	35.8665	49.0294	49.3225	46.3303	49.1934	48.9103	56.4747	44.7696	39.2896	0.0140448	0.982118
Zm00001d006757	9.85284	9.0841	9.22335	6.35865	8.59824	21.1978	15.8741	11.4365	9.18382	6.43842	0.616737	0.267844
Zm00001d006758	92.9225	84.2628	100	100.192	86.9841	30.2549	40.3163	31.7575	24.9571	21.1425	-0.286439	0.640345
Zm00001d006759	20.5551	27.0957	35.2753	36.777	50.1703	12.6702	15.8324	14.7015	9.65477	16.2653	0.252777	0.681616
Zm00001d006760	65.4025	72.2029	93.8516	86.6151	71.7911	1390.65	1287.26	1140.91	1092.05	1087.5	-0.645042	0.239885
Zm00001d006761	56.5689	54.5046	74.7577	67.0236	86.9841	89.3443	67.8975	65.8127	70.0913	76.635	-0.185225	0.76552
Zm00001d006762	17.4973	19.2646	17.6376	17.0137	13.8574	25.9332	22.1486	20.0123	15.3175	16.7541	0.533865	0.354095
Zm00001d006768	12.0612	17.3851	24.5956	17.873	15.193	2.90881	3.5483	5.22017	3.0606	1.83031	0.832691	0.0800578
Zm00001d006769	6.96494	5.63841	4.69258	6.01494	7.17911	29.1874	28.5526	19.5974	19.7524	25.3574	0.554553	0.331997
Zm00001d006778	4.24692	4.85529	0.161813	0.171855	1.5026	1.74004	2.23847	1.33073	0.38372	0.18125	0.758602	0.137103
Zm00001d006780	11.8914	10.4937	13.9159	9.45205	13.5234	36.8281	46.8792	39.5652	31.3241	34.683	0.0356358	0.954637
Zm00001d006787	9.34321	10.1805	11.4887	10.4832	9.26606	9.611	9.40104	5.9974	5.19481	4.72835	-0.229784	0.710026
Zm00001d006788	28.3694	33.0473	33.6571	33.6837	27.0469	15.763	11.534	5.84747	7.60652	7.50419	-0.377477	0.531053
Zm00001d006789	33.9753	35.8665	44.4986	42.4483	41.3216	54.5733	48.617	41.3798	34.696	34.4142	-0.836821	0.0771622
Zm00001d006790	31.2573	33.0473	32.6862	34.5429	51.5894	23.0839	18.7753	17.456	16.1134	12.6574	-0.807102	0.0987058
Zm00001d006793	13.2504	8.14436	11.9742	9.79576	7.01215	2.19133	1.28729	1.19588	0.906465	0.813914	0.750516	0.14386
Zm00001d006794	27.1803	19.891	28.4791	22.5131	23.0399	15.5972	15.1539	13.8395	12.5034	11.4751	0.186366	0.764092
Zm00001d006796	9.34321	9.86721	11.0033	13.061	8.18085	0.0583738	0.0368986	0.178223	0.371007	9.36294	-0.612458	0.272143
Zm00001d006797	10.8721	8.92748	9.70879	7.04607	7.51302	17.6914	16.7613	14.1277	10.2831	7.17419	0.843258	0.0727155
Zm00001d006798	5.43605	5.63841	5.82527	3.0934	4.84173	32.895	29.4684	18.6345	14.1206	17.2521	0.61985	0.264729
Zm00001d006808	15.9684	16.602	15.8577	12.3736	13.7739	145.157	155.268	159.764	122.868	118.484	0.885618	0.0456323
Zm00001d006821	4.41679	6.73476	5.66346	4.12453	7.09563	57.0932	52.8819	49.5541	54.778	62.7211	0.252273	0.682236
Zm00001d006822	5.43605	6.10827	6.95796	4.98381	6.67824	48.3612	49.6678	40.5817	36.223	39.6656	0.00121743	0.99845
Zm00001d006823	13.0805	9.39734	13.2687	11.1706	9.5165	12.2615	12.4753	11.6283	9.5139	7.24271	0.455579	0.440681
Zm00001d006828	27.1803	34.4569	32.039	29.2154	21.6208	24.054	22.1682	16.019	5.66114	7.44095	0.48429	0.408414
Zm00001d006834	11.8914	8.77085	6.95796	8.76462	8.01389	7.30442	6.40703	4.94506	4.12384	4.67086	0.749405	0.144795
Zm00001d006835	21.0647	20.8308	16.5049	19.4197	29.7182	39.0676	36.2138	27.4629	27.0116	43.4656	0.848356	0.0692531
Zm00001d006836	14.7793	11.2768	11.6505	9.10833	15.4434	78.5618	80.7808	84.2796	84.0622	78.4875	-0.866418	0.0574193
Zm00001d006837	6.45531	5.01192	3.23626	2.92154	4.84173	42.7622	35.3881	23.5757	18.952	16.252	0.745588	0.148023
Zm00001d006838	14.6094	17.0718	16.8286	12.8892	12.5217	23.0936	19.9745	11.4275	8.61769	9.01971	0.497793	0.393438
Zm00001d006839	13.76	13.1563	13.2687	12.8892	12.9391	20.3298	18.1262	18.594	17.2669	13.7519	0.792042	0.110221
Zm00001d006844	53.5111	58.1069	73.1395	57.7434	43.9929	137.443	133.927	93.7447	95.36	116.453	-0.500431	0.390527
Zm00001d006845	15.7985	18.6381	14.2396	18.3885	26.2956	10.2454	10.7205	12.1558	6.07015	3.26607	-0.88215	0.0476976
Zm00001d006855	16.3082	20.6742	17.4758	25.2627	21.3704	6.48515	7.321	7.40757	6.75985	5.62583	-0.171926	0.782181
Zm00001d006860	12.401	18.0116	18.9321	15.9825	20.953	51.2567	51.5202	40.417	39.6454	34.0425	-0.666137	0.219605
Zm00001d006861	11.042	14.5659	9.8706	9.28019	19.033	16.2627	15.599	13.6221	10.0024	9.41189	-0.28902	0.637198
Zm00001d006864	8.15408	11.5901	6.31071	6.35865	12.6887	16.5713	13.307	10.2517	8.11473	7.57874	-0.0389058	0.950476
Zm00001d006866	6.28543	6.57814	4.53077	3.26525	4.42434	129.126	116.049	86.1855	56.0511	61.3952	0.937861	0.0184202
Zm00001d006879	26.161	30.2281	34.628	39.3549	46.5807	1.6409	1.9552	1.53355	2.23634	0.99692	-0.429042	0.470982
Zm00001d006881	34.1452	39.9387	36.5698	36.777	51.9233	1.64395	3.75564	1.358	0.89766	1.81697	0.177313	0.775426
Zm00001d006884	6.79506	6.2649	7.11978	6.35865	7.51302	12.3568	11.4922	10.613	8.8415	7.87829	-0.420647	0.480659
Zm00001d006885	32.9561	28.192	33.9808	36.777	32.473	34.5113	31.978	22.0745	19.6838	14.1392	-0.485114	0.407496
Zm00001d006886	6.79506	7.6745	5.01621	4.29638	7.09563	8.04694	6.32557	7.63318	6.40524	4.225	-0.293857	0.631307
Zm00001d006889	35.1645	33.8304	28.3173	25.9502	30.553	26.5316	28.4187	28.1259	20.8954	18.425	0.444125	0.453705
Zm00001d006894	4.41679	4.69867	3.39808	3.95267	4.42434	9.54529	9.79297	7.1716	5.07027	5.83303	0.474826	0.418988
Zm00001d006896	22.7635	22.7102	30.9063	29.0436	26.1286	39.9861	38.614	43.0047	36.9372	29.1814	0.163288	0.793023
Zm00001d006899	35.6741	35.24	44.0132	39.8704	37.1477	534.215	534.094	413.003	457.284	656.717	-0.703204	0.185213
Zm00001d006900	64.8929	67.3476	93.6898	78.8816	77.1337	170.673	181.428	175.433	147.968	122.849	-0.0971759	0.876467
Zm00001d006904	22.7635	25.0596	31.7154	25.4346	28.633	160.417	163.57	141.012	134.988	110.256	-0.54912	0.337767
Zm00001d006906	18.5166	18.6381	22.0066	19.2478	18.4486	38.9861	31.4814	25.407	22.2132	22.1199	-0.291063	0.634708
Zm00001d006907	15.2889	15.8189	13.5923	15.1233	13.9408	194.869	179.075	144.612	134.594	137.142	0.64202	0.24283
Zm00001d006910	95.8104	96.7926	128.803	110.159	125.05	80.3438	70.8072	57.7842	63.6127	58.9525	-0.918761	0.0274546
Zm00001d006916	11.2119	14.8791	11.3269	11.858	17.113	13.5443	13.6115	16.3961	17.3096	15.5889	-0.16867	0.786265
Zm00001d006918	25.8212	29.9149	42.395	44.1668	46.9147	91.1448	69.8361	56.6834	42.7079	40.9475	-0.960294	0.00944094
Zm00001d006921	14.9491	18.4814	16.9904	14.7796	13.8574	12.1361	11.6252	6.85653	6.59165	7.35105	0.364578	0.546304
Zm00001d006922	21.9141	24.5897	26.3755	22.6849	17.6973	37.9494	48.0209	32.4304	29.6181	17.6341	0.681283	0.205354
Zm00001d006928	12.7407	12.6864	10.356	11.858	10.5182	43.9539	33.8456	26.7531	23.9137	24.9302	0.727374	0.16371
Zm00001d006930	25.4815	29.2884	25.7283	23.2005	28.7164	139.503	116.188	121.304	104.051	104.725	-0.0889533	0.886891
Zm00001d006931	20.8948	27.4089	23.9483	31.9651	23.9582	9.555	9.43569	8.84569	9.19796	7.68149	0.146234	0.814475
Zm00001d006938	10.7022	12.6864	13.5923	9.96761	10.2678	37.2408	38.0018	10.21	6.70444	10.6133	0.191485	0.757692
Zm00001d006939	21.9141	22.397	21.8448	22.5131	15.6104	86.0472	91.7544	94.9454	70.5187	45.0597	0.855937	0.0642016
Zm00001d006940	8.15408	9.71059	7.4434	6.5305	6.42781	9.74507	8.72306	5.3283	5.23504	3.63137	0.816187	0.0919489
Zm00001d006942	41.4499	35.0834	42.8805	34.7148	41.0712	24.9088	17.5953	21.3571	17.7637	16.9715	0.580289	0.305017
Zm00001d006944	38.7319	38.6857	36.5698	36.0896	47.332	2.87705	3.66225	1.44677	1.08268	1.50732	-0.0561491	0.928546
Zm00001d006945	6.79506	9.55397	11.0033	10.3113	13.0226	14.3372	16.8949	13.9456	15.5489	15.235	0.0926977	0.882143
Zm00001d006951	16.1383	15.6622	17.7994	13.7484	17.7808	70.9709	87.2386	95.3758	95.1746	93.5019	0.061954	0.921168
Zm00001d007009	5.94568	6.89138	10.6797	9.79576	8.93215	38.3046	53.2306	64.0052	48.3258	38.1007	0.549639	0.337214
Zm00001d007012	27.1803	21.4573	22.6538	24.0598	23.7078	15.592	13.0913	14.2118	12.4873	20.4956	0.22662	0.713947
Zm00001d007015	7.47457	7.6745	5.50165	5.49937	7.93041	3.27009	4.03202	0.829121	0.579807	0.585309	0.548237	0.338707
Zm00001d007018	48.7546	52.1553	54.531	48.4632	67.7007	28.3595	20.272	17.9642	19.4912	20.911	-0.253719	0.680455
Zm00001d007027	26.161	35.24	37.5406	39.6986	38.6503	17.5457	23.0912	6.32352	8.56067	22.2127	-0.283209	0.644287
Zm00001d007029	12.401	17.3851	23.4629	25.0909	24.626	33.6821	33.9163	29.0568	25.5671	19.2034	-0.80122	0.103158
Zm00001d007031	13.76	20.8308	14.8868	18.7322	18.6156	75.5168	58.1834	49.7995	64.3231	82.2522	-0.0209718	0.9733
Zm00001d007032	36.3536	45.1072	45.4695	62.5554	50.0033	18.143	13.2727	6.15257	6.35962	20.3039	-0.501719	0.389108
Zm00001d007034	22.5936	15.6622	23.3011	20.7945	21.2034	19.248	20.7359	19.1056	13.5391	10.8795	-0.244391	0.691957
Zm00001d007037	35.3343	36.8063	44.4986	35.0585	50.5877	27.4153	26.5565	24.4957	14.7381	22.6224	0.0808364	0.897188
Zm00001d007038	83.5793	70.6367	83.8192	93.6612	116.702	25.9391	26.5992	24.7661	21.9397	24.4353	-0.50593	0.384476
Zm00001d007039	19.3659	20.9874	94.4989	88.3337	21.3704	70.3517	62.8464	44.381	40.6765	39.5929	-0.592243	0.292687
Zm00001d007042	34.3151	32.5775	35.9225	34.1992	43.0747	55.7891	58.5781	65.1191	78.1093	82.4118	0.704265	0.184254
Zm00001d007043	32.6163	32.2642	38.5115	32.4807	40.0695	49.2451	43.3462	33.6075	29.1937	30.1018	-0.553681	0.332922
Zm00001d007044	17.3274	19.4212	18.7703	16.3263	25.8782	6.14532	7.13704	4.8659	5.23764	6.25172	0.332461	0.58463
Zm00001d007045	8.83358	10.1805	7.92884	5.49937	11.353	18.0796	38.0817	60.0494	48.7693	47.64	-0.211267	0.733021
Zm00001d007046	6.28543	7.6745	7.76703	7.21793	11.52	2.16554	1.66966	1.11732	1.44785	1.39832	-0.462664	0.432667
Zm00001d007047	9.00346	10.3371	10.0324	10.3113	14.7756	0	1.36144	3.71352	0.307173	0.288808	-0.219045	0.72335
Zm00001d007048	4.24692	5.16854	5.82527	3.43711	5.42607	82.8745	87.3596	82.3602	70.6687	80.6232	0.69392	0.193672
Zm00001d007050	17.3274	19.4212	21.0357	19.5915	19.8678	8.77935	8.8877	8.0603	7.22292	6.14241	-0.400069	0.504551
Zm00001d007053	7.64445	11.9033	9.70879	6.87421	10.3513	34.5365	34.653	34.5027	42.0168	37.5746	-0.547908	0.339057
Zm00001d007058	9.00346	10.6503	15.2104	12.5454	11.9374	30.6229	35.6622	32.0371	23.284	15.4874	-0.0996904	0.873281
Zm00001d007059	10.8721	10.8069	13.7541	9.96761	10.8521	233.438	304.593	311.798	283.27	321.575	0.322074	0.597127
Zm00001d007060	45.6968	39.3122	59.3854	49.8381	49.0016	33.1894	30.5028	24.2662	22.305	19.9545	-0.541832	0.345544
Zm00001d007062	14.6094	13.9394	18.1231	20.4508	19.2834	49.876	53.7173	65.6711	68.1687	60.7011	0.898046	0.0384757
Zm00001d007064	20.7249	17.3851	12.2978	11.1706	12.0208	9.16182	7.63249	4.36748	3.17489	2.37584	0.969053	0.00650484
Zm00001d007065	10.1926	9.24072	13.5923	8.93648	11.7704	118.586	106.709	109.861	92.5359	89.5439	0.110998	0.858964
Zm00001d007067	6.11556	6.2649	5.82527	6.87421	6.34433	47.9489	60.0814	63.1417	53.7749	53.0002	-0.376239	0.532512
Zm00001d007068	14.2696	12.9997	20.0648	17.3574	13.6069	50.7122	54.7551	48.3948	52.7818	49.8284	-0.523865	0.364901
Zm00001d007069	8.49383	5.32516	4.69258	3.78082	6.26085	94.9662	79.9637	80.0921	79.4389	64.4615	0.439142	0.459397
Zm00001d007070	39.2415	36.1798	51.7802	46.2291	41.2381	3.22875	5.21741	2.09043	2.94258	5.08276	-0.813711	0.093776
Zm00001d007072	41.6198	39.7821	30.7445	29.0436	33.0573	8.63804	12.4012	5.89269	3.69925	4.7614	0.840266	0.0747724
Zm00001d007075	30.4079	27.2523	38.5115	30.934	26.6295	45.9082	50.971	52.3384	45.6169	41.7266	0.603803	0.28089
Zm00001d007077	25.3116	24.903	35.4371	36.6052	28.5495	45.1867	38.6997	53.3921	51.7907	35.8358	0.785088	0.115666
Zm00001d007079	23.1032	21.7705	38.6733	42.6201	40.4034	10.1253	10.0599	13.7939	14.4926	14.9613	0.987567	0.00166112
Zm00001d007080	39.5812	45.7337	40.4533	40.7297	42.4068	8.23276	7.76805	10.0133	8.55238	6.67831	-0.465588	0.429369
Zm00001d007081	37.5427	28.9751	38.1879	39.6986	38.8173	19.6997	19.0934	18.0284	11.7879	13.7116	-0.573478	0.3121
Zm00001d007082	20.0454	16.4453	26.3755	20.7945	24.5425	2.72772	2.93241	2.30008	1.5461	0.91064	-0.558176	0.328164
Zm00001d007084	31.4272	38.3725	53.0747	45.7135	39.9025	336.967	472.075	301.992	344.404	347.687	-0.395675	0.509684
Zm00001d007085	6.96494	10.0238	7.60522	6.01494	11.6034	7.61945	5.57812	3.02176	2.46851	4.94072	0.243928	0.692529
Zm00001d007089	4.58667	10.3371	6.63434	8.42091	9.85041	25.2095	23.1963	20.3654	16.3695	17.2526	-0.483139	0.409697
Zm00001d007090	12.7407	12.9997	12.945	13.9203	16.0278	21.6168	20.161	15.7472	11.4923	11.3713	-0.76568	0.131269
Zm00001d007092	6.96494	5.95165	5.01621	3.60896	6.51129	24.6534	18.5774	10.5556	8.54772	7.87748	0.601001	0.283738
Zm00001d007093	3.56741	2.8192	4.69258	3.43711	3.50608	2.88232	2.4201	1.91487	1.54864	0.834383	-0.123746	0.842845
Zm00001d007095	8.49383	7.83112	12.136	10.1395	14.2747	8.38294	7.86458	6.98147	7.45863	6.99399	-0.865951	0.0577164
Zm00001d007096	30.5778	27.8788	29.7736	26.9813	29.8017	71.4076	68.2799	57.5014	44.8642	42.5181	0.295008	0.629906
Zm00001d007097	45.1872	52.1553	76.214	74.7571	78.3024	126.517	115.304	115.078	115.925	104.138	-0.750557	0.143825
Zm00001d007100	11.3817	9.86721	10.5179	7.38978	11.1026	5.70648	6.35769	4.16519	2.45561	2.77799	0.428993	0.471038
Zm00001d007102	104.134	86.4556	119.418	116.002	110.608	35.731	26.1261	21.5602	20.3181	14.7441	-0.424441	0.47628
Zm00001d007103	18.8563	16.1321	21.8448	19.9352	21.6208	29.206	23.1588	19.0116	19.2463	25.4979	-0.258528	0.674536
Zm00001d007105	21.4045	20.6742	16.3431	12.2017	13.7739	60.3945	61.0852	15.687	11.6864	15.8879	0.945528	0.0151362
[truncated: 15,943 more rows]

## Sheet: S2b_Cluster of time-course pACR
Table S2b. Scaled the accessibility of 6,892 time-course pACR-genes and the related cluster.
GeneID	Cluster
ENSRNA049453717	Cluster1
ENSRNA049459199	Cluster1
ENSRNA049460809	Cluster1
ENSRNA049462331	Cluster1
ENSRNA049472786	Cluster1
ENSRNA049476258	Cluster1
ENSRNA049477405	Cluster1
ENSRNA049477424	Cluster1
ENSRNA049477429	Cluster1
ENSRNA049478113	Cluster1
ENSRNA049478119	Cluster1
ENSRNA049478122	Cluster1
ENSRNA049478153	Cluster1
ENSRNA049478167	Cluster1
ENSRNA049478201	Cluster1
ENSRNA049478218	Cluster1
ENSRNA049478241	Cluster1
ENSRNA049478267	Cluster1
ENSRNA049478350	Cluster1
Zm00001d000511	Cluster1
Zm00001d000808	Cluster1
Zm00001d000970	Cluster1
Zm00001d000986	Cluster1
Zm00001d001250	Cluster1
Zm00001d001688	Cluster1
Zm00001d001765	Cluster1
Zm00001d001771	Cluster1
Zm00001d001804	Cluster1
Zm00001d001852	Cluster1
Zm00001d001880	Cluster1
Zm00001d002098	Cluster1
Zm00001d002175	Cluster1
Zm00001d002261	Cluster1
Zm00001d002274	Cluster1
Zm00001d002286	Cluster1
Zm00001d002288	Cluster1
Zm00001d002446	Cluster1
Zm00001d002457	Cluster1
Zm00001d002517	Cluster1
Zm00001d002534	Cluster1
Zm00001d002544	Cluster1
Zm00001d002624	Cluster1
Zm00001d002641	Cluster1
Zm00001d002690	Cluster1
Zm00001d002707	Cluster1
Zm00001d002751	Cluster1
Zm00001d002837	Cluster1
Zm00001d002881	Cluster1
Zm00001d002905	Cluster1
Zm00001d002938	Cluster1
Zm00001d002951	Cluster1
Zm00001d003014	Cluster1
Zm00001d003031	Cluster1
Zm00001d003033	Cluster1
Zm00001d003187	Cluster1
Zm00001d003226	Cluster1
Zm00001d003252	Cluster1
Zm00001d003297	Cluster1
Zm00001d003381	Cluster1
Zm00001d003446	Cluster1
Zm00001d003624	Cluster1
Zm00001d003673	Cluster1
Zm00001d003675	Cluster1
Zm00001d003757	Cluster1
Zm00001d003760	Cluster1
Zm00001d003800	Cluster1
Zm00001d003830	Cluster1
Zm00001d003877	Cluster1
Zm00001d003925	Cluster1
Zm00001d003949	Cluster1
Zm00001d003978	Cluster1
Zm00001d003999	Cluster1
Zm00001d004091	Cluster1
Zm00001d004389	Cluster1
Zm00001d004396	Cluster1
Zm00001d004497	Cluster1
Zm00001d004498	Cluster1
Zm00001d004690	Cluster1
Zm00001d004698	Cluster1
Zm00001d004740	Cluster1
Zm00001d004758	Cluster1
Zm00001d004762	Cluster1
Zm00001d004818	Cluster1
Zm00001d004856	Cluster1
Zm00001d004929	Cluster1
Zm00001d004933	Cluster1
Zm00001d005002	Cluster1
Zm00001d005082	Cluster1
Zm00001d005090	Cluster1
Zm00001d005148	Cluster1
Zm00001d005190	Cluster1
Zm00001d005199	Cluster1
Zm00001d005264	Cluster1
Zm00001d005293	Cluster1
Zm00001d005298	Cluster1
Zm00001d005312	Cluster1
Zm00001d005346	Cluster1
Zm00001d005406	Cluster1
Zm00001d005454	Cluster1
Zm00001d005513	Cluster1
Zm00001d005546	Cluster1
Zm00001d005594	Cluster1
Zm00001d005600	Cluster1
Zm00001d005607	Cluster1
Zm00001d005627	Cluster1
Zm00001d005680	Cluster1
Zm00001d005693	Cluster1
Zm00001d005757	Cluster1
Zm00001d005769	Cluster1
Zm00001d005785	Cluster1
Zm00001d005789	Cluster1
Zm00001d005822	Cluster1
Zm00001d005881	Cluster1
Zm00001d005909	Cluster1
Zm00001d006055	Cluster1
Zm00001d006063	Cluster1
Zm00001d006133	Cluster1
Zm00001d006317	Cluster1
Zm00001d006350	Cluster1
Zm00001d006420	Cluster1
Zm00001d006430	Cluster1
Zm00001d006451	Cluster1
Zm00001d006463	Cluster1
Zm00001d006478	Cluster1
Zm00001d006494	Cluster1
Zm00001d006499	Cluster1
Zm00001d006504	Cluster1
Zm00001d006508	Cluster1
Zm00001d006561	Cluster1
Zm00001d006564	Cluster1
Zm00001d006590	Cluster1
Zm00001d006640	Cluster1
Zm00001d006657	Cluster1
Zm00001d006793	Cluster1
Zm00001d006796	Cluster1
Zm00001d006939	Cluster1
Zm00001d007039	Cluster1
Zm00001d007173	Cluster1
Zm00001d007251	Cluster1
Zm00001d007267	Cluster1
Zm00001d007287	Cluster1
Zm00001d007327	Cluster1
Zm00001d007352	Cluster1
Zm00001d007361	Cluster1
Zm00001d007382	Cluster1
Zm00001d007388	Cluster1
Zm00001d007411	Cluster1
Zm00001d007455	Cluster1
Zm00001d007466	Cluster1
Zm00001d007514	Cluster1
Zm00001d007630	Cluster1
Zm00001d007679	Cluster1
Zm00001d007755	Cluster1
Zm00001d007775	Cluster1
Zm00001d007776	Cluster1
Zm00001d007786	Cluster1
Zm00001d007905	Cluster1
Zm00001d007952	Cluster1
Zm00001d007972	Cluster1
Zm00001d008121	Cluster1
Zm00001d008222	Cluster1
Zm00001d008230	Cluster1
Zm00001d008233	Cluster1
Zm00001d008237	Cluster1
Zm00001d008248	Cluster1
Zm00001d008283	Cluster1
Zm00001d008294	Cluster1
Zm00001d008354	Cluster1
Zm00001d008495	Cluster1
Zm00001d008625	Cluster1
Zm00001d008642	Cluster1
Zm00001d008693	Cluster1
Zm00001d008708	Cluster1
Zm00001d008726	Cluster1
Zm00001d008866	Cluster1
Zm00001d008922	Cluster1
Zm00001d009140	Cluster1
Zm00001d009248	Cluster1
Zm00001d009402	Cluster1
Zm00001d009404	Cluster1
Zm00001d009506	Cluster1
Zm00001d009509	Cluster1
Zm00001d009510	Cluster1
Zm00001d009530	Cluster1
Zm00001d009539	Cluster1
Zm00001d009549	Cluster1
Zm00001d009687	Cluster1
Zm00001d009724	Cluster1
Zm00001d009745	Cluster1
Zm00001d009826	Cluster1
Zm00001d009848	Cluster1
Zm00001d009858	Cluster1
Zm00001d009870	Cluster1
Zm00001d009891	Cluster1
Zm00001d009940	Cluster1
Zm00001d009941	Cluster1
Zm00001d009950	Cluster1
Zm00001d010047	Cluster1
Zm00001d010062	Cluster1
Zm00001d010197	Cluster1
Zm00001d010217	Cluster1
Zm00001d010234	Cluster1
Zm00001d010295	Cluster1
Zm00001d010385	Cluster1
Zm00001d010395	Cluster1
Zm00001d010448	Cluster1
Zm00001d010451	Cluster1
Zm00001d010525	Cluster1
Zm00001d010540	Cluster1
Zm00001d010606	Cluster1
Zm00001d010689	Cluster1
Zm00001d010704	Cluster1
Zm00001d010717	Cluster1
Zm00001d010783	Cluster1
Zm00001d010984	Cluster1
Zm00001d011092	Cluster1
Zm00001d011166	Cluster1
Zm00001d011197	Cluster1
Zm00001d011268	Cluster1
Zm00001d011483	Cluster1
Zm00001d011486	Cluster1
Zm00001d011663	Cluster1
Zm00001d011720	Cluster1
Zm00001d011803	Cluster1
Zm00001d011900	Cluster1
Zm00001d011902	Cluster1
Zm00001d012086	Cluster1
Zm00001d012108	Cluster1
Zm00001d012146	Cluster1
Zm00001d012161	Cluster1
Zm00001d012257	Cluster1
Zm00001d012284	Cluster1
Zm00001d012291	Cluster1
Zm00001d012459	Cluster1
Zm00001d012485	Cluster1
Zm00001d012603	Cluster1
Zm00001d012685	Cluster1
Zm00001d012702	Cluster1
Zm00001d012706	Cluster1
Zm00001d012755	Cluster1
Zm00001d012768	Cluster1
Zm00001d012827	Cluster1
Zm00001d012836	Cluster1
Zm00001d012838	Cluster1
Zm00001d012922	Cluster1
Zm00001d012929	Cluster1
Zm00001d012982	Cluster1
Zm00001d013027	Cluster1
Zm00001d013069	Cluster1
Zm00001d013073	Cluster1
Zm00001d013074	Cluster1
Zm00001d013076	Cluster1
Zm00001d013154	Cluster1
Zm00001d013177	Cluster1
Zm00001d013265	Cluster1
Zm00001d013287	Cluster1
Zm00001d013310	Cluster1
Zm00001d013318	Cluster1
Zm00001d013346	Cluster1
Zm00001d013473	Cluster1
Zm00001d013522	Cluster1
Zm00001d013524	Cluster1
Zm00001d013565	Cluster1
Zm00001d013566	Cluster1
Zm00001d013588	Cluster1
Zm00001d013607	Cluster1
Zm00001d013712	Cluster1
Zm00001d013759	Cluster1
Zm00001d013804	Cluster1
Zm00001d013844	Cluster1
Zm00001d013873	Cluster1
Zm00001d013907	Cluster1
Zm00001d013976	Cluster1
Zm00001d013990	Cluster1
Zm00001d014030	Cluster1
Zm00001d014060	Cluster1
Zm00001d014098	Cluster1
Zm00001d014192	Cluster1
Zm00001d014204	Cluster1
Zm00001d014235	Cluster1
Zm00001d014255	Cluster1
Zm00001d014272	Cluster1
Zm00001d014319	Cluster1
Zm00001d014321	Cluster1
Zm00001d014341	Cluster1
Zm00001d014556	Cluster1
Zm00001d014610	Cluster1
Zm00001d014698	Cluster1
Zm00001d014755	Cluster1
Zm00001d014757	Cluster1
Zm00001d014887	Cluster1
Zm00001d014896	Cluster1
Zm00001d014898	Cluster1
Zm00001d014901	Cluster1
Zm00001d014911	Cluster1
Zm00001d014912	Cluster1
Zm00001d015026	Cluster1
Zm00001d015082	Cluster1
Zm00001d015131	Cluster1
Zm00001d015140	Cluster1
Zm00001d015233	Cluster1
Zm00001d015246	Cluster1
Zm00001d015268	Cluster1
Zm00001d015300	Cluster1
Zm00001d015378	Cluster1
Zm00001d015385	Cluster1
Zm00001d015459	Cluster1
Zm00001d015527	Cluster1
Zm00001d015651	Cluster1
Zm00001d015759	Cluster1
Zm00001d015804	Cluster1
Zm00001d015837	Cluster1
Zm00001d015865	Cluster1
Zm00001d015884	Cluster1
Zm00001d015889	Cluster1
Zm00001d016037	Cluster1
Zm00001d016129	Cluster1
Zm00001d016154	Cluster1
Zm00001d016197	Cluster1
Zm00001d016275	Cluster1
Zm00001d016311	Cluster1
Zm00001d016411	Cluster1
Zm00001d016452	Cluster1
Zm00001d016463	Cluster1
Zm00001d016471	Cluster1
Zm00001d016491	Cluster1
Zm00001d016528	Cluster1
Zm00001d016564	Cluster1
Zm00001d016651	Cluster1
Zm00001d016683	Cluster1
Zm00001d016694	Cluster1
Zm00001d016733	Cluster1
Zm00001d016764	Cluster1
Zm00001d016878	Cluster1
Zm00001d016901	Cluster1
Zm00001d016950	Cluster1
Zm00001d017043	Cluster1
Zm00001d017079	Cluster1
Zm00001d017110	Cluster1
Zm00001d017114	Cluster1
Zm00001d017119	Cluster1
Zm00001d017125	Cluster1
Zm00001d017141	Cluster1
Zm00001d017177	Cluster1
Zm00001d017214	Cluster1
Zm00001d017357	Cluster1
Zm00001d017409	Cluster1
Zm00001d017522	Cluster1
Zm00001d017555	Cluster1
Zm00001d017573	Cluster1
Zm00001d017604	Cluster1
Zm00001d017609	Cluster1
Zm00001d017645	Cluster1
Zm00001d017675	Cluster1
Zm00001d017678	Cluster1
Zm00001d017693	Cluster1
Zm00001d017717	Cluster1
Zm00001d017802	Cluster1
Zm00001d017846	Cluster1
Zm00001d017883	Cluster1
Zm00001d017886	Cluster1
Zm00001d017895	Cluster1
Zm00001d017962	Cluster1
Zm00001d018031	Cluster1
Zm00001d018034	Cluster1
Zm00001d018127	Cluster1
Zm00001d018208	Cluster1
Zm00001d018211	Cluster1
Zm00001d018255	Cluster1
Zm00001d018261	Cluster1
Zm00001d018291	Cluster1
Zm00001d018318	Cluster1
Zm00001d018335	Cluster1
Zm00001d018404	Cluster1
Zm00001d018429	Cluster1
Zm00001d018515	Cluster1
Zm00001d018575	Cluster1
Zm00001d018596	Cluster1
Zm00001d018603	Cluster1
Zm00001d018618	Cluster1
Zm00001d018625	Cluster1
Zm00001d018685	Cluster1
Zm00001d018693	Cluster1
Zm00001d018720	Cluster1
Zm00001d018781	Cluster1
Zm00001d018809	Cluster1
Zm00001d018883	Cluster1
Zm00001d018954	Cluster1
Zm00001d019001	Cluster1
Zm00001d019032	Cluster1
Zm00001d019124	Cluster1
Zm00001d019194	Cluster1
Zm00001d019230	Cluster1
Zm00001d019260	Cluster1
Zm00001d019280	Cluster1
Zm00001d019303	Cluster1
Zm00001d019377	Cluster1
Zm00001d019434	Cluster1
Zm00001d019481	Cluster1
Zm00001d019504	Cluster1
Zm00001d019605	Cluster1
Zm00001d019670	Cluster1
Zm00001d019696	Cluster1
Zm00001d019700	Cluster1
Zm00001d019775	Cluster1
Zm00001d019852	Cluster1
Zm00001d019899	Cluster1
Zm00001d019926	Cluster1
Zm00001d019988	Cluster1
Zm00001d020001	Cluster1
Zm00001d020025	Cluster1
Zm00001d020036	Cluster1
Zm00001d020057	Cluster1
Zm00001d020112	Cluster1
Zm00001d020225	Cluster1
Zm00001d020279	Cluster1
Zm00001d020308	Cluster1
Zm00001d020363	Cluster1
Zm00001d020374	Cluster1
Zm00001d020420	Cluster1
Zm00001d020426	Cluster1
Zm00001d020510	Cluster1
Zm00001d020578	Cluster1
Zm00001d020645	Cluster1
Zm00001d020656	Cluster1
Zm00001d020674	Cluster1
Zm00001d020732	Cluster1
Zm00001d020737	Cluster1
Zm00001d020793	Cluster1
Zm00001d020820	Cluster1
Zm00001d020845	Cluster1
Zm00001d020892	Cluster1
Zm00001d020898	Cluster1
Zm00001d020925	Cluster1
Zm00001d020931	Cluster1
Zm00001d020955	Cluster1
Zm00001d020986	Cluster1
Zm00001d021010	Cluster1
Zm00001d021053	Cluster1
Zm00001d021062	Cluster1
Zm00001d021245	Cluster1
Zm00001d021283	Cluster1
Zm00001d021341	Cluster1
Zm00001d021368	Cluster1
Zm00001d021454	Cluster1
Zm00001d021455	Cluster1
Zm00001d021456	Cluster1
Zm00001d021490	Cluster1
Zm00001d021504	Cluster1
Zm00001d021535	Cluster1
Zm00001d021582	Cluster1
Zm00001d021587	Cluster1
Zm00001d021589	Cluster1
Zm00001d021641	Cluster1
Zm00001d021673	Cluster1
Zm00001d021702	Cluster1
Zm00001d021705	Cluster1
Zm00001d021789	Cluster1
Zm00001d021891	Cluster1
Zm00001d021920	Cluster1
Zm00001d022092	Cluster1
Zm00001d022164	Cluster1
Zm00001d022226	Cluster1
Zm00001d022242	Cluster1
Zm00001d022322	Cluster1
Zm00001d022338	Cluster1
Zm00001d022396	Cluster1
Zm00001d022509	Cluster1
Zm00001d022547	Cluster1
Zm00001d022550	Cluster1
Zm00001d022625	Cluster1
Zm00001d022631	Cluster1
Zm00001d022639	Cluster1
Zm00001d022762	Cluster1
Zm00001d022922	Cluster1
Zm00001d023200	Cluster1
Zm00001d023301	Cluster1
Zm00001d023318	Cluster1
Zm00001d023320	Cluster1
Zm00001d023345	Cluster1
Zm00001d023349	Cluster1
Zm00001d023353	Cluster1
Zm00001d023372	Cluster1
Zm00001d023430	Cluster1
Zm00001d023446	Cluster1
Zm00001d023478	Cluster1
Zm00001d023492	Cluster1
Zm00001d023494	Cluster1
Zm00001d023536	Cluster1
Zm00001d023580	Cluster1
Zm00001d023593	Cluster1
Zm00001d023608	Cluster1
Zm00001d023804	Cluster1
Zm00001d023808	Cluster1
Zm00001d023892	Cluster1
Zm00001d023922	Cluster1
Zm00001d023998	Cluster1
Zm00001d024009	Cluster1
Zm00001d024043	Cluster1
Zm00001d024105	Cluster1
Zm00001d024159	Cluster1
Zm00001d024204	Cluster1
Zm00001d024292	Cluster1
Zm00001d024333	Cluster1
Zm00001d024415	Cluster1
Zm00001d024518	Cluster1
Zm00001d024528	Cluster1
Zm00001d024611	Cluster1
Zm00001d024620	Cluster1
Zm00001d024625	Cluster1
Zm00001d024744	Cluster1
Zm00001d024807	Cluster1
Zm00001d024824	Cluster1
Zm00001d024835	Cluster1
Zm00001d024903	Cluster1
Zm00001d024926	Cluster1
Zm00001d024973	Cluster1
Zm00001d025081	Cluster1
Zm00001d025126	Cluster1
Zm00001d025130	Cluster1
Zm00001d025144	Cluster1
Zm00001d025180	Cluster1
Zm00001d025226	Cluster1
Zm00001d025235	Cluster1
Zm00001d025239	Cluster1
Zm00001d025247	Cluster1
Zm00001d025304	Cluster1
Zm00001d025345	Cluster1
Zm00001d025354	Cluster1
Zm00001d025398	Cluster1
Zm00001d025400	Cluster1
Zm00001d025422	Cluster1
Zm00001d025479	Cluster1
Zm00001d025519	Cluster1
Zm00001d025520	Cluster1
Zm00001d025538	Cluster1
Zm00001d025567	Cluster1
Zm00001d025576	Cluster1
Zm00001d025687	Cluster1
Zm00001d025720	Cluster1
Zm00001d025816	Cluster1
Zm00001d025868	Cluster1
Zm00001d025869	Cluster1
Zm00001d025979	Cluster1
Zm00001d025985	Cluster1
Zm00001d026010	Cluster1
Zm00001d026097	Cluster1
Zm00001d026106	Cluster1
Zm00001d026195	Cluster1
Zm00001d026206	Cluster1
Zm00001d026222	Cluster1
Zm00001d026240	Cluster1
Zm00001d026343	Cluster1
Zm00001d026344	Cluster1
Zm00001d026434	Cluster1
Zm00001d026469	Cluster1
Zm00001d026519	Cluster1
Zm00001d026532	Cluster1
Zm00001d026537	Cluster1
Zm00001d026578	Cluster1
Zm00001d026585	Cluster1
Zm00001d026669	Cluster1
Zm00001d027187	Cluster1
Zm00001d027231	Cluster1
Zm00001d027300	Cluster1
Zm00001d027312	Cluster1
Zm00001d027332	Cluster1
Zm00001d027376	Cluster1
Zm00001d027436	Cluster1
Zm00001d027439	Cluster1
Zm00001d027441	Cluster1
Zm00001d027443	Cluster1
Zm00001d027454	Cluster1
Zm00001d027472	Cluster1
Zm00001d027508	Cluster1
Zm00001d027532	Cluster1
Zm00001d027555	Cluster1
Zm00001d027599	Cluster1
Zm00001d027718	Cluster1
Zm00001d027746	Cluster1
Zm00001d027872	Cluster1
Zm00001d028182	Cluster1
Zm00001d028211	Cluster1
Zm00001d028235	Cluster1
Zm00001d028256	Cluster1
Zm00001d028260	Cluster1
Zm00001d028297	Cluster1
Zm00001d028317	Cluster1
Zm00001d028348	Cluster1
Zm00001d028365	Cluster1
Zm00001d028386	Cluster1
Zm00001d028398	Cluster1
Zm00001d028473	Cluster1
Zm00001d028474	Cluster1
Zm00001d028486	Cluster1
Zm00001d028548	Cluster1
Zm00001d028586	Cluster1
Zm00001d028591	Cluster1
Zm00001d028664	Cluster1
Zm00001d028793	Cluster1
Zm00001d028830	Cluster1
Zm00001d028862	Cluster1
Zm00001d028868	Cluster1
Zm00001d028895	Cluster1
Zm00001d028896	Cluster1
Zm00001d028901	Cluster1
Zm00001d028963	Cluster1
Zm00001d029011	Cluster1
Zm00001d029035	Cluster1
Zm00001d029045	Cluster1
Zm00001d029078	Cluster1
Zm00001d029125	Cluster1
Zm00001d029139	Cluster1
Zm00001d029170	Cluster1
Zm00001d029173	Cluster1
Zm00001d029223	Cluster1
Zm00001d029251	Cluster1
Zm00001d029260	Cluster1
Zm00001d029340	Cluster1
Zm00001d029426	Cluster1
Zm00001d029432	Cluster1
Zm00001d029531	Cluster1
Zm00001d029598	Cluster1
Zm00001d029686	Cluster1
Zm00001d029750	Cluster1
Zm00001d029811	Cluster1
Zm00001d029852	Cluster1
Zm00001d029869	Cluster1
Zm00001d029906	Cluster1
Zm00001d030021	Cluster1
Zm00001d030037	Cluster1
Zm00001d030094	Cluster1
Zm00001d030126	Cluster1
Zm00001d030165	Cluster1
Zm00001d030171	Cluster1
Zm00001d030181	Cluster1
Zm00001d030191	Cluster1
Zm00001d030194	Cluster1
Zm00001d030347	Cluster1
Zm00001d030364	Cluster1
Zm00001d030470	Cluster1
Zm00001d030471	Cluster1
Zm00001d030516	Cluster1
Zm00001d030548	Cluster1
Zm00001d030551	Cluster1
Zm00001d030579	Cluster1
Zm00001d030593	Cluster1
Zm00001d030617	Cluster1
Zm00001d030670	Cluster1
Zm00001d030735	Cluster1
Zm00001d030748	Cluster1
Zm00001d030784	Cluster1
Zm00001d030791	Cluster1
Zm00001d030867	Cluster1
Zm00001d030868	Cluster1
Zm00001d030907	Cluster1
Zm00001d030958	Cluster1
Zm00001d031005	Cluster1
Zm00001d031024	Cluster1
Zm00001d031062	Cluster1
Zm00001d031074	Cluster1
Zm00001d031086	Cluster1
Zm00001d031211	Cluster1
Zm00001d031221	Cluster1
Zm00001d031314	Cluster1
Zm00001d031451	Cluster1
Zm00001d031484	Cluster1
Zm00001d031556	Cluster1
Zm00001d031561	Cluster1
Zm00001d031599	Cluster1
Zm00001d031639	Cluster1
Zm00001d031720	Cluster1
Zm00001d031724	Cluster1
Zm00001d031745	Cluster1
Zm00001d031817	Cluster1
Zm00001d031878	Cluster1
Zm00001d031899	Cluster1
Zm00001d032127	Cluster1
Zm00001d032139	Cluster1
Zm00001d032146	Cluster1
Zm00001d032162	Cluster1
Zm00001d032178	Cluster1
Zm00001d032194	Cluster1
Zm00001d032223	Cluster1
Zm00001d032225	Cluster1
Zm00001d032238	Cluster1
Zm00001d032265	Cluster1
Zm00001d032311	Cluster1
Zm00001d032331	Cluster1
Zm00001d032376	Cluster1
Zm00001d032443	Cluster1
Zm00001d032527	Cluster1
Zm00001d032567	Cluster1
Zm00001d032578	Cluster1
Zm00001d032621	Cluster1
Zm00001d032655	Cluster1
Zm00001d032715	Cluster1
Zm00001d032734	Cluster1
Zm00001d032735	Cluster1
Zm00001d032761	Cluster1
Zm00001d032771	Cluster1
Zm00001d032777	Cluster1
Zm00001d032825	Cluster1
Zm00001d032902	Cluster1
Zm00001d032921	Cluster1
Zm00001d032931	Cluster1
Zm00001d032933	Cluster1
Zm00001d032947	Cluster1
Zm00001d032992	Cluster1
Zm00001d033002	Cluster1
Zm00001d033005	Cluster1
Zm00001d033025	Cluster1
Zm00001d033088	Cluster1
Zm00001d033148	Cluster1
Zm00001d033170	Cluster1
Zm00001d033240	Cluster1
Zm00001d033296	Cluster1
Zm00001d033473	Cluster1
Zm00001d033480	Cluster1
Zm00001d033516	Cluster1
Zm00001d033539	Cluster1
Zm00001d033610	Cluster1
Zm00001d033616	Cluster1
Zm00001d033709	Cluster1
Zm00001d033747	Cluster1
Zm00001d033764	Cluster1
Zm00001d033834	Cluster1
Zm00001d033906	Cluster1
Zm00001d034054	Cluster1
Zm00001d034191	Cluster1
Zm00001d034196	Cluster1
Zm00001d034241	Cluster1
Zm00001d034252	Cluster1
Zm00001d034364	Cluster1
Zm00001d034372	Cluster1
Zm00001d034479	Cluster1
Zm00001d034507	Cluster1
Zm00001d034621	Cluster1
Zm00001d034635	Cluster1
Zm00001d034700	Cluster1
Zm00001d034727	Cluster1
Zm00001d034729	Cluster1
Zm00001d034781	Cluster1
Zm00001d034863	Cluster1
Zm00001d034867	Cluster1
Zm00001d034870	Cluster1
Zm00001d035041	Cluster1
Zm00001d035091	Cluster1
Zm00001d035098	Cluster1
Zm00001d035168	Cluster1
Zm00001d035171	Cluster1
Zm00001d035184	Cluster1
Zm00001d035198	Cluster1
Zm00001d035214	Cluster1
Zm00001d035222	Cluster1
Zm00001d035254	Cluster1
Zm00001d035256	Cluster1
Zm00001d035285	Cluster1
Zm00001d035310	Cluster1
Zm00001d035336	Cluster1
Zm00001d035400	Cluster1
Zm00001d035401	Cluster1
Zm00001d035436	Cluster1
Zm00001d035455	Cluster1
Zm00001d035474	Cluster1
Zm00001d035491	Cluster1
Zm00001d035526	Cluster1
Zm00001d035540	Cluster1
Zm00001d035731	Cluster1
Zm00001d035737	Cluster1
Zm00001d035752	Cluster1
Zm00001d035759	Cluster1
Zm00001d035775	Cluster1
Zm00001d035820	Cluster1
Zm00001d035874	Cluster1
Zm00001d035960	Cluster1
Zm00001d035993	Cluster1
Zm00001d036139	Cluster1
Zm00001d036428	Cluster1
Zm00001d036439	Cluster1
Zm00001d036452	Cluster1
Zm00001d036454	Cluster1
Zm00001d036514	Cluster1
Zm00001d036534	Cluster1
Zm00001d036540	Cluster1
Zm00001d036583	Cluster1
Zm00001d036624	Cluster1
Zm00001d036715	Cluster1
Zm00001d036735	Cluster1
Zm00001d036740	Cluster1
Zm00001d036742	Cluster1
Zm00001d036927	Cluster1
Zm00001d036946	Cluster1
Zm00001d036985	Cluster1
Zm00001d037033	Cluster1
Zm00001d037050	Cluster1
Zm00001d037059	Cluster1
Zm00001d037103	Cluster1
Zm00001d037199	Cluster1
Zm00001d037297	Cluster1
Zm00001d037319	Cluster1
Zm00001d037346	Cluster1
Zm00001d037383	Cluster1
Zm00001d037455	Cluster1
Zm00001d037463	Cluster1
Zm00001d037481	Cluster1
Zm00001d037489	Cluster1
Zm00001d037512	Cluster1
Zm00001d037519	Cluster1
Zm00001d037615	Cluster1
Zm00001d037616	Cluster1
Zm00001d037626	Cluster1
Zm00001d037656	Cluster1
Zm00001d037663	Cluster1
Zm00001d037691	Cluster1
Zm00001d037745	Cluster1
Zm00001d037787	Cluster1
Zm00001d037836	Cluster1
Zm00001d037847	Cluster1
Zm00001d037900	Cluster1
Zm00001d037920	Cluster1
Zm00001d037925	Cluster1
Zm00001d037949	Cluster1
Zm00001d037958	Cluster1
Zm00001d038226	Cluster1
Zm00001d038228	Cluster1
Zm00001d038242	Cluster1
Zm00001d038299	Cluster1
Zm00001d038318	Cluster1
Zm00001d038446	Cluster1
Zm00001d038460	Cluster1
Zm00001d038466	Cluster1
Zm00001d038467	Cluster1
Zm00001d038481	Cluster1
Zm00001d038512	Cluster1
Zm00001d038535	Cluster1
Zm00001d038577	Cluster1
Zm00001d038617	Cluster1
Zm00001d038667	Cluster1
Zm00001d038700	Cluster1
Zm00001d038720	Cluster1
Zm00001d038745	Cluster1
Zm00001d038779	Cluster1
Zm00001d038824	Cluster1
Zm00001d038833	Cluster1
Zm00001d038863	Cluster1
Zm00001d038874	Cluster1
Zm00001d038920	Cluster1
Zm00001d038979	Cluster1
Zm00001d038988	Cluster1
Zm00001d039029	Cluster1
Zm00001d039031	Cluster1
Zm00001d039070	Cluster1
Zm00001d039086	Cluster1
Zm00001d039144	Cluster1
Zm00001d039173	Cluster1
Zm00001d039184	Cluster1
Zm00001d039218	Cluster1
Zm00001d039221	Cluster1
Zm00001d039266	Cluster1
Zm00001d039294	Cluster1
Zm00001d039306	Cluster1
Zm00001d039331	Cluster1
Zm00001d039349	Cluster1
Zm00001d039477	Cluster1
Zm00001d039513	Cluster1
Zm00001d039619	Cluster1
Zm00001d039706	Cluster1
Zm00001d039783	Cluster1
Zm00001d039787	Cluster1
Zm00001d039852	Cluster1
Zm00001d039987	Cluster1
Zm00001d040027	Cluster1
Zm00001d040061	Cluster1
Zm00001d040160	Cluster1
Zm00001d040214	Cluster1
Zm00001d040220	Cluster1
Zm00001d040263	Cluster1
Zm00001d040310	Cluster1
Zm00001d040341	Cluster1
Zm00001d040364	Cluster1
Zm00001d040409	Cluster1
Zm00001d040448	Cluster1
Zm00001d040462	Cluster1
Zm00001d040477	Cluster1
Zm00001d040519	Cluster1
Zm00001d040540	Cluster1
Zm00001d040606	Cluster1
Zm00001d040625	Cluster1
Zm00001d040695	Cluster1
Zm00001d040710	Cluster1
Zm00001d040898	Cluster1
Zm00001d040953	Cluster1
Zm00001d040959	Cluster1
Zm00001d041063	Cluster1
Zm00001d041092	Cluster1
Zm00001d041161	Cluster1
Zm00001d041186	Cluster1
Zm00001d041214	Cluster1
Zm00001d041255	Cluster1
Zm00001d041277	Cluster1
Zm00001d041299	Cluster1
Zm00001d041362	Cluster1
Zm00001d041418	Cluster1
Zm00001d041420	Cluster1
Zm00001d041439	Cluster1
Zm00001d041462	Cluster1
Zm00001d041518	Cluster1
Zm00001d041539	Cluster1
Zm00001d041553	Cluster1
Zm00001d041575	Cluster1
Zm00001d041599	Cluster1
Zm00001d041603	Cluster1
Zm00001d041690	Cluster1
Zm00001d041711	Cluster1
Zm00001d041748	Cluster1
Zm00001d041788	Cluster1
Zm00001d041877	Cluster1
Zm00001d041880	Cluster1
Zm00001d041966	Cluster1
Zm00001d042027	Cluster1
Zm00001d042042	Cluster1
Zm00001d042049	Cluster1
Zm00001d042425	Cluster1
Zm00001d042556	Cluster1
Zm00001d042619	Cluster1
Zm00001d042638	Cluster1
Zm00001d042799	Cluster1
Zm00001d042875	Cluster1
Zm00001d042962	Cluster1
Zm00001d042979	Cluster1
Zm00001d043045	Cluster1
Zm00001d043049	Cluster1
Zm00001d043056	Cluster1
Zm00001d043059	Cluster1
Zm00001d043101	Cluster1
Zm00001d043131	Cluster1
Zm00001d043242	Cluster1
Zm00001d043273	Cluster1
Zm00001d043277	Cluster1
Zm00001d043283	Cluster1
Zm00001d043286	Cluster1
Zm00001d043288	Cluster1
Zm00001d043294	Cluster1
Zm00001d043329	Cluster1
Zm00001d043339	Cluster1
Zm00001d043365	Cluster1
Zm00001d043432	Cluster1
Zm00001d043434	Cluster1
Zm00001d043443	Cluster1
Zm00001d043517	Cluster1
Zm00001d043558	Cluster1
Zm00001d043599	Cluster1
Zm00001d043660	Cluster1
Zm00001d043675	Cluster1
Zm00001d043687	Cluster1
Zm00001d043737	Cluster1
Zm00001d043809	Cluster1
Zm00001d043922	Cluster1
Zm00001d043923	Cluster1
Zm00001d043938	Cluster1
Zm00001d043965	Cluster1
Zm00001d044005	Cluster1
Zm00001d044026	Cluster1
Zm00001d044043	Cluster1
Zm00001d044065	Cluster1
Zm00001d044083	Cluster1
Zm00001d044088	Cluster1
Zm00001d044090	Cluster1
Zm00001d044104	Cluster1
Zm00001d044110	Cluster1
Zm00001d044136	Cluster1
Zm00001d044138	Cluster1
Zm00001d044222	Cluster1
Zm00001d044242	Cluster1
Zm00001d044250	Cluster1
Zm00001d044313	Cluster1
Zm00001d044340	Cluster1
Zm00001d044366	Cluster1
Zm00001d044388	Cluster1
Zm00001d044407	Cluster1
Zm00001d044409	Cluster1
Zm00001d044412	Cluster1
Zm00001d044445	Cluster1
Zm00001d044488	Cluster1
Zm00001d044520	Cluster1
Zm00001d044527	Cluster1
Zm00001d044573	Cluster1
Zm00001d044599	Cluster1
Zm00001d044602	Cluster1
Zm00001d044640	Cluster1
Zm00001d044704	Cluster1
Zm00001d044759	Cluster1
Zm00001d044766	Cluster1
Zm00001d044808	Cluster1
Zm00001d044854	Cluster1
Zm00001d044860	Cluster1
Zm00001d044864	Cluster1
Zm00001d044982	Cluster1
Zm00001d044995	Cluster1
Zm00001d045039	Cluster1
Zm00001d045144	Cluster1
Zm00001d045336	Cluster1
Zm00001d045354	Cluster1
Zm00001d045373	Cluster1
Zm00001d045417	Cluster1
Zm00001d045435	Cluster1
Zm00001d045480	Cluster1
Zm00001d045565	Cluster1
Zm00001d045568	Cluster1
Zm00001d045583	Cluster1
Zm00001d045632	Cluster1
Zm00001d045685	Cluster1
Zm00001d045721	Cluster1
Zm00001d045764	Cluster1
Zm00001d045875	Cluster1
Zm00001d045888	Cluster1
Zm00001d045936	Cluster1
Zm00001d046112	Cluster1
Zm00001d046183	Cluster1
Zm00001d046223	Cluster1
Zm00001d046235	Cluster1
Zm00001d046236	Cluster1
Zm00001d046342	Cluster1
Zm00001d046372	Cluster1
Zm00001d046385	Cluster1
Zm00001d046442	Cluster1
Zm00001d046506	Cluster1
Zm00001d046591	Cluster1
Zm00001d046626	Cluster1
Zm00001d046661	Cluster1
Zm00001d046663	Cluster1
Zm00001d046705	Cluster1
Zm00001d046723	Cluster1
Zm00001d046764	Cluster1
Zm00001d046765	Cluster1
Zm00001d046766	Cluster1
Zm00001d046783	Cluster1
Zm00001d046968	Cluster1
Zm00001d046970	Cluster1
Zm00001d046995	Cluster1
Zm00001d047106	Cluster1
Zm00001d047117	Cluster1
Zm00001d047175	Cluster1
Zm00001d047255	Cluster1
Zm00001d047275	Cluster1
Zm00001d047296	Cluster1
Zm00001d047499	Cluster1
Zm00001d047637	Cluster1
Zm00001d047677	Cluster1
Zm00001d047771	Cluster1
Zm00001d047774	Cluster1
Zm00001d047834	Cluster1
Zm00001d047837	Cluster1
Zm00001d047911	Cluster1
Zm00001d047938	Cluster1
Zm00001d047961	Cluster1
Zm00001d047985	Cluster1
Zm00001d047999	Cluster1
Zm00001d048082	Cluster1
Zm00001d048086	Cluster1
Zm00001d048095	Cluster1
Zm00001d048119	Cluster1
Zm00001d048173	Cluster1
Zm00001d048181	Cluster1
Zm00001d048218	Cluster1
Zm00001d048311	Cluster1
Zm00001d048382	Cluster1
Zm00001d048414	Cluster1
Zm00001d048531	Cluster1
Zm00001d048540	Cluster1
Zm00001d048544	Cluster1
Zm00001d048561	Cluster1
Zm00001d048582	Cluster1
Zm00001d048620	Cluster1
Zm00001d048693	Cluster1
Zm00001d048737	Cluster1
Zm00001d048837	Cluster1
Zm00001d048843	Cluster1
Zm00001d048860	Cluster1
Zm00001d048901	Cluster1
Zm00001d048923	Cluster1
Zm00001d048925	Cluster1
Zm00001d048958	Cluster1
Zm00001d049011	Cluster1
Zm00001d049059	Cluster1
Zm00001d049079	Cluster1
Zm00001d049224	Cluster1
Zm00001d049226	Cluster1
Zm00001d049269	Cluster1
Zm00001d049347	Cluster1
Zm00001d049376	Cluster1
Zm00001d049387	Cluster1
Zm00001d049457	Cluster1
Zm00001d049459	Cluster1
Zm00001d049493	Cluster1
Zm00001d049550	Cluster1
Zm00001d049571	Cluster1
Zm00001d049573	Cluster1
Zm00001d049615	Cluster1
Zm00001d049657	Cluster1
Zm00001d049707	Cluster1
Zm00001d049763	Cluster1
Zm00001d049800	Cluster1
Zm00001d049872	Cluster1
Zm00001d049873	Cluster1
Zm00001d049938	Cluster1
Zm00001d049984	Cluster1
Zm00001d050061	Cluster1
Zm00001d050100	Cluster1
Zm00001d050109	Cluster1
Zm00001d050133	Cluster1
Zm00001d050150	Cluster1
Zm00001d050153	Cluster1
Zm00001d050216	Cluster1
Zm00001d050372	Cluster1
Zm00001d050436	Cluster1
Zm00001d050484	Cluster1
Zm00001d050507	Cluster1
Zm00001d050558	Cluster1
Zm00001d050645	Cluster1
Zm00001d050658	Cluster1
Zm00001d050705	Cluster1
Zm00001d050737	Cluster1
Zm00001d050844	Cluster1
Zm00001d050848	Cluster1
Zm00001d050893	Cluster1
Zm00001d051005	Cluster1
Zm00001d051172	Cluster1
Zm00001d051238	Cluster1
Zm00001d051269	Cluster1
Zm00001d051343	Cluster1
Zm00001d051411	Cluster1
Zm00001d051419	Cluster1
Zm00001d051670	Cluster1
Zm00001d051676	Cluster1
Zm00001d051785	Cluster1
Zm00001d052003	Cluster1
Zm00001d052038	Cluster1
Zm00001d052104	Cluster1
Zm00001d052147	Cluster1
Zm00001d052295	Cluster1
Zm00001d052348	Cluster1
Zm00001d052495	Cluster1
Zm00001d052595	Cluster1
Zm00001d052604	Cluster1
Zm00001d052683	Cluster1
Zm00001d052709	Cluster1
Zm00001d052777	Cluster1
Zm00001d052809	Cluster1
Zm00001d052889	Cluster1
Zm00001d052935	Cluster1
Zm00001d052967	Cluster1
Zm00001d052988	Cluster1
Zm00001d053015	Cluster1
Zm00001d053117	Cluster1
Zm00001d053119	Cluster1
Zm00001d053144	Cluster1
Zm00001d053151	Cluster1
Zm00001d053282	Cluster1
Zm00001d053298	Cluster1
Zm00001d053313	Cluster1
Zm00001d053316	Cluster1
Zm00001d053374	Cluster1
Zm00001d053433	Cluster1
Zm00001d053438	Cluster1
Zm00001d053442	Cluster1
Zm00001d053612	Cluster1
Zm00001d053627	Cluster1
Zm00001d053718	Cluster1
Zm00001d053829	Cluster1
Zm00001d053890	Cluster1
Zm00001d053891	Cluster1
Zm00001d053894	Cluster1
Zm00001d053899	Cluster1
Zm00001d053952	Cluster1
Zm00001d054016	Cluster1
Zm00001d054084	Cluster1
ENSRNA049458208	Cluster2
ENSRNA049466701	Cluster2
ENSRNA049467439	Cluster2
ENSRNA049470333	Cluster2
ENSRNA049474917	Cluster2
ENSRNA049475572	Cluster2
ENSRNA049475878	Cluster2
ENSRNA049478420	Cluster2
ENSRNA049478426	Cluster2
Zm00001d000753	Cluster2
Zm00001d000931	Cluster2
Zm00001d001078	Cluster2
Zm00001d001243	Cluster2
Zm00001d001263	Cluster2
Zm00001d001267	Cluster2
Zm00001d001370	Cluster2
Zm00001d001432	Cluster2
Zm00001d001600	Cluster2
Zm00001d001620	Cluster2
Zm00001d001780	Cluster2
Zm00001d001786	Cluster2
Zm00001d001809	Cluster2
Zm00001d001858	Cluster2
Zm00001d001932	Cluster2
Zm00001d001960	Cluster2
Zm00001d002036	Cluster2
Zm00001d002053	Cluster2
Zm00001d002075	Cluster2
Zm00001d002086	Cluster2
Zm00001d002113	Cluster2
Zm00001d002128	Cluster2
Zm00001d002131	Cluster2
Zm00001d002149	Cluster2
Zm00001d002263	Cluster2
Zm00001d002326	Cluster2
Zm00001d002353	Cluster2
Zm00001d002364	Cluster2
Zm00001d002372	Cluster2
Zm00001d002402	Cluster2
Zm00001d002425	Cluster2
Zm00001d002444	Cluster2
Zm00001d002481	Cluster2
Zm00001d002504	Cluster2
Zm00001d002512	Cluster2
Zm00001d002617	Cluster2
Zm00001d002640	Cluster2
Zm00001d002654	Cluster2
Zm00001d002685	Cluster2
Zm00001d002727	Cluster2
Zm00001d002796	Cluster2
Zm00001d002824	Cluster2
Zm00001d002834	Cluster2
Zm00001d002937	Cluster2
Zm00001d002960	Cluster2
Zm00001d002984	Cluster2
Zm00001d003012	Cluster2
Zm00001d003038	Cluster2
Zm00001d003052	Cluster2
Zm00001d003071	Cluster2
Zm00001d003103	Cluster2
Zm00001d003155	Cluster2
Zm00001d003162	Cluster2
Zm00001d003197	Cluster2
Zm00001d003200	Cluster2
Zm00001d003209	Cluster2
Zm00001d003223	Cluster2
Zm00001d003251	Cluster2
Zm00001d003257	Cluster2
Zm00001d003328	Cluster2
Zm00001d003434	Cluster2
Zm00001d003435	Cluster2
Zm00001d003459	Cluster2
Zm00001d003499	Cluster2
Zm00001d003504	Cluster2
Zm00001d003678	Cluster2
Zm00001d003784	Cluster2
Zm00001d003846	Cluster2
Zm00001d003855	Cluster2
Zm00001d003856	Cluster2
Zm00001d003861	Cluster2
Zm00001d003888	Cluster2
Zm00001d003917	Cluster2
Zm00001d003924	Cluster2
Zm00001d003938	Cluster2
Zm00001d004022	Cluster2
Zm00001d004053	Cluster2
Zm00001d004115	Cluster2
Zm00001d004137	Cluster2
Zm00001d004140	Cluster2
Zm00001d004147	Cluster2
Zm00001d004200	Cluster2
Zm00001d004340	Cluster2
Zm00001d004388	Cluster2
Zm00001d004407	Cluster2
Zm00001d004409	Cluster2
Zm00001d004443	Cluster2
Zm00001d004448	Cluster2
Zm00001d004557	Cluster2
Zm00001d004561	Cluster2
Zm00001d004573	Cluster2
Zm00001d004581	Cluster2
Zm00001d004651	Cluster2
Zm00001d004708	Cluster2
Zm00001d004915	Cluster2
Zm00001d004972	Cluster2
Zm00001d004977	Cluster2
Zm00001d005028	Cluster2
Zm00001d005036	Cluster2
Zm00001d005159	Cluster2
Zm00001d005230	Cluster2
Zm00001d005240	Cluster2
Zm00001d005248	Cluster2
Zm00001d005473	Cluster2
Zm00001d005495	Cluster2
Zm00001d005547	Cluster2
Zm00001d005727	Cluster2
Zm00001d005733	Cluster2
Zm00001d005779	Cluster2
Zm00001d005783	Cluster2
Zm00001d005790	Cluster2
Zm00001d005794	Cluster2
Zm00001d005831	Cluster2
Zm00001d005892	Cluster2
Zm00001d005977	Cluster2
Zm00001d005983	Cluster2
Zm00001d006057	Cluster2
Zm00001d006128	Cluster2
Zm00001d006157	Cluster2
Zm00001d006168	Cluster2
Zm00001d006169	Cluster2
Zm00001d006177	Cluster2
Zm00001d006210	Cluster2
Zm00001d006211	Cluster2
Zm00001d006246	Cluster2
Zm00001d006249	Cluster2
Zm00001d006296	Cluster2
Zm00001d006306	Cluster2
Zm00001d006319	Cluster2
Zm00001d006355	Cluster2
Zm00001d006449	Cluster2
Zm00001d006479	Cluster2
Zm00001d006507	Cluster2
Zm00001d006511	Cluster2
Zm00001d006578	Cluster2
Zm00001d006612	Cluster2
Zm00001d006621	Cluster2
Zm00001d006646	Cluster2
Zm00001d006647	Cluster2
Zm00001d006713	Cluster2
Zm00001d006835	Cluster2
Zm00001d006845	Cluster2
Zm00001d006861	Cluster2
Zm00001d006864	Cluster2
Zm00001d006945	Cluster2
Zm00001d007045	Cluster2
Zm00001d007085	Cluster2
Zm00001d007089	Cluster2
Zm00001d007193	Cluster2
Zm00001d007204	Cluster2
Zm00001d007258	Cluster2
Zm00001d007320	Cluster2
Zm00001d007531	Cluster2
Zm00001d007605	Cluster2
Zm00001d007632	Cluster2
Zm00001d007657	Cluster2
Zm00001d007686	Cluster2
Zm00001d007698	Cluster2
Zm00001d007784	Cluster2
Zm00001d007790	Cluster2
Zm00001d007810	Cluster2
Zm00001d007882	Cluster2
Zm00001d007909	Cluster2
Zm00001d008153	Cluster2
Zm00001d008179	Cluster2
Zm00001d008215	Cluster2
Zm00001d008251	Cluster2
Zm00001d008255	Cluster2
Zm00001d008264	Cluster2
Zm00001d008269	Cluster2
Zm00001d008377	Cluster2
Zm00001d008435	Cluster2
Zm00001d008477	Cluster2
Zm00001d008488	Cluster2
Zm00001d008493	Cluster2
Zm00001d008535	Cluster2
Zm00001d008567	Cluster2
Zm00001d008581	Cluster2
Zm00001d008585	Cluster2
Zm00001d008599	Cluster2
Zm00001d008691	Cluster2
Zm00001d008839	Cluster2
Zm00001d008852	Cluster2
Zm00001d008898	Cluster2
Zm00001d008904	Cluster2
Zm00001d008910	Cluster2
Zm00001d008925	Cluster2
Zm00001d008951	Cluster2
Zm00001d008957	Cluster2
Zm00001d009087	Cluster2
Zm00001d009103	Cluster2
Zm00001d009106	Cluster2
Zm00001d009177	Cluster2
Zm00001d009236	Cluster2
Zm00001d009377	Cluster2
Zm00001d009426	Cluster2
Zm00001d009430	Cluster2
Zm00001d009448	Cluster2
Zm00001d009504	Cluster2
Zm00001d009557	Cluster2
Zm00001d009608	Cluster2
Zm00001d009646	Cluster2
Zm00001d009653	Cluster2
Zm00001d009660	Cluster2
Zm00001d009731	Cluster2
Zm00001d009797	Cluster2
Zm00001d009801	Cluster2
Zm00001d009840	Cluster2
Zm00001d009856	Cluster2
Zm00001d009903	Cluster2
Zm00001d010030	Cluster2
Zm00001d010121	Cluster2
Zm00001d010141	Cluster2
Zm00001d010143	Cluster2
Zm00001d010152	Cluster2
Zm00001d010214	Cluster2
Zm00001d010216	Cluster2
Zm00001d010229	Cluster2
Zm00001d010259	Cluster2
Zm00001d010279	Cluster2
Zm00001d010292	Cluster2
Zm00001d010390	Cluster2
Zm00001d010456	Cluster2
Zm00001d010522	Cluster2
Zm00001d010528	Cluster2
Zm00001d010584	Cluster2
Zm00001d010603	Cluster2
Zm00001d010615	Cluster2
Zm00001d010617	Cluster2
Zm00001d010622	Cluster2
Zm00001d010640	Cluster2
Zm00001d010653	Cluster2
Zm00001d010662	Cluster2
Zm00001d010755	Cluster2
Zm00001d010790	Cluster2
Zm00001d010804	Cluster2
Zm00001d010819	Cluster2
Zm00001d010823	Cluster2
Zm00001d010828	Cluster2
Zm00001d010850	Cluster2
Zm00001d010985	Cluster2
Zm00001d010987	Cluster2
Zm00001d010995	Cluster2
Zm00001d011075	Cluster2
Zm00001d011180	Cluster2
Zm00001d011204	Cluster2
Zm00001d011227	Cluster2
Zm00001d011252	Cluster2
Zm00001d011266	Cluster2
Zm00001d011312	Cluster2
Zm00001d011363	Cluster2
Zm00001d011384	Cluster2
Zm00001d011436	Cluster2
Zm00001d011457	Cluster2
Zm00001d011463	Cluster2
Zm00001d011514	Cluster2
Zm00001d011541	Cluster2
Zm00001d011578	Cluster2
Zm00001d011601	Cluster2
Zm00001d011656	Cluster2
Zm00001d011697	Cluster2
Zm00001d011708	Cluster2
Zm00001d011751	Cluster2
Zm00001d011755	Cluster2
Zm00001d011832	Cluster2
Zm00001d011932	Cluster2
Zm00001d011958	Cluster2
Zm00001d011959	Cluster2
Zm00001d011971	Cluster2
Zm00001d011984	Cluster2
Zm00001d012047	Cluster2
Zm00001d012084	Cluster2
Zm00001d012100	Cluster2
Zm00001d012101	Cluster2
Zm00001d012208	Cluster2
Zm00001d012251	Cluster2
Zm00001d012292	Cluster2
Zm00001d012306	Cluster2
Zm00001d012313	Cluster2
Zm00001d012395	Cluster2
Zm00001d012419	Cluster2
Zm00001d012425	Cluster2
Zm00001d012452	Cluster2
Zm00001d012505	Cluster2
Zm00001d012509	Cluster2
Zm00001d012536	Cluster2
Zm00001d012549	Cluster2
Zm00001d012660	Cluster2
Zm00001d012666	Cluster2
Zm00001d012741	Cluster2
Zm00001d012746	Cluster2
Zm00001d012787	Cluster2
Zm00001d012857	Cluster2
Zm00001d012918	Cluster2
Zm00001d012968	Cluster2
Zm00001d012988	Cluster2
Zm00001d013037	Cluster2
Zm00001d013055	Cluster2
Zm00001d013059	Cluster2
Zm00001d013109	Cluster2
Zm00001d013113	Cluster2
Zm00001d013126	Cluster2
Zm00001d013193	Cluster2
Zm00001d013211	Cluster2
Zm00001d013296	Cluster2
Zm00001d013335	Cluster2
Zm00001d013384	Cluster2
Zm00001d013392	Cluster2
Zm00001d013406	Cluster2
Zm00001d013421	Cluster2
Zm00001d013452	Cluster2
Zm00001d013583	Cluster2
Zm00001d013606	Cluster2
Zm00001d013729	Cluster2
Zm00001d013738	Cluster2
Zm00001d013755	Cluster2
Zm00001d013758	Cluster2
Zm00001d013779	Cluster2
Zm00001d013799	Cluster2
Zm00001d013821	Cluster2
Zm00001d013830	Cluster2
Zm00001d013861	Cluster2
Zm00001d013966	Cluster2
Zm00001d014158	Cluster2
Zm00001d014165	Cluster2
Zm00001d014180	Cluster2
Zm00001d014186	Cluster2
Zm00001d014187	Cluster2
Zm00001d014325	Cluster2
Zm00001d014414	Cluster2
Zm00001d014503	Cluster2
Zm00001d014594	Cluster2
Zm00001d014775	Cluster2
Zm00001d014781	Cluster2
Zm00001d014806	Cluster2
Zm00001d014826	Cluster2
Zm00001d014844	Cluster2
Zm00001d014849	Cluster2
Zm00001d014853	Cluster2
Zm00001d014858	Cluster2
Zm00001d014880	Cluster2
Zm00001d014882	Cluster2
Zm00001d014906	Cluster2
Zm00001d014914	Cluster2
Zm00001d014957	Cluster2
Zm00001d014968	Cluster2
Zm00001d015025	Cluster2
Zm00001d015097	Cluster2
Zm00001d015098	Cluster2
Zm00001d015208	Cluster2
Zm00001d015256	Cluster2
Zm00001d015372	Cluster2
Zm00001d015433	Cluster2
Zm00001d015446	Cluster2
Zm00001d015491	Cluster2
Zm00001d015495	Cluster2
Zm00001d015497	Cluster2
Zm00001d015515	Cluster2
Zm00001d015569	Cluster2
Zm00001d015571	Cluster2
Zm00001d015627	Cluster2
Zm00001d015783	Cluster2
Zm00001d015863	Cluster2
Zm00001d015914	Cluster2
Zm00001d015997	Cluster2
Zm00001d016101	Cluster2
Zm00001d016157	Cluster2
Zm00001d016170	Cluster2
Zm00001d016180	Cluster2
Zm00001d016255	Cluster2
Zm00001d016256	Cluster2
Zm00001d016374	Cluster2
Zm00001d016379	Cluster2
Zm00001d016394	Cluster2
Zm00001d016397	Cluster2
Zm00001d016456	Cluster2
Zm00001d016520	Cluster2
Zm00001d016543	Cluster2
Zm00001d016561	Cluster2
Zm00001d016588	Cluster2
Zm00001d016679	Cluster2
Zm00001d016768	Cluster2
Zm00001d016772	Cluster2
Zm00001d016811	Cluster2
Zm00001d016841	Cluster2
Zm00001d016873	Cluster2
Zm00001d016885	Cluster2
Zm00001d016920	Cluster2
Zm00001d017026	Cluster2
Zm00001d017070	Cluster2
Zm00001d017088	Cluster2
Zm00001d017106	Cluster2
Zm00001d017129	Cluster2
Zm00001d017145	Cluster2
Zm00001d017152	Cluster2
Zm00001d017158	Cluster2
Zm00001d017296	Cluster2
Zm00001d017307	Cluster2
Zm00001d017352	Cluster2
Zm00001d017385	Cluster2
Zm00001d017401	Cluster2
Zm00001d017435	Cluster2
Zm00001d017448	Cluster2
Zm00001d017456	Cluster2
Zm00001d017474	Cluster2
Zm00001d017481	Cluster2
Zm00001d017487	Cluster2
Zm00001d017529	Cluster2
Zm00001d017614	Cluster2
Zm00001d017644	Cluster2
Zm00001d017656	Cluster2
Zm00001d017689	Cluster2
Zm00001d017721	Cluster2
Zm00001d017826	Cluster2
Zm00001d017838	Cluster2
Zm00001d017864	Cluster2
Zm00001d017867	Cluster2
Zm00001d017869	Cluster2
Zm00001d017906	Cluster2
Zm00001d017935	Cluster2
Zm00001d017941	Cluster2
Zm00001d017989	Cluster2
Zm00001d018011	Cluster2
Zm00001d018013	Cluster2
Zm00001d018070	Cluster2
Zm00001d018093	Cluster2
Zm00001d018103	Cluster2
Zm00001d018106	Cluster2
Zm00001d018119	Cluster2
Zm00001d018142	Cluster2
Zm00001d018181	Cluster2
Zm00001d018200	Cluster2
Zm00001d018298	Cluster2
Zm00001d018371	Cluster2
Zm00001d018377	Cluster2
Zm00001d018412	Cluster2
Zm00001d018414	Cluster2
Zm00001d018423	Cluster2
Zm00001d018498	Cluster2
Zm00001d018604	Cluster2
Zm00001d018639	Cluster2
Zm00001d018705	Cluster2
Zm00001d018798	Cluster2
Zm00001d018803	Cluster2
Zm00001d018811	Cluster2
Zm00001d018964	Cluster2
Zm00001d018982	Cluster2
Zm00001d018998	Cluster2
Zm00001d019000	Cluster2
Zm00001d019052	Cluster2
Zm00001d019107	Cluster2
Zm00001d019164	Cluster2
Zm00001d019192	Cluster2
Zm00001d019206	Cluster2
Zm00001d019277	Cluster2
Zm00001d019304	Cluster2
Zm00001d019314	Cluster2
Zm00001d019335	Cluster2
Zm00001d019342	Cluster2
Zm00001d019404	Cluster2
Zm00001d019454	Cluster2
Zm00001d019462	Cluster2
Zm00001d019590	Cluster2
Zm00001d019642	Cluster2
Zm00001d019644	Cluster2
Zm00001d019664	Cluster2
Zm00001d019789	Cluster2
Zm00001d019808	Cluster2
Zm00001d019895	Cluster2
Zm00001d019936	Cluster2
Zm00001d020003	Cluster2
Zm00001d020021	Cluster2
Zm00001d020054	Cluster2
Zm00001d020129	Cluster2
Zm00001d020136	Cluster2
Zm00001d020152	Cluster2
Zm00001d020157	Cluster2
Zm00001d020185	Cluster2
Zm00001d020204	Cluster2
Zm00001d020283	Cluster2
Zm00001d020297	Cluster2
Zm00001d020329	Cluster2
Zm00001d020364	Cluster2
Zm00001d020402	Cluster2
Zm00001d020416	Cluster2
Zm00001d020419	Cluster2
Zm00001d020429	Cluster2
Zm00001d020448	Cluster2
Zm00001d020543	Cluster2
Zm00001d020544	Cluster2
Zm00001d020614	Cluster2
Zm00001d020683	Cluster2
Zm00001d020704	Cluster2
Zm00001d020780	Cluster2
Zm00001d020872	Cluster2
Zm00001d020875	Cluster2
Zm00001d020926	Cluster2
Zm00001d020930	Cluster2
Zm00001d020977	Cluster2
Zm00001d021014	Cluster2
Zm00001d021019	Cluster2
Zm00001d021032	Cluster2
Zm00001d021082	Cluster2
Zm00001d021202	Cluster2
Zm00001d021226	Cluster2
Zm00001d021246	Cluster2
Zm00001d021267	Cluster2
Zm00001d021268	Cluster2
Zm00001d021272	Cluster2
Zm00001d021316	Cluster2
Zm00001d021329	Cluster2
Zm00001d021363	Cluster2
Zm00001d021388	Cluster2
Zm00001d021446	Cluster2
Zm00001d021541	Cluster2
Zm00001d021623	Cluster2
Zm00001d021679	Cluster2
Zm00001d021772	Cluster2
Zm00001d021844	Cluster2
Zm00001d021866	Cluster2
Zm00001d021871	Cluster2
Zm00001d021880	Cluster2
Zm00001d021961	Cluster2
Zm00001d021977	Cluster2
Zm00001d021999	Cluster2
Zm00001d022000	Cluster2
Zm00001d022084	Cluster2
Zm00001d022096	Cluster2
Zm00001d022104	Cluster2
Zm00001d022108	Cluster2
Zm00001d022130	Cluster2
Zm00001d022131	Cluster2
Zm00001d022247	Cluster2
Zm00001d022327	Cluster2
Zm00001d022341	Cluster2
Zm00001d022353	Cluster2
Zm00001d022423	Cluster2
Zm00001d022424	Cluster2
Zm00001d022436	Cluster2
Zm00001d022440	Cluster2
Zm00001d022443	Cluster2
Zm00001d022445	Cluster2
Zm00001d022506	Cluster2
Zm00001d022597	Cluster2
Zm00001d022621	Cluster2
Zm00001d022712	Cluster2
Zm00001d022729	Cluster2
Zm00001d022735	Cluster2
Zm00001d022786	Cluster2
Zm00001d022836	Cluster2
Zm00001d022977	Cluster2
Zm00001d023095	Cluster2
Zm00001d023248	Cluster2
Zm00001d023340	Cluster2
Zm00001d023348	Cluster2
Zm00001d023402	Cluster2
Zm00001d023404	Cluster2
Zm00001d023411	Cluster2
Zm00001d023531	Cluster2
Zm00001d023568	Cluster2
Zm00001d023757	Cluster2
Zm00001d023784	Cluster2
Zm00001d023846	Cluster2
Zm00001d023914	Cluster2
Zm00001d023953	Cluster2
Zm00001d023987	Cluster2
Zm00001d023994	Cluster2
Zm00001d024102	Cluster2
Zm00001d024272	Cluster2
Zm00001d024291	Cluster2
Zm00001d024310	Cluster2
Zm00001d024323	Cluster2
Zm00001d024353	Cluster2
Zm00001d024379	Cluster2
Zm00001d024390	Cluster2
Zm00001d024421	Cluster2
Zm00001d024450	Cluster2
Zm00001d024509	Cluster2
Zm00001d024522	Cluster2
Zm00001d024567	Cluster2
Zm00001d024710	Cluster2
Zm00001d024729	Cluster2
Zm00001d024905	Cluster2
Zm00001d024947	Cluster2
Zm00001d025075	Cluster2
Zm00001d025124	Cluster2
Zm00001d025206	Cluster2
Zm00001d025222	Cluster2
Zm00001d025338	Cluster2
Zm00001d025401	Cluster2
Zm00001d025412	Cluster2
Zm00001d025413	Cluster2
Zm00001d025445	Cluster2
Zm00001d025557	Cluster2
Zm00001d025622	Cluster2
Zm00001d025624	Cluster2
Zm00001d025668	Cluster2
Zm00001d025724	Cluster2
Zm00001d025752	Cluster2
Zm00001d025785	Cluster2
Zm00001d025803	Cluster2
Zm00001d025836	Cluster2
Zm00001d025861	Cluster2
Zm00001d025920	Cluster2
Zm00001d025931	Cluster2
Zm00001d025932	Cluster2
Zm00001d025933	Cluster2
Zm00001d025951	Cluster2
Zm00001d025973	Cluster2
Zm00001d026089	Cluster2
Zm00001d026113	Cluster2
Zm00001d026182	Cluster2
Zm00001d026190	Cluster2
Zm00001d026269	Cluster2
Zm00001d026277	Cluster2
Zm00001d026305	Cluster2
Zm00001d026318	Cluster2
Zm00001d026368	Cluster2
Zm00001d026392	Cluster2
Zm00001d026591	Cluster2
Zm00001d026593	Cluster2
Zm00001d026639	Cluster2
Zm00001d026668	Cluster2
Zm00001d026743	Cluster2
Zm00001d026848	Cluster2
Zm00001d026935	Cluster2
Zm00001d027016	Cluster2
Zm00001d027040	Cluster2
Zm00001d027095	Cluster2
Zm00001d027125	Cluster2
Zm00001d027259	Cluster2
Zm00001d027278	Cluster2
Zm00001d027338	Cluster2
Zm00001d027342	Cluster2
Zm00001d027370	Cluster2
Zm00001d027393	Cluster2
Zm00001d027455	Cluster2
Zm00001d027523	Cluster2
Zm00001d027572	Cluster2
Zm00001d027581	Cluster2
Zm00001d027582	Cluster2
Zm00001d027587	Cluster2
Zm00001d027588	Cluster2
Zm00001d027678	Cluster2
Zm00001d027680	Cluster2
Zm00001d027726	Cluster2
Zm00001d027739	Cluster2
Zm00001d027751	Cluster2
Zm00001d027767	Cluster2
Zm00001d027790	Cluster2
Zm00001d027805	Cluster2
Zm00001d027901	Cluster2
Zm00001d027932	Cluster2
Zm00001d027992	Cluster2
Zm00001d028006	Cluster2
Zm00001d028026	Cluster2
Zm00001d028038	Cluster2
Zm00001d028086	Cluster2
Zm00001d028275	Cluster2
Zm00001d028307	Cluster2
Zm00001d028330	Cluster2
Zm00001d028341	Cluster2
Zm00001d028391	Cluster2
Zm00001d028471	Cluster2
Zm00001d028511	Cluster2
Zm00001d028529	Cluster2
Zm00001d028532	Cluster2
Zm00001d028540	Cluster2
Zm00001d028554	Cluster2
Zm00001d028643	Cluster2
Zm00001d028686	Cluster2
Zm00001d028701	Cluster2
Zm00001d028704	Cluster2
Zm00001d028713	Cluster2
Zm00001d028813	Cluster2
Zm00001d028814	Cluster2
Zm00001d028903	Cluster2
Zm00001d028952	Cluster2
Zm00001d028962	Cluster2
Zm00001d028964	Cluster2
Zm00001d028974	Cluster2
Zm00001d029028	Cluster2
Zm00001d029033	Cluster2
Zm00001d029044	Cluster2
Zm00001d029067	Cluster2
Zm00001d029087	Cluster2
Zm00001d029091	Cluster2
Zm00001d029098	Cluster2
Zm00001d029122	Cluster2
Zm00001d029129	Cluster2
Zm00001d029197	Cluster2
Zm00001d029227	Cluster2
Zm00001d029264	Cluster2
Zm00001d029286	Cluster2
Zm00001d029373	Cluster2
Zm00001d029380	Cluster2
Zm00001d029390	Cluster2
Zm00001d029409	Cluster2
Zm00001d029437	Cluster2
Zm00001d029443	Cluster2
Zm00001d029457	Cluster2
Zm00001d029524	Cluster2
Zm00001d029559	Cluster2
Zm00001d029567	Cluster2
Zm00001d029604	Cluster2
Zm00001d029618	Cluster2
Zm00001d029649	Cluster2
Zm00001d029710	Cluster2
Zm00001d029722	Cluster2
Zm00001d029726	Cluster2
Zm00001d029738	Cluster2
Zm00001d029753	Cluster2
Zm00001d029847	Cluster2
Zm00001d029948	Cluster2
Zm00001d029988	Cluster2
Zm00001d030032	Cluster2
Zm00001d030083	Cluster2
Zm00001d030090	Cluster2
Zm00001d030091	Cluster2
Zm00001d030096	Cluster2
Zm00001d030103	Cluster2
Zm00001d030250	Cluster2
Zm00001d030304	Cluster2
Zm00001d030316	Cluster2
Zm00001d030329	Cluster2
Zm00001d030340	Cluster2
Zm00001d030529	Cluster2
Zm00001d030530	Cluster2
Zm00001d030554	Cluster2
Zm00001d030609	Cluster2
Zm00001d030678	Cluster2
Zm00001d030927	Cluster2
Zm00001d030939	Cluster2
Zm00001d031018	Cluster2
Zm00001d031158	Cluster2
Zm00001d031227	Cluster2
Zm00001d031239	Cluster2
Zm00001d031303	Cluster2
Zm00001d031490	Cluster2
Zm00001d031505	Cluster2
Zm00001d031510	Cluster2
Zm00001d031587	Cluster2
Zm00001d031647	Cluster2
Zm00001d031655	Cluster2
Zm00001d031669	Cluster2
Zm00001d031677	Cluster2
Zm00001d031690	Cluster2
Zm00001d031723	Cluster2
Zm00001d031851	Cluster2
Zm00001d031863	Cluster2
Zm00001d031927	Cluster2
Zm00001d031934	Cluster2
Zm00001d031954	Cluster2
Zm00001d031969	Cluster2
Zm00001d031986	Cluster2
Zm00001d032027	Cluster2
Zm00001d032098	Cluster2
Zm00001d032106	Cluster2
Zm00001d032112	Cluster2
Zm00001d032215	Cluster2
Zm00001d032306	Cluster2
Zm00001d032346	Cluster2
Zm00001d032359	Cluster2
Zm00001d032386	Cluster2
Zm00001d032404	Cluster2
Zm00001d032428	Cluster2
Zm00001d032520	Cluster2
Zm00001d032620	Cluster2
Zm00001d032644	Cluster2
Zm00001d032707	Cluster2
Zm00001d032733	Cluster2
Zm00001d032788	Cluster2
Zm00001d032831	Cluster2
Zm00001d032873	Cluster2
Zm00001d033012	Cluster2
Zm00001d033105	Cluster2
Zm00001d033262	Cluster2
Zm00001d033273	Cluster2
Zm00001d033385	Cluster2
Zm00001d033419	Cluster2
Zm00001d033420	Cluster2
Zm00001d033490	Cluster2
Zm00001d033530	Cluster2
Zm00001d033531	Cluster2
Zm00001d033567	Cluster2
Zm00001d033574	Cluster2
Zm00001d033580	Cluster2
Zm00001d033589	Cluster2
Zm00001d033602	Cluster2
Zm00001d033633	Cluster2
Zm00001d033636	Cluster2
Zm00001d033665	Cluster2
Zm00001d033706	Cluster2
Zm00001d033707	Cluster2
Zm00001d033897	Cluster2
Zm00001d033943	Cluster2
Zm00001d033945	Cluster2
Zm00001d033966	Cluster2
Zm00001d034022	Cluster2
Zm00001d034026	Cluster2
Zm00001d034034	Cluster2
Zm00001d034090	Cluster2
Zm00001d034108	Cluster2
Zm00001d034256	Cluster2
Zm00001d034404	Cluster2
Zm00001d034433	Cluster2
Zm00001d034501	Cluster2
Zm00001d034547	Cluster2
Zm00001d034591	Cluster2
Zm00001d034642	Cluster2
Zm00001d034644	Cluster2
[truncated: 4,894 more rows]
