# Supplementary material for: The chromatin accessibility landscape during early maize seed development
Source: Plant J. 2025 Mar 24;121(6):e70073. doi: 10.1111/tpj.70073 (PMC11932762; doi:10.1111/tpj.70073)
Supplement: Supplementary file 4 — Table S3. List of accessible chromatin regions identified in this study. [file TPJ-121-0-s005.xlsx]

## Sheet: S3a_0DAP_ACR
Table S3. a, Accessible Chromatin Regions identified in 0 DAP
ACR_Chr	ACR_Start	ACR_End	ACR_Width	ACR_type	ACR nearest gene	DistanceToTSS
10	3481468	3481617	150	Distal Intergenic	Zm00001d023327	-2006
1	193423748	193424043	296	Distal Intergenic	Zm00001d031535	-28668
2	176907281	176907605	325	Distal Intergenic	Zm00001d005510	-2190
7	38726575	38726873	299	Distal Intergenic	Zm00001d019511	183298
2	209803697	209803971	275	Promoter (1-2kb)	ENSRNA049443592	-1002
B73V4_ctg248	64169	64487	319	Distal Intergenic	Zm00001d000401	43083
10	1982116	1982638	523	Distal Intergenic	Zm00001d023275	-3247
6	130893317	130893795	479	Distal Intergenic	Zm00001d037596	10762
B73V4_ctg134	22785	23154	370	Promoter (<=1kb)	Zm00001d000270	0
B73V4_ctg204	26720	27206	487	Distal Intergenic	ENSRNA049478891	4108
6	86943680	86944086	407	Distal Intergenic	Zm00001d036402	8208
3	69810112	69810559	448	Distal Intergenic	Zm00001d040839	-38272
4	242659477	242659744	268	Distal Intergenic	Zm00001d053873	15591
6	83371422	83371821	400	Distal Intergenic	Zm00001d036304	-104516
4	26603530	26604091	562	Distal Intergenic	Zm00001d049329	40039
5	174230369	174230835	467	Distal Intergenic	Zm00001d016723	34307
3	97143362	97143712	351	Distal Intergenic	Zm00001d041096	-16563
1	240515425	240515916	492	Promoter (<=1kb)	Zm00001d032859	0
9	78851164	78851631	468	Exon (Zm00001d027124_T001/Zm00001d027124, exon 1 of 1)	Zm00001d027124	395
9	33365977	33366383	407	Distal Intergenic	Zm00001d045689	-85475
3	176848067	176848365	299	Distal Intergenic	Zm00001d042685	-17314
3	26343041	26343600	560	Promoter (<=1kb)	Zm00001d040082	0
6	127335149	127335514	366	Distal Intergenic	Zm00001d037498	-13444
1	231950569	231951068	500	Distal Intergenic	Zm00001d032608	-16306
1	154273690	154274145	456	Distal Intergenic	Zm00001d022832	85543
6	113382386	113382777	392	Distal Intergenic	Zm00001d037126	8271
1	35608885	35609174	290	Intron (Zm00001d022713_T001/Zm00001d022713, intron 2 of 2)	Zm00001d022713	6639
9	67113225	67113697	473	Distal Intergenic	Zm00001d046148	-19678
8	38805832	38806206	375	Distal Intergenic	Zm00001d009138	-20595
6	128227251	128227694	444	Distal Intergenic	Zm00001d037530	15488
4	202170778	202171254	477	Distal Intergenic	Zm00001d052833	33351
2	166364228	166364625	398	Promoter (<=1kb)	Zm00001d005267	-675
8	104356412	104356909	498	Promoter (<=1kb)	Zm00001d010213	0
5	3342588	3343177	590	Distal Intergenic	Zm00001d013020	-56271
6	103403980	103404450	471	Distal Intergenic	Zm00001d036840	16161
1	142193666	142194186	521	Exon (Zm00001d030532_T001/Zm00001d030532, exon 2 of 3)	Zm00001d030532	640
1	271210171	271211208	1038	Distal Intergenic	Zm00001d033685	29307
1	125678432	125678897	466	Promoter (<=1kb)	Zm00001d030357	0
2	241275349	241275761	413	Distal Intergenic	Zm00001d007865	-14256
4	246337260	246337746	487	Distal Intergenic	Zm00001d054093	36900
1	178437105	178437500	396	Distal Intergenic	Zm00001d031125	16511
2	206616943	206617405	463	Promoter (<=1kb)	Zm00001d006402	0
4	213655230	213655829	600	Distal Intergenic	Zm00001d053100	-73693
9	97808605	97809015	411	Distal Intergenic	Zm00001d046595	32050
4	51828185	51828640	456	Exon (Zm00001d026809_T001/Zm00001d026809, exon 1 of 1)	Zm00001d026809	359
5	95086765	95087430	666	Distal Intergenic	Zm00001d015515	-96460
10	92016212	92016686	475	Distal Intergenic	Zm00001d024879	-29736
3	209789554	209790203	650	Promoter (<=1kb)	Zm00001d043775	0
B73V4_ctg134	12048	12578	531	Promoter (<=1kb)	Zm00001d000265	0
6	82473911	82474490	580	Promoter (<=1kb)	Zm00001d036296	0
3	45189644	45189923	280	Distal Intergenic	Zm00001d040468	-54775
5	88232145	88232557	413	Promoter (1-2kb)	Zm00001d015396	-1551
9	39392323	39392990	668	Distal Intergenic	Zm00001d045792	8901
6	57755716	57756195	480	Promoter (<=1kb)	Zm00001d035869	0
2	201387564	201388111	548	Distal Intergenic	Zm00001d006198	-4295
4	17226225	17226820	596	Distal Intergenic	Zm00001d049135	-55127
9	69167159	69167582	424	Downstream (1-2kb)	Zm00001d046173	3200
6	172421429	172421972	544	Promoter (<=1kb)	Zm00001d039200	0
3	18223500	18223904	405	Distal Intergenic	Zm00001d039892	4876
8	21795277	21795801	525	Promoter (<=1kb)	Zm00001d008826	0
9	130220263	130220726	464	Distal Intergenic	Zm00001d047440	10937
4	211559715	211560183	469	Promoter (<=1kb)	Zm00001d026988	0
5	213151729	213152408	680	Promoter (<=1kb)	Zm00001d018049	0
8	88337573	88338070	498	Distal Intergenic	Zm00001d009896	-8806
7	108615494	108616014	521	Distal Intergenic	Zm00001d020353	18324
8	78160576	78160986	411	Distal Intergenic	Zm00001d009730	-5143
2	222326405	222326961	557	Promoter (<=1kb)	Zm00001d007102	0
4	138629259	138629688	430	Distal Intergenic	Zm00001d051047	-25395
B73V4_ctg243	38262	38873	612	Distal Intergenic	ENSRNA049478557	19246
2	107768088	107768504	417	Promoter (<=1kb)	Zm00001d000885	0
8	169750062	169750373	312	Distal Intergenic	Zm00001d012185	-6087
6	36425922	36426366	445	Downstream (<1kb)	Zm00001d035605	2588
9	141193653	141194231	579	Promoter (<=1kb)	Zm00001d047761	0
6	71748785	71749166	382	Distal Intergenic	Zm00001d036091	11413
3	148169257	148169844	588	Distal Intergenic	Zm00001d042040	-12863
1	212480828	212481309	482	Distal Intergenic	Zm00001d032096	-63180
7	89024409	89024989	581	Promoter (<=1kb)	Zm00001d020055	0
3	48868915	48869297	383	Distal Intergenic	Zm00001d040543	19975
4	3506764	3507172	409	Downstream (2-3kb)	Zm00001d048700	4382
2	229394206	229394540	335	Distal Intergenic	Zm00001d007350	51639
3	70257169	70257615	447	Distal Intergenic	Zm00001d040844	-36388
2	24833926	24834378	453	Promoter (<=1kb)	Zm00001d002857	0
5	85377567	85378023	457	Distal Intergenic	Zm00001d015341	37674
10	6233398	6234097	700	Promoter (<=1kb)	Zm00001d023048	0
2	156200809	156201201	393	Distal Intergenic	Zm00001d005047	-41971
10	120609961	120611073	1113	Distal Intergenic	Zm00001d025503	2887
7	35728952	35729428	477	Promoter (<=1kb)	Zm00001d019475	0
1	105129601	105130181	581	Distal Intergenic	Zm00001d030094	-51530
1	32816310	32816752	443	Promoter (<=1kb)	Zm00001d028385	0
5	169625379	169625778	400	Promoter (<=1kb)	Zm00001d016602	0
3	120935069	120935431	363	Promoter (<=1kb)	Zm00001d000594	-25
1	156675653	156676045	393	Promoter (<=1kb)	Zm00001d022834	0
8	84770565	84771035	471	Distal Intergenic	Zm00001d009844	39056
9	141567223	141567811	589	Promoter (<=1kb)	Zm00001d047780	0
9	79719332	79720040	709	Distal Intergenic	Zm00001d046306	17619
2	98044252	98044725	474	Promoter (<=1kb)	Zm00001d004269	-753
B73V4_ctg182	689175	689476	302	Distal Intergenic	Zm00001d000041	25085
7	155440219	155440514	296	Distal Intergenic	Zm00001d021542	6714
3	221779900	221780309	410	Distal Intergenic	Zm00001d044201	-11429
7	68061545	68061926	382	Downstream (<1kb)	Zm00001d001158	623
2	204490945	204491367	423	Promoter (<=1kb)	Zm00001d006320	0
5	29409978	29410506	529	Promoter (<=1kb)	Zm00001d014030	0
4	213062236	213062642	407	Distal Intergenic	Zm00001d053087	39021
8	40987250	40987511	262	Distal Intergenic	Zm00001d009175	-23451
1	121867906	121868259	354	Distal Intergenic	Zm00001d030314	-46070
5	145209032	145209368	337	Distal Intergenic	Zm00001d001657	10336
1	210299620	210300006	387	Distal Intergenic	Zm00001d032042	-44727
4	37683916	37684404	489	Promoter (<=1kb)	Zm00001d049615	0
6	35738567	35739134	568	Promoter (<=1kb)	Zm00001d035593	0
1	300264785	300265194	410	Promoter (<=1kb)	Zm00001d034702	0
3	12705661	12706240	580	Distal Intergenic	Zm00001d039706	-27795
4	122968728	122969114	387	Distal Intergenic	Zm00001d026879	733
2	88204587	88204997	411	Distal Intergenic	Zm00001d004162	-42131
B73V4_ctg156	41262	41732	471	Promoter (<=1kb)	ENSRNA049478703	0
6	8196986	8197489	504	Distal Intergenic	Zm00001d001298	-9471
4	84716116	84716524	409	Promoter (<=1kb)	Zm00001d050375	0
8	166588519	166588829	311	Distal Intergenic	Zm00001d012017	-30337
8	83647402	83648234	833	Distal Intergenic	Zm00001d009821	-86454
8	96744909	96745351	443	Distal Intergenic	Zm00001d010045	50321
1	23147500	23147917	418	Promoter (<=1kb)	Zm00001d028112	0
4	219495359	219495722	364	Promoter (<=1kb)	Zm00001d053200	0
2	213336030	213336472	443	Promoter (<=1kb)	Zm00001d006645	0
7	97125560	97126449	890	Distal Intergenic	Zm00001d020171	-86805
6	25424400	25424901	502	Distal Intergenic	ENSRNA049477412	3762
10	72570247	72570677	431	Distal Intergenic	Zm00001d024474	7250
8	149104535	149105027	493	Promoter (<=1kb)	Zm00001d011379	0
4	213577024	213577586	563	Promoter (<=1kb)	Zm00001d026992	0
9	29879462	29879921	460	Distal Intergenic	Zm00001d045633	118844
5	157136900	157137369	470	Promoter (<=1kb)	Zm00001d001669	-564
2	216101079	216101592	514	Promoter (<=1kb)	Zm00001d006758	0
8	113337015	113337508	494	Distal Intergenic	Zm00001d010408	-15522
3	18007901	18008327	427	Downstream (2-3kb)	Zm00001d039890	3127
9	1163350	1163915	566	Distal Intergenic	Zm00001d044750	4927
7	179171840	179172322	483	Promoter (<=1kb)	Zm00001d022513	0
1	91859942	91860452	511	Distal Intergenic	Zm00001d029881	-27705
3	228253371	228253907	537	Promoter (<=1kb)	Zm00001d044445	0
5	207186415	207186705	291	Distal Intergenic	Zm00001d017803	-18149
9	140167624	140167897	274	Distal Intergenic	Zm00001d027192	4140
9	128051541	128052019	479	Promoter (<=1kb)	Zm00001d047373	0
9	5771277	5771781	505	Distal Intergenic	Zm00001d044863	20099
3	201630277	201630773	497	Promoter (<=1kb)	Zm00001d043484	0
4	201985093	201985498	406	Distal Intergenic	Zm00001d052819	23320
2	172687957	172688554	598	Promoter (<=1kb)	Zm00001d005402	0
2	122419565	122419975	411	Distal Intergenic	Zm00001d004619	-13167
B73V4_ctg182	696067	696364	298	Distal Intergenic	Zm00001d000041	31977
3	109817210	109817537	328	Distal Intergenic	Zm00001d041277	-48346
3	38952739	38953279	541	Distal Intergenic	Zm00001d040342	-77713
6	123256282	123256604	323	Distal Intergenic	Zm00001d037371	-64738
4	127602399	127603019	621	Promoter (<=1kb)	Zm00001d050868	0
6	86974706	86975221	516	Promoter (<=1kb)	Zm00001d036404	0
4	202498988	202499489	502	Distal Intergenic	Zm00001d052850	-7721
8	97324174	97324548	375	Distal Intergenic	Zm00001d010052	-44715
B73V4_ctg140	344030	344981	952	Distal Intergenic	ENSRNA049479921	4721
10	138123950	138124525	576	Distal Intergenic	Zm00001d026088	-4902
2	102455170	102455589	420	Distal Intergenic	Zm00001d000872	-74736
9	120356427	120356827	401	Distal Intergenic	Zm00001d047160	-4120
9	12042330	12042859	530	Promoter (<=1kb)	Zm00001d045084	0
6	161123668	161124017	350	Promoter (<=1kb)	Zm00001d038623	0
6	127344127	127344468	342	Distal Intergenic	Zm00001d037498	-22422
1	235260900	235261292	393	Distal Intergenic	Zm00001d032703	56069
8	78103702	78104095	394	Promoter (<=1kb)	Zm00001d009729	-614
7	123794826	123795289	464	Distal Intergenic	Zm00001d020589	-22915
3	55730679	55731251	573	Distal Intergenic	Zm00001d040641	-14247
2	7722867	7723548	682	Distal Intergenic	Zm00001d002192	-9672
5	27126157	27126620	464	Distal Intergenic	Zm00001d013980	41249
1	288970350	288970921	572	Promoter (<=1kb)	Zm00001d034313	0
4	91460561	91460950	390	Distal Intergenic	Zm00001d050477	-6230
2	47409002	47409404	403	Promoter (<=1kb)	Zm00001d003539	0
5	142760669	142761042	374	Distal Intergenic	Zm00001d016070	-36928
1	170056209	170056611	403	Distal Intergenic	Zm00001d030971	-113228
2	155213918	155214424	507	Promoter (<=1kb)	Zm00001d005035	0
2	227395462	227395919	458	Distal Intergenic	Zm00001d007307	-8040
8	158462678	158463026	349	Distal Intergenic	Zm00001d011679	46958
8	131190564	131190970	407	Distal Intergenic	Zm00001d010866	-38969
8	30881437	30881893	457	Distal Intergenic	Zm00001d009034	-6857
7	154954639	154955195	557	Promoter (<=1kb)	Zm00001d021517	0
10	13789100	13789765	666	Promoter (<=1kb)	Zm00001d023658	0
3	8477045	8477504	460	Distal Intergenic	Zm00001d039584	21289
9	95198251	95199154	904	Distal Intergenic	Zm00001d046545	-2692
3	158289116	158289507	392	Distal Intergenic	Zm00001d042268	-16444
10	87752353	87752731	379	Distal Intergenic	Zm00001d024783	-120512
7	46431709	46432163	455	Distal Intergenic	Zm00001d019622	3878
9	120588734	120589390	657	Distal Intergenic	Zm00001d047166	-63213
7	9560238	9560905	668	Distal Intergenic	Zm00001d018929	-8619
2	195325180	195325674	495	Distal Intergenic	Zm00001d006017	18573
5	211983496	211984500	1005	Promoter (<=1kb)	Zm00001d018011	0
9	137670725	137671199	475	Promoter (<=1kb)	Zm00001d047635	0
1	47659253	47659631	379	Promoter (1-2kb)	Zm00001d028823	-1271
4	245864571	245865005	435	Promoter (<=1kb)	Zm00001d054070	0
10	96913443	96913915	473	Distal Intergenic	Zm00001d024960	-23835
6	55653517	55654229	713	Distal Intergenic	Zm00001d035848	-131320
1	119354248	119354682	435	Distal Intergenic	Zm00001d030285	139014
9	32690235	32691031	797	Promoter (<=1kb)	Zm00001d045675	0
7	106344400	106344821	422	Distal Intergenic	Zm00001d020320	-69156
4	43883323	43883705	383	Promoter (<=1kb)	Zm00001d049767	-43
4	184983649	184984213	565	Distal Intergenic	Zm00001d052258	42730
4	171693659	171694770	1112	Distal Intergenic	Zm00001d051837	-10461
9	68885330	68886004	675	Distal Intergenic	Zm00001d046171	15614
1	30306396	30306655	260	Distal Intergenic	Zm00001d028313	-35681
7	39790783	39791204	422	Distal Intergenic	Zm00001d019522	-55560
10	68130808	68131266	459	Distal Intergenic	Zm00001d024379	34542
5	222067553	222068089	537	Promoter (<=1kb)	Zm00001d018506	0
4	150586398	150586897	500	Promoter (<=1kb)	Zm00001d026909	-421
10	38898304	38899318	1015	Promoter (<=1kb)	Zm00001d023093	0
1	38975506	38976456	951	Promoter (<=1kb)	Zm00001d028550	0
10	55977563	55978029	467	Distal Intergenic	Zm00001d024204	-7348
10	149053454	149053853	400	Promoter (<=1kb)	Zm00001d026619	0
10	62875666	62876740	1075	Distal Intergenic	Zm00001d024301	-18320
6	154438519	154439077	559	Promoter (<=1kb)	Zm00001d038324	-236
4	102550747	102551284	538	Promoter (<=1kb)	Zm00001d050584	0
1	26173433	26173927	495	Promoter (<=1kb)	Zm00001d028204	0
5	5372823	5373501	679	Promoter (<=1kb)	Zm00001d013141	0
1	158281955	158282339	385	Distal Intergenic	Zm00001d030755	-3439
5	111371747	111372205	459	Distal Intergenic	Zm00001d001622	325
5	146718347	146718692	346	Distal Intergenic	Zm00001d016145	32953
4	207260281	207260853	573	Distal Intergenic	Zm00001d052983	36527
4	52185525	52185995	471	Promoter (<=1kb)	Zm00001d026810	0
10	84952893	84953235	343	Promoter (<=1kb)	Zm00001d024718	0
6	110128011	110128552	542	Distal Intergenic	Zm00001d037041	2606
4	35023949	35024532	584	Promoter (<=1kb)	Zm00001d049558	0
2	101080918	101081977	1060	Distal Intergenic	Zm00001d000871	-19966
1	54820496	54820982	487	Downstream (1-2kb)	Zm00001d029011	5617
4	200643895	200644242	348	Intron (Zm00001d026979_T001/Zm00001d026979, intron 1 of 1)	Zm00001d026979	1955
9	59048801	59049172	372	Promoter (<=1kb)	Zm00001d027101	-6
3	29990080	29990527	448	Promoter (<=1kb)	Zm00001d000503	0
5	97184838	97185375	538	Distal Intergenic	Zm00001d001610	1268
1	149432401	149432847	447	Promoter (<=1kb)	Zm00001d022821	0
4	227889702	227890067	366	Distal Intergenic	Zm00001d053370	-32012
3	8521771	8522290	520	Promoter (<=1kb)	Zm00001d039589	0
2	61781786	61782162	377	Distal Intergenic	Zm00001d003839	-13316
7	104374891	104375375	485	Distal Intergenic	Zm00001d020291	-23048
8	18157233	18157626	394	Distal Intergenic	Zm00001d008733	-12686
10	30086695	30087178	484	Promoter (1-2kb)	Zm00001d023938	-1054
6	113967525	113968065	541	Promoter (<=1kb)	Zm00001d037151	0
1	168523850	168524309	460	Distal Intergenic	Zm00001d030945	-25002
4	196165612	196166070	459	Distal Intergenic	Zm00001d052657	-35790
10	135149757	135150318	562	Distal Intergenic	Zm00001d025979	24465
5	33244145	33244592	448	Promoter (<=1kb)	Zm00001d014124	0
9	112287497	112288076	580	Distal Intergenic	Zm00001d046947	14856
5	139586936	139587363	428	Distal Intergenic	Zm00001d016013	-76300
6	54617459	54618017	559	Distal Intergenic	Zm00001d035841	157675
5	217110851	217111283	433	Promoter (<=1kb)	Zm00001d018233	0
8	178682896	178683485	590	Promoter (<=1kb)	Zm00001d012688	0
6	167928736	167929144	409	Distal Intergenic	Zm00001d038968	10074
1	52499170	52499695	526	Promoter (<=1kb)	Zm00001d028946	0
8	128930026	128931047	1022	Distal Intergenic	Zm00001d010825	-28960
3	119627836	119628193	358	Distal Intergenic	Zm00001d041437	94110
7	150921845	150922418	574	Distal Intergenic	Zm00001d021396	8060
4	90265406	90265752	347	Distal Intergenic	Zm00001d050462	-5213
5	184486684	184487110	427	Distal Intergenic	Zm00001d017077	9099
10	17431010	17431513	504	Promoter (<=1kb)	Zm00001d023729	0
7	5351970	5352499	530	Downstream (1-2kb)	Zm00001d018794	2274
5	103968338	103968839	502	Distal Intergenic	Zm00001d001615	-101106
1	304374235	304374718	484	Promoter (<=1kb)	Zm00001d034871	0
6	121219364	121219793	430	Promoter (<=1kb)	Zm00001d037326	0
2	147241141	147241400	260	Distal Intergenic	Zm00001d004894	-28361
9	90708424	90708819	396	Distal Intergenic	Zm00001d046455	14274
3	219093559	219094064	506	Distal Intergenic	Zm00001d044100	-5206
7	123663650	123664075	426	Promoter (<=1kb)	Zm00001d020580	0
9	39540738	39541335	598	Promoter (<=1kb)	Zm00001d027082	0
10	35947155	35948386	1232	Distal Intergenic	Zm00001d024005	-22202
1	4710483	4710990	508	Distal Intergenic	Zm00001d027411	11353
10	141801131	141801684	554	Distal Intergenic	Zm00001d026248	6830
6	64805699	64806071	373	Distal Intergenic	Zm00001d035987	-19740
1	162529885	162530250	366	Distal Intergenic	Zm00001d030838	67982
4	58166604	58167154	551	Distal Intergenic	Zm00001d026815	-6007
10	61289368	61289775	408	Distal Intergenic	Zm00001d024277	-100498
7	126457870	126458352	483	Promoter (<=1kb)	Zm00001d020647	0
1	111271798	111272206	409	Distal Intergenic	Zm00001d030183	154254
7	78624328	78624723	396	Distal Intergenic	Zm00001d019946	-62053
8	171641578	171642036	459	Promoter (<=1kb)	Zm00001d012269	0
6	67739082	67739473	392	Distal Intergenic	Zm00001d036036	46061
6	21555760	21556619	860	Distal Intergenic	Zm00001d035329	30689
2	71999431	71999809	379	Distal Intergenic	Zm00001d000848	-5325
9	60776842	60777215	374	Distal Intergenic	Zm00001d046065	12920
2	103781581	103782051	471	Distal Intergenic	Zm00001d004330	6268
3	13212373	13213087	715	Promoter (<=1kb)	Zm00001d039733	0
4	213584397	213584954	558	Distal Intergenic	Zm00001d026992	6880
2	39235449	39236513	1065	Distal Intergenic	Zm00001d003298	-18325
6	71683104	71683655	552	Promoter (<=1kb)	Zm00001d036090	0
2	106239612	106240023	412	Distal Intergenic	Zm00001d004361	-48101
9	35927616	35928005	390	Distal Intergenic	Zm00001d045733	61843
7	22037798	22038226	429	Distal Intergenic	Zm00001d001105	2251
4	121192443	121193003	561	Distal Intergenic	Zm00001d050761	-4021
8	164418240	164418615	376	Promoter (<=1kb)	Zm00001d011914	-767
1	241509683	241510126	444	Downstream (1-2kb)	Zm00001d032887	2215
4	40838087	40838469	383	Promoter (<=1kb)	Zm00001d026796	0
1	131513595	131514439	845	Distal Intergenic	Zm00001d030424	35599
4	83614155	83614588	434	Distal Intergenic	Zm00001d050359	122712
2	32661669	32662260	592	Promoter (<=1kb)	Zm00001d003112	0
4	177544042	177544379	338	Promoter (<=1kb)	Zm00001d052047	0
8	94949208	94949684	477	Distal Intergenic	Zm00001d010008	-3079
4	38216088	38216659	572	Distal Intergenic	Zm00001d049636	-4782
1	137652972	137653400	429	Distal Intergenic	Zm00001d030494	-293883
4	89469364	89469892	529	Distal Intergenic	Zm00001d026854	-152186
4	26259972	26260364	393	Distal Intergenic	Zm00001d049324	-72391
4	214218431	214218872	442	Promoter (<=1kb)	Zm00001d053109	0
1	103984281	103984674	394	Distal Intergenic	Zm00001d030076	83614
7	148630417	148630914	498	Promoter (<=1kb)	Zm00001d021314	0
6	93103215	93103554	340	Promoter (<=1kb)	Zm00001d036571	0
4	204773636	204774132	497	Promoter (<=1kb)	Zm00001d052918	0
1	104763592	104764021	430	Distal Intergenic	Zm00001d022786	7358
1	47154216	47155309	1094	Promoter (<=1kb)	Zm00001d028811	-222
2	127766600	127766976	377	Distal Intergenic	Zm00001d004664	-115296
4	141682170	141682551	382	Distal Intergenic	Zm00001d051089	11684
10	112344503	112344851	349	Distal Intergenic	Zm00001d025279	30862
5	149545217	149545843	627	Distal Intergenic	Zm00001d016190	-67557
4	181230795	181231376	582	Promoter (<=1kb)	Zm00001d052149	0
2	61537265	61537664	400	Promoter (<=1kb)	Zm00001d003836	0
6	75488742	75489555	814	Promoter (<=1kb)	Zm00001d001377	0
5	19521605	19522272	668	Promoter (<=1kb)	Zm00001d013757	0
7	7554551	7555108	558	Promoter (<=1kb)	Zm00001d018859	0
7	76019804	76020211	408	Distal Intergenic	Zm00001d019920	-180375
6	132301989	132302373	385	Promoter (<=1kb)	Zm00001d037626	0
5	91710411	91710857	447	Distal Intergenic	Zm00001d015463	24496
1	301499421	301499868	448	Promoter (<=1kb)	Zm00001d034758	0
1	254909034	254909416	383	Distal Intergenic	Zm00001d033221	-81885
7	27301344	27301745	402	Distal Intergenic	Zm00001d019314	17284
4	69749923	69750384	462	Promoter (<=1kb)	Zm00001d026831	0
8	58332301	58332689	389	Distal Intergenic	Zm00001d009354	-40832
3	124129569	124130002	434	Promoter (<=1kb)	Zm00001d041495	0
1	4832469	4833149	681	Promoter (<=1kb)	Zm00001d027415	0
1	19269533	19269926	394	Downstream (1-2kb)	Zm00001d027980	19853
5	76284986	76285448	463	Intron (Zm00001d001579_T001/Zm00001d001579, intron 1 of 1)	Zm00001d001579	269
5	130531981	130532448	468	Distal Intergenic	Zm00001d015910	61975
7	116546002	116546371	370	Distal Intergenic	Zm00001d020464	-47967
8	38099321	38099721	401	Distal Intergenic	Zm00001d009124	20688
9	150505972	150506499	528	Promoter (<=1kb)	Zm00001d048126	0
8	41504961	41505452	492	Distal Intergenic	Zm00001d009183	63076
4	206113373	206113839	467	Promoter (<=1kb)	Zm00001d052951	0
1	300960776	300961305	530	Promoter (<=1kb)	Zm00001d034733	0
8	21061708	21062074	367	Distal Intergenic	Zm00001d008805	57287
7	96514201	96514632	432	Promoter (<=1kb)	Zm00001d020160	-391
5	173777254	173777685	432	Distal Intergenic	Zm00001d016717	5098
3	87794028	87794585	558	Distal Intergenic	Zm00001d040980	113250
8	176488772	176489212	441	Downstream (2-3kb)	Zm00001d012552	4695
9	10329404	10330015	612	Promoter (<=1kb)	Zm00001d045017	-250
2	645291	645667	377	Intron (Zm00001d001777_T001/Zm00001d001777, intron 1 of 1)	Zm00001d001777	130
1	95476387	95476790	404	Distal Intergenic	Zm00001d029937	55186
7	72474144	72474563	420	Distal Intergenic	Zm00001d019879	-44794
1	212071356	212071811	456	Distal Intergenic	Zm00001d032083	-32567
7	102236797	102237327	531	Distal Intergenic	Zm00001d020250	39879
10	8641954	8642333	380	Promoter (<=1kb)	Zm00001d023520	0
10	107181054	107181630	577	Promoter (<=1kb)	Zm00001d025167	0
2	67210560	67211015	456	Distal Intergenic	Zm00001d003914	-48604
4	7228575	7228981	407	Promoter (<=1kb)	Zm00001d048893	0
5	217743413	217743952	540	Promoter (<=1kb)	Zm00001d018274	0
6	54639359	54639667	309	Distal Intergenic	Zm00001d035841	136025
10	89271687	89272066	380	Promoter (<=1kb)	Zm00001d023138	-148
2	81389890	81390370	481	Distal Intergenic	Zm00001d004085	-8918
5	45629477	45630335	859	Distal Intergenic	Zm00001d014418	-101173
1	161992891	161993269	379	Distal Intergenic	Zm00001d030822	-15459
9	50421708	50422220	513	Promoter (<=1kb)	Zm00001d045965	0
5	81980131	81980694	564	Distal Intergenic	Zm00001d015265	-6977
4	242630955	242631463	509	Promoter (<=1kb)	Zm00001d053872	0
2	216130105	216130523	419	Promoter (<=1kb)	Zm00001d006760	0
1	14611678	14612222	545	Promoter (<=1kb)	Zm00001d027826	0
3	120669831	120670209	379	Promoter (<=1kb)	Zm00001d000593	-133
4	191754748	191755903	1156	Distal Intergenic	Zm00001d052511	34990
1	292373554	292374160	607	Promoter (<=1kb)	ENSRNA049470333	0
5	136709345	136709717	373	Distal Intergenic	Zm00001d015984	62022
8	31155532	31156033	502	Promoter (<=1kb)	Zm00001d008014	0
7	43917175	43917640	466	Distal Intergenic	Zm00001d019576	-34330
4	150601979	150602385	407	Distal Intergenic	Zm00001d026909	-16002
8	147803760	147804423	664	Distal Intergenic	Zm00001d011352	-15551
10	128559386	128559730	345	Distal Intergenic	Zm00001d025756	18282
7	46761695	46762506	812	Distal Intergenic	Zm00001d001140	5267
7	176885310	176885823	514	Promoter (<=1kb)	Zm00001d022405	-792
6	63873557	63873977	421	Distal Intergenic	Zm00001d035975	52548
1	154303782	154304408	627	Distal Intergenic	Zm00001d030701	-95766
8	83757288	83757885	598	Distal Intergenic	Zm00001d009821	22600
B73V4_ctg134	62636	63100	465	Promoter (<=1kb)	Zm00001d000281	-374
7	8762661	8763057	397	Promoter (<=1kb)	Zm00001d018902	0
1	164221764	164222161	398	Distal Intergenic	Zm00001d030868	23680
4	141583850	141584670	821	Distal Intergenic	Zm00001d051086	12697
8	95603011	95603694	684	Promoter (<=1kb)	Zm00001d010023	0
7	28701244	28701690	447	Distal Intergenic	Zm00001d001114	392
2	238687377	238687791	415	Distal Intergenic	Zm00001d007746	3956
2	144667925	144668391	467	Distal Intergenic	Zm00001d004852	6656
1	45868409	45868936	528	Promoter (<=1kb)	Zm00001d028762	0
B73V4_ctg46	43342	43830	489	Distal Intergenic	Zm00001d000406	-14621
10	72082024	72082472	449	Distal Intergenic	Zm00001d023121	6008
9	124528797	124529513	717	Promoter (<=1kb)	Zm00001d047257	0
9	88285486	88285902	417	Distal Intergenic	Zm00001d046416	64500
3	147533729	147534167	439	Promoter (<=1kb)	Zm00001d042017	0
6	40955556	40955965	410	Distal Intergenic	Zm00001d001336	696
6	110946223	110946678	456	Distal Intergenic	Zm00001d037059	-23722
7	2257009	2257529	521	Promoter (<=1kb)	Zm00001d018669	0
7	152604845	152605399	555	Promoter (<=1kb)	Zm00001d021453	0
7	169843611	169844212	602	Promoter (<=1kb)	Zm00001d022088	0
1	182340063	182340473	411	Promoter (<=1kb)	Zm00001d031211	0
8	77328	77709	382	Promoter (<=1kb)	Zm00001d008171	0
1	119793118	119793504	387	Distal Intergenic	Zm00001d022797	53483
8	137153216	137153719	504	Promoter (<=1kb)	Zm00001d011034	0
5	43621115	43621562	448	Distal Intergenic	Zm00001d014377	54679
1	220775888	220776547	660	Promoter (<=1kb)	Zm00001d032295	-339
10	129245126	129245579	454	Promoter (<=1kb)	Zm00001d025777	0
2	106340920	106341352	433	Distal Intergenic	Zm00001d004361	52796
4	122810154	122810507	354	Exon (Zm00001d050787_T001/Zm00001d050787, exon 1 of 1)	Zm00001d050787	335
3	216163298	216163883	586	Distal Intergenic	Zm00001d044002	-2502
4	217592012	217592400	389	Distal Intergenic	Zm00001d053165	35944
4	229114145	229114550	406	Distal Intergenic	Zm00001d053394	-27549
7	154988890	154989671	782	Promoter (<=1kb)	Zm00001d021519	0
8	71145200	71145548	349	Distal Intergenic	Zm00001d009569	-63874
10	138831158	138831843	686	Downstream (<1kb)	Zm00001d026118	11710
1	153654969	153655363	395	Promoter (<=1kb)	Zm00001d022830	-79
6	37510042	37510547	506	Promoter (<=1kb)	Zm00001d035629	0
5	100479559	100479931	373	Distal Intergenic	Zm00001d015600	-109403
9	48976835	48977308	474	Distal Intergenic	Zm00001d045948	-15257
1	163673359	163673761	403	Distal Intergenic	Zm00001d030858	-23365
9	146100855	146101461	607	Promoter (<=1kb)	Zm00001d047955	0
4	25657704	25658188	485	Promoter (<=1kb)	Zm00001d026766	0
1	301408360	301408781	422	Distal Intergenic	Zm00001d034754	28354
2	226570063	226570485	423	Downstream (1-2kb)	Zm00001d001029	1319
4	157544550	157545561	1012	Distal Intergenic	Zm00001d051412	-8160
1	177395752	177396189	438	Distal Intergenic	Zm00001d031102	25156
1	211357650	211358150	501	Distal Intergenic	Zm00001d022902	20148
10	113483915	113484419	505	Promoter (<=1kb)	Zm00001d025305	0
9	97425163	97425565	403	Promoter (<=1kb)	Zm00001d046586	-376
10	8017395	8018052	658	Promoter (<=1kb)	Zm00001d023510	0
5	177235175	177235756	582	Distal Intergenic	Zm00001d016820	10814
4	30293518	30293951	434	Distal Intergenic	Zm00001d049439	28062
4	91487287	91487637	351	Distal Intergenic	Zm00001d050477	-32956
7	49409086	49409624	539	Distal Intergenic	Zm00001d019669	87486
2	29989377	29990073	697	Promoter (<=1kb)	Zm00001d003033	0
5	219424492	219424930	439	Promoter (<=1kb)	Zm00001d018370	0
10	62081641	62082313	673	Promoter (<=1kb)	Zm00001d023113	0
3	234993561	234994169	609	Promoter (<=1kb)	Zm00001d044691	0
10	93042260	93042781	522	Distal Intergenic	Zm00001d024890	17779
7	92422909	92423433	525	Promoter (<=1kb)	Zm00001d001177	0
7	24405855	24406114	260	Distal Intergenic	Zm00001d019259	42689
4	52410299	52410795	497	Distal Intergenic	Zm00001d049916	56631
8	145925571	145925977	407	Distal Intergenic	Zm00001d011287	-48311
2	70604470	70604965	496	Promoter (<=1kb)	Zm00001d003941	0
5	16656918	16657258	341	Promoter (<=1kb)	Zm00001d013662	-211
7	135607450	135607814	365	Downstream (1-2kb)	Zm00001d020891	11698
2	1616932	1617340	409	Promoter (<=1kb)	Zm00001d001831	0
1	114811448	114811905	458	Distal Intergenic	Zm00001d022791	301
1	252528142	252528951	810	Promoter (<=1kb)	Zm00001d033159	0
10	101582382	101582748	367	Promoter (<=1kb)	Zm00001d023149	0
9	144396037	144396560	524	Promoter (<=1kb)	Zm00001d047889	0
8	172678199	172679433	1235	Promoter (<=1kb)	Zm00001d008146	0
9	666183	666517	335	Downstream (1-2kb)	Zm00001d044732	4324
2	74054249	74054604	356	Distal Intergenic	Zm00001d003990	-10855
10	31841541	31841962	422	Promoter (<=1kb)	Zm00001d023087	0
4	54772340	54772849	510	Promoter (<=1kb)	Zm00001d049948	0
6	171365735	171366087	353	Distal Intergenic	Zm00001d039160	53528
3	213325338	213325824	487	Promoter (<=1kb)	Zm00001d043900	0
5	117432944	117433337	394	Distal Intergenic	Zm00001d001628	-118430
2	161178220	161178706	487	Distal Intergenic	Zm00001d005149	-31429
2	146949822	146950216	395	Distal Intergenic	Zm00001d004889	55005
6	132563231	132563853	623	Promoter (<=1kb)	Zm00001d037636	0
10	97176530	97177019	490	Distal Intergenic	Zm00001d024966	31252
4	176531858	176532307	450	Distal Intergenic	Zm00001d052012	-43254
1	179014904	179015246	343	Promoter (<=1kb)	Zm00001d031136	0
8	35454077	35454585	509	Distal Intergenic	Zm00001d009083	24238
5	143104886	143105397	512	Distal Intergenic	Zm00001d016074	-2904
3	227884445	227885001	557	Promoter (<=1kb)	Zm00001d044433	0
2	160222546	160222886	341	Distal Intergenic	Zm00001d005135	-237478
10	25057877	25058468	592	Distal Intergenic	Zm00001d023853	25909
4	232930655	232931044	390	Distal Intergenic	Zm00001d053521	-5305
5	46045273	46045799	527	Promoter (<=1kb)	Zm00001d014423	0
10	60330911	60332061	1151	Distal Intergenic	Zm00001d023111	12578
3	23656808	23657205	398	Distal Intergenic	Zm00001d040032	13146
9	152920921	152921838	918	Promoter (<=1kb)	Zm00001d048234	0
8	131509171	131509559	389	Distal Intergenic	Zm00001d010870	35195
6	52252622	52253043	422	Downstream (2-3kb)	Zm00001d035816	3523
7	43983360	43983823	464	Distal Intergenic	Zm00001d019577	71066
8	128529808	128530430	623	Promoter (<=1kb)	Zm00001d010808	0
3	5333278	5333655	378	Promoter (<=1kb)	Zm00001d039477	0
6	138553960	138554639	680	Distal Intergenic	Zm00001d037811	-3371
2	87750056	87750470	415	Promoter (<=1kb)	Zm00001d004159	0
1	219591097	219591969	873	Distal Intergenic	Zm00001d032263	38274
2	153042602	153043021	420	Distal Intergenic	Zm00001d004996	37227
1	210306444	210306829	386	Distal Intergenic	Zm00001d032042	-37904
4	134318174	134318639	466	Promoter (<=1kb)	Zm00001d050970	0
2	70189579	70189945	367	Distal Intergenic	Zm00001d003935	-40407
8	81764547	81765249	703	Promoter (<=1kb)	Zm00001d009795	0
6	144486858	144487255	398	Promoter (<=1kb)	Zm00001d037992	0
7	117233651	117233997	347	Distal Intergenic	Zm00001d001207	61849
8	162925629	162926066	438	Promoter (<=1kb)	Zm00001d011854	0
2	130082371	130082775	405	Distal Intergenic	Zm00001d004681	-33210
2	99695201	99695670	470	Distal Intergenic	Zm00001d004279	87972
8	149828421	149829068	648	Distal Intergenic	Zm00001d011413	-15851
7	45545604	45546282	679	Promoter (<=1kb)	Zm00001d019595	0
10	35480952	35481393	442	Distal Intergenic	Zm00001d023998	-32113
7	21245274	21245718	445	Distal Intergenic	Zm00001d019195	104860
9	53144705	53145181	477	Promoter (<=1kb)	Zm00001d046003	-845
2	210849598	210850142	545	Intron (Zm00001d006551_T001/Zm00001d006551, intron 3 of 3)	Zm00001d006551	6326
10	86770311	86770739	429	Distal Intergenic	Zm00001d024762	-28177
3	10945078	10945558	481	Promoter (<=1kb)	Zm00001d039660	0
9	31176939	31177472	534	Distal Intergenic	Zm00001d045653	-3905
4	30300865	30301233	369	Distal Intergenic	Zm00001d049439	35409
4	130864241	130864973	733	Distal Intergenic	Zm00001d050917	-19321
4	125847715	125848209	495	Promoter (<=1kb)	Zm00001d050838	0
10	20699995	20700471	477	Distal Intergenic	Zm00001d023074	96603
4	207388973	207389548	576	Distal Intergenic	Zm00001d052983	-91593
6	3286214	3286927	714	Promoter (<=1kb)	Zm00001d035054	0
2	2611941	2612529	589	Promoter (<=1kb)	Zm00001d001901	0
10	2027549	2028389	841	Promoter (<=1kb)	Zm00001d023278	0
4	199802354	199802862	509	Promoter (<=1kb)	Zm00001d052751	0
5	65529408	65529790	383	Distal Intergenic	Zm00001d014850	-3133
2	19807446	19807864	419	Downstream (<1kb)	Zm00001d002704	4823
9	129565689	129566121	433	Promoter (<=1kb)	Zm00001d047422	0
1	141187874	141188337	464	Distal Intergenic	Zm00001d030523	35956
7	110852966	110853444	479	Distal Intergenic	Zm00001d020387	82411
9	127624328	127624776	449	Distal Intergenic	Zm00001d047359	-9596
3	43691260	43691576	317	Distal Intergenic	Zm00001d000517	7789
9	49096688	49097159	472	Distal Intergenic	Zm00001d045950	-62644
5	10092632	10093444	813	Promoter (<=1kb)	Zm00001d013381	0
8	11207780	11208384	605	Promoter (<=1kb)	Zm00001d008513	0
6	135465660	135466103	444	Distal Intergenic	Zm00001d037729	20390
6	62094409	62094796	388	Distal Intergenic	Zm00001d035957	-68157
4	223878929	223879273	345	Distal Intergenic	Zm00001d053278	-8549
9	10793225	10793623	399	Distal Intergenic	Zm00001d045037	-20455
2	4976021	4976578	558	Distal Intergenic	Zm00001d002050	16818
9	104285546	104286034	489	Distal Intergenic	Zm00001d046747	-38548
2	47982461	47983019	559	Promoter (<=1kb)	Zm00001d000809	0
9	65310106	65310477	372	Exon (Zm00001d027111_T001/Zm00001d027111, exon 1 of 1)	Zm00001d027111	257
4	221953672	221954036	365	Distal Intergenic	Zm00001d027005	-97430
7	102507722	102508097	376	Distal Intergenic	Zm00001d001191	476
1	178555707	178556020	314	Promoter (1-2kb)	Zm00001d031126	-1829
2	189497263	189497771	509	Promoter (<=1kb)	Zm00001d000989	-117
3	215908045	215909014	970	Distal Intergenic	Zm00001d043993	19764
2	232847162	232847908	747	Promoter (<=1kb)	Zm00001d007489	0
7	13529022	13529405	384	Distal Intergenic	Zm00001d019030	-10821
9	72269262	72269723	462	Distal Intergenic	Zm00001d046213	32202
6	163365802	163366326	525	Promoter (<=1kb)	Zm00001d038724	0
4	243079656	243080202	547	Distal Intergenic	Zm00001d053890	-26027
5	143634454	143635081	628	Downstream (1-2kb)	Zm00001d016083	1894
5	17147884	17148297	414	Promoter (<=1kb)	Zm00001d013678	0
1	222402461	222403017	557	Distal Intergenic	Zm00001d032324	-51472
9	48951153	48951635	483	Distal Intergenic	Zm00001d045948	-40930
9	69673502	69674088	587	Distal Intergenic	Zm00001d046178	-52447
4	226948699	226949403	705	Distal Intergenic	Zm00001d027010	51371
1	42466059	42466551	493	Promoter (<=1kb)	Zm00001d028671	-143
8	102299490	102300021	532	Distal Intergenic	Zm00001d010158	88055
1	303356283	303356904	622	Promoter (<=1kb)	Zm00001d034834	0
6	120998556	120999291	736	Promoter (<=1kb)	Zm00001d037321	0
7	151060972	151061876	905	Promoter (<=1kb)	Zm00001d021400	0
3	130831896	130832351	456	Distal Intergenic	Zm00001d041638	41694
4	202764502	202765030	529	Promoter (<=1kb)	Zm00001d052859	0
5	22851724	22852732	1009	Promoter (<=1kb)	Zm00001d013857	0
6	17767351	17767794	444	Promoter (1-2kb)	Zm00001d035256	-1505
8	9744329	9745649	1321	Distal Intergenic	Zm00001d008473	-37805
3	156233434	156233894	461	Promoter (<=1kb)	Zm00001d000632	-58
3	126082018	126082535	518	Distal Intergenic	Zm00001d041531	-6404
3	54789386	54789784	399	Distal Intergenic	Zm00001d040625	-15744
2	114901439	114902036	598	Distal Intergenic	Zm00001d004491	66643
10	72075659	72076055	397	Promoter (<=1kb)	Zm00001d023121	0
5	37319336	37319928	593	Promoter (<=1kb)	Zm00001d014232	0
8	139371998	139372322	325	Promoter (<=1kb)	Zm00001d011113	0
6	96058674	96058937	264	Distal Intergenic	Zm00001d036646	49882
10	144619295	144619574	280	Promoter (<=1kb)	Zm00001d026375	0
3	98749591	98750011	421	Promoter (<=1kb)	Zm00001d041119	0
8	176235337	176235728	392	Distal Intergenic	Zm00001d012533	-13890
4	191029810	191030549	740	Promoter (<=1kb)	Zm00001d026964	0
4	235972959	235973456	498	Downstream (1-2kb)	Zm00001d053600	2234
8	16986668	16987156	489	Promoter (<=1kb)	Zm00001d008681	0
5	195713608	195714263	656	Promoter (<=1kb)	Zm00001d017424	0
6	6623622	6624207	586	Promoter (<=1kb)	Zm00001d035136	0
2	67855145	67855563	419	Distal Intergenic	Zm00001d000840	153687
8	120465075	120465641	567	Promoter (<=1kb)	Zm00001d010564	0
4	183275246	183276287	1042	Distal Intergenic	Zm00001d052208	37104
10	6444327	6444841	515	Downstream (<1kb)	Zm00001d023466	2205
1	250123258	250123670	413	Promoter (<=1kb)	Zm00001d033094	0
2	86192117	86192686	570	Promoter (<=1kb)	Zm00001d000854	0
5	167470457	167470852	396	Promoter (<=1kb)	Zm00001d016559	0
6	141888726	141889148	423	Distal Intergenic	Zm00001d037915	-13306
4	24072218	24072573	356	Promoter (<=1kb)	Zm00001d049274	-797
10	96595957	96596375	419	Distal Intergenic	Zm00001d024952	-3278
5	222712063	222712552	490	Distal Intergenic	Zm00001d018544	-15516
B73V4_ctg150	13059	13475	417	Distal Intergenic	Zm00001d000001	37050
7	25503647	25504125	479	Promoter (<=1kb)	Zm00001d019283	0
4	56679476	56679874	399	Distal Intergenic	Zm00001d049978	-3046
1	287012525	287013021	497	Distal Intergenic	Zm00001d034220	-4674
5	42064246	42064725	480	Promoter (<=1kb)	Zm00001d014344	0
3	113556231	113556656	426	Distal Intergenic	Zm00001d041343	-33875
7	112016803	112017737	935	Promoter (<=1kb)	Zm00001d020409	0
5	82698346	82698792	447	Promoter (1-2kb)	Zm00001d015284	-1713
8	100489063	100489441	379	Distal Intergenic	Zm00001d010128	69076
1	196772551	196773009	459	Promoter (<=1kb)	Zm00001d031625	-74
7	105800747	105801157	411	Promoter (<=1kb)	Zm00001d001194	0
2	110416963	110417359	397	Promoter (<=1kb)	Zm00001d004416	0
3	223453729	223454266	538	Distal Intergenic	Zm00001d044271	-7264
4	23823976	23824377	402	Promoter (<=1kb)	Zm00001d049269	0
B73V4_ctg140	48133	48708	576	Distal Intergenic	Zm00001d000186	-34447
6	49854163	49854592	430	Distal Intergenic	Zm00001d035791	272846
9	101003585	101003953	369	Distal Intergenic	Zm00001d046662	-19945
2	150645009	150645403	395	Distal Intergenic	Zm00001d004957	31164
8	134706272	134706757	486	Distal Intergenic	Zm00001d010948	-53829
8	156383531	156384027	497	Distal Intergenic	Zm00001d011622	-5800
2	235273349	235273811	463	Distal Intergenic	Zm00001d007583	13722
1	280773326	280773798	473	Promoter (<=1kb)	Zm00001d022984	0
1	212473281	212473696	416	Distal Intergenic	Zm00001d032096	-70793
2	24692576	24693362	787	Exon (Zm00001d002851_T001/Zm00001d002851, exon 1 of 1)	Zm00001d002851	582
6	141663130	141663524	395	Promoter (<=1kb)	Zm00001d037908	-610
8	153671852	153672343	492	Promoter (<=1kb)	Zm00001d011532	0
1	201878070	201878457	388	Distal Intergenic	Zm00001d031789	9785
7	40419225	40420159	935	Distal Intergenic	Zm00001d001128	29324
5	156343426	156343858	433	Promoter (<=1kb)	Zm00001d001667	-53
1	275020669	275021283	615	Promoter (<=1kb)	Zm00001d033827	0
2	229338416	229338776	361	Distal Intergenic	Zm00001d007349	-3948
9	127530240	127530891	652	Distal Intergenic	Zm00001d047358	45478
3	17008882	17009241	360	Distal Intergenic	Zm00001d039860	-28771
7	177336577	177337094	518	Promoter (1-2kb)	Zm00001d022422	-1302
2	172273291	172273665	375	Distal Intergenic	Zm00001d005396	-17301
10	69471821	69472286	466	Distal Intergenic	Zm00001d024410	-11363
5	129258942	129259408	467	Distal Intergenic	Zm00001d015889	-58633
1	306755664	306756079	416	Promoter (<=1kb)	Zm00001d023032	0
2	226489459	226489974	516	Promoter (<=1kb)	Zm00001d007276	-174
5	5460001	5460868	868	Promoter (<=1kb)	ENSRNA049463865	0
1	207143266	207143737	472	Distal Intergenic	Zm00001d031930	-11396
6	141846042	141846478	437	Distal Intergenic	Zm00001d037914	-5665
2	4451733	4452284	552	Promoter (<=1kb)	Zm00001d000738	0
4	43110253	43110710	458	Promoter (<=1kb)	Zm00001d049753	0
10	143128083	143128474	392	Promoter (<=1kb)	Zm00001d026295	0
3	180466810	180467202	393	Distal Intergenic	Zm00001d042806	-2019
9	152011727	152012018	292	Distal Intergenic	Zm00001d048187	12254
1	113016906	113017387	482	Promoter (<=1kb)	Zm00001d030203	-260
9	141008233	141008640	408	Distal Intergenic	Zm00001d047757	-11976
10	113852338	113852937	600	Distal Intergenic	Zm00001d025310	-12468
3	96518861	96519457	597	Distal Intergenic	Zm00001d041088	-82812
8	113208612	113209020	409	Promoter (<=1kb)	Zm00001d010406	0
8	178796659	178797172	514	Distal Intergenic	Zm00001d012697	5849
4	74861122	74861482	361	Distal Intergenic	Zm00001d050228	96616
4	49281643	49282024	382	Promoter (<=1kb)	Zm00001d026806	0
3	126686913	126687329	417	Distal Intergenic	Zm00001d041549	-19222
2	26077526	26077903	378	Distal Intergenic	Zm00001d002893	31564
6	6678345	6679171	827	Promoter (<=1kb)	Zm00001d035139	0
4	160316741	160317198	458	Distal Intergenic	Zm00001d051490	5860
1	222841034	222841577	544	Promoter (<=1kb)	Zm00001d032334	0
6	161167313	161168152	840	Promoter (<=1kb)	Zm00001d038625	0
5	191260617	191261170	554	Promoter (<=1kb)	Zm00001d017271	0
3	189270270	189270764	495	Intron (Zm00001d000673_T001/Zm00001d000673, intron 1 of 2)	Zm00001d000673	289
3	116405755	116406207	453	Distal Intergenic	Zm00001d041397	-73320
3	42637027	42637550	524	Exon (Zm00001d000514_T001/Zm00001d000514, exon 1 of 2)	Zm00001d000514	247
4	234034470	234034917	448	Distal Intergenic	Zm00001d027017	540
1	209548888	209549438	551	Promoter (<=1kb)	Zm00001d032016	0
B73V4_ctg219	7844	8109	266	Promoter (1-2kb)	Zm00001d000425	-1397
9	85685687	85686093	407	Distal Intergenic	Zm00001d046381	-79978
2	19091781	19092174	394	Distal Intergenic	Zm00001d002679	-3921
7	40980389	40981061	673	Promoter (<=1kb)	Zm00001d019536	0
9	125907921	125908338	418	Downstream (1-2kb)	Zm00001d047298	2633
1	231064981	231065427	447	Promoter (<=1kb)	Zm00001d032575	0
2	123398037	123398370	334	Distal Intergenic	Zm00001d004630	-243184
4	11961503	11961879	377	Promoter (<=1kb)	Zm00001d026746	0
7	31552327	31552797	471	Intron (Zm00001d019393_T001/Zm00001d019393, intron 4 of 4)	Zm00001d019393	6996
2	206925407	206925836	430	Promoter (<=1kb)	Zm00001d006408	0
2	239850898	239851307	410	Distal Intergenic	Zm00001d007799	17749
4	222039106	222039569	464	Distal Intergenic	Zm00001d027005	-11897
2	112422371	112422780	410	Distal Intergenic	Zm00001d004443	-189346
4	212461791	212462850	1060	Promoter (<=1kb)	Zm00001d026990	0
8	52456424	52456734	311	Distal Intergenic	ENSRNA049475459	56846
5	155469732	155470110	379	Promoter (<=1kb)	Zm00001d016280	0
3	67526104	67526501	398	Distal Intergenic	Zm00001d040811	43986
3	199522915	199523451	537	Promoter (1-2kb)	Zm00001d043428	-1891
7	85034952	85035586	635	Promoter (<=1kb)	Zm00001d020004	0
10	68316084	68316482	399	Distal Intergenic	Zm00001d024384	-8495
1	207149304	207149862	559	Distal Intergenic	Zm00001d031930	-17434
1	42054302	42054826	525	Promoter (<=1kb)	Zm00001d028656	0
5	146712320	146712672	353	Distal Intergenic	Zm00001d016145	38973
6	54686129	54686531	403	Distal Intergenic	Zm00001d035841	89161
2	49112165	49112701	537	Exon (Zm00001d000811_T001/Zm00001d000811, exon 1 of 1)	Zm00001d000811	388
2	197253597	197254260	664	Promoter (<=1kb)	Zm00001d006067	0
4	33509609	33510092	484	Distal Intergenic	Zm00001d049532	63437
10	84502209	84502696	488	Distal Intergenic	Zm00001d024709	-37656
10	59539192	59539555	364	Distal Intergenic	Zm00001d023108	-6380
2	129618545	129618869	325	Promoter (<=1kb)	Zm00001d000916	-71
8	164405727	164406154	428	Distal Intergenic	Zm00001d011914	-13228
4	54465188	54465631	444	Distal Intergenic	Zm00001d049942	-7778
1	171256157	171256508	352	Distal Intergenic	Zm00001d030980	28132
1	148502264	148502816	553	Distal Intergenic	Zm00001d030612	-76453
1	14449335	14449731	397	Distal Intergenic	Zm00001d027819	1321
1	41844535	41845349	815	Promoter (<=1kb)	Zm00001d028654	0
9	105646924	105647504	581	Distal Intergenic	Zm00001d046779	27751
8	145825201	145825891	691	Promoter (<=1kb)	Zm00001d011285	0
8	109067350	109068129	780	Promoter (<=1kb)	Zm00001d010309	0
7	140688013	140688627	615	Promoter (<=1kb)	Zm00001d021023	0
9	67477316	67477669	354	Distal Intergenic	Zm00001d046151	32336
5	174195653	174196363	711	Promoter (<=1kb)	Zm00001d016723	0
1	255172961	255173457	497	Promoter (<=1kb)	Zm00001d033225	0
1	184642619	184643388	770	Promoter (<=1kb)	Zm00001d031273	0
2	204288229	204288613	385	Distal Intergenic	Zm00001d006314	20261
9	113784355	113784879	525	Promoter (<=1kb)	Zm00001d046974	0
10	28630735	28631075	341	Distal Intergenic	Zm00001d023926	-21232
9	7696705	7697225	521	Distal Intergenic	Zm00001d044934	-27882
1	88014969	88015404	436	Promoter (<=1kb)	Zm00001d029810	0
3	235340163	235340725	563	Distal Intergenic	Zm00001d044703	-30567
1	104756516	104756971	456	Exon (Zm00001d022786_T001/Zm00001d022786, exon 1 of 1)	Zm00001d022786	282
4	47532665	47533171	507	Exon (Zm00001d026804_T001/Zm00001d026804, exon 1 of 1)	Zm00001d026804	281
9	21678875	21679498	624	Promoter (<=1kb)	Zm00001d045425	0
4	218067482	218067837	356	Distal Intergenic	Zm00001d053174	-4932
4	83775050	83775539	490	Promoter (<=1kb)	Zm00001d050365	-34
3	19350744	19351260	517	Promoter (<=1kb)	Zm00001d039918	0
1	18759298	18759700	403	Promoter (1-2kb)	Zm00001d027971	-1717
4	208739113	208739469	357	Distal Intergenic	Zm00001d053006	-52630
3	69443364	69443810	447	Promoter (<=1kb)	Zm00001d000547	0
6	64984590	64985071	482	Promoter (<=1kb)	Zm00001d035990	0
1	247101592	247102018	427	Downstream (1-2kb)	Zm00001d033018	6118
6	66532788	66533211	424	Exon (Zm00001d001361_T001/Zm00001d001361, exon 1 of 1)	Zm00001d001361	264
2	131779115	131779587	473	Distal Intergenic	ENSRNA049477299	57828
6	3841335	3841751	417	Distal Intergenic	Zm00001d035072	12821
4	209851288	209852193	906	Distal Intergenic	Zm00001d053026	-14098
8	28698182	28698620	439	Distal Intergenic	Zm00001d008009	20063
3	155893187	155893554	368	Distal Intergenic	Zm00001d042197	43495
5	18704330	18704798	469	Promoter (1-2kb)	Zm00001d013727	-1357
4	179115629	179116139	511	Distal Intergenic	Zm00001d052089	-2198
1	185700064	185700570	507	Promoter (<=1kb)	Zm00001d031303	0
9	99280944	99281403	460	Distal Intergenic	Zm00001d046624	-128195
4	148829263	148829626	364	Distal Intergenic	Zm00001d051214	-89068
1	34959469	34960166	698	Promoter (<=1kb)	Zm00001d028436	0
2	174985684	174986196	513	Promoter (<=1kb)	Zm00001d005460	0
9	20528817	20529244	428	Promoter (<=1kb)	Zm00001d045394	0
6	74178125	74178582	458	Downstream (<1kb)	Zm00001d036138	4198
4	207783758	207784163	406	Promoter (1-2kb)	Zm00001d052989	-1081
7	144087868	144088411	544	Promoter (<=1kb)	Zm00001d021145	0
7	53538176	53538638	463	Distal Intergenic	Zm00001d019719	62392
6	127323743	127324554	812	Distal Intergenic	Zm00001d037498	-2038
2	165520493	165520935	443	Downstream (<1kb)	Zm00001d005244	5161
3	115870381	115870762	382	Distal Intergenic	Zm00001d041393	158452
2	5400136	5400552	417	Distal Intergenic	Zm00001d002071	-5430
1	150417466	150417843	378	Distal Intergenic	Zm00001d030643	-51958
9	97021187	97021641	455	Distal Intergenic	Zm00001d046582	113966
8	144142506	144142883	378	Promoter (<=1kb)	Zm00001d011236	0
1	204391430	204391868	439	Distal Intergenic	Zm00001d031859	-39715
6	23188054	23188499	446	Distal Intergenic	Zm00001d035361	-8866
10	133665753	133666133	381	Promoter (<=1kb)	Zm00001d025913	0
1	234907816	234908452	637	Promoter (<=1kb)	Zm00001d032695	0
6	94080920	94081329	410	Distal Intergenic	Zm00001d001397	539
B73V4_ctg68	35837	36255	419	Promoter (<=1kb)	Zm00001d000428	0
5	108644624	108645803	1180	Distal Intergenic	Zm00001d015697	73533
8	156596693	156597049	357	Distal Intergenic	Zm00001d011627	-47792
9	13912228	13912661	434	Distal Intergenic	Zm00001d045135	21830
10	34317649	34318230	582	Distal Intergenic	Zm00001d023985	-12765
2	48490967	48491512	546	Promoter (<=1kb)	Zm00001d003572	0
6	130621673	130622044	372	Promoter (<=1kb)	Zm00001d037586	0
5	68116826	68117324	499	Distal Intergenic	Zm00001d014916	20790
4	239406097	239406648	552	Promoter (<=1kb)	Zm00001d053697	0
10	25239600	25240786	1187	Distal Intergenic	Zm00001d023857	-2743
10	147796378	147796793	416	Promoter (<=1kb)	Zm00001d026532	0
4	226994588	226994974	387	Distal Intergenic	Zm00001d027010	5800
2	198171806	198172451	646	Promoter (<=1kb)	Zm00001d006102	0
4	218336390	218336880	491	Promoter (1-2kb)	Zm00001d053178	-1974
3	136389934	136390321	388	Distal Intergenic	Zm00001d041762	-9308
3	49012875	49013309	435	Distal Intergenic	Zm00001d040548	13914
8	79049189	79049665	477	Distal Intergenic	Zm00001d009743	29510
B73V4_ctg103	26198	26628	431	Distal Intergenic	Zm00001d000298	19116
9	125817784	125818229	446	Promoter (<=1kb)	Zm00001d047296	0
2	65132353	65132773	421	Distal Intergenic	Zm00001d003886	-76941
3	199641740	199642209	470	Promoter (<=1kb)	Zm00001d043432	0
10	79175027	79175660	634	Promoter (<=1kb)	Zm00001d024583	0
4	14982458	14982867	410	Distal Intergenic	Zm00001d049077	-4311
4	43385132	43385620	489	Promoter (<=1kb)	Zm00001d049759	0
4	198552684	198553228	545	Distal Intergenic	Zm00001d052716	-5459
2	233609786	233610186	401	Promoter (<=1kb)	Zm00001d007514	0
3	1773256	1773732	477	Promoter (<=1kb)	Zm00001d039321	0
10	114740658	114741671	1014	Promoter (<=1kb)	Zm00001d025340	0
3	106550606	106551166	561	Promoter (<=1kb)	Zm00001d000580	-244
4	36534446	36534779	334	Distal Intergenic	Zm00001d026791	4103
6	129912132	129912504	373	Promoter (1-2kb)	Zm00001d037566	-1212
2	3875748	3876188	441	Promoter (<=1kb)	Zm00001d001980	0
3	221772917	221773199	283	Distal Intergenic	Zm00001d044201	-18539
8	142279611	142280381	771	Promoter (<=1kb)	Zm00001d008111	0
2	8297072	8297356	285	Promoter (1-2kb)	Zm00001d002211	-1870
1	279122562	279122887	326	Promoter (1-2kb)	Zm00001d033937	-1665
7	18384562	18384989	428	Distal Intergenic	Zm00001d019131	24450
8	11482136	11482595	460	Distal Intergenic	Zm00001d008523	-24364
4	97861822	97862139	318	Distal Intergenic	Zm00001d050535	-105352
3	112787105	112787465	361	Distal Intergenic	Zm00001d000586	84405
2	218393446	218393969	524	Distal Intergenic	Zm00001d006878	-8369
4	25700507	25700988	482	Promoter (<=1kb)	Zm00001d049308	0
1	198157716	198158231	516	Promoter (<=1kb)	Zm00001d031671	0
5	147890627	147891205	579	Distal Intergenic	Zm00001d016161	26640
10	103075600	103075960	361	Distal Intergenic	Zm00001d025086	19344
1	197011698	197012287	590	Distal Intergenic	Zm00001d031636	35914
1	233761054	233761525	472	Distal Intergenic	Zm00001d032675	-4538
4	101099778	101100128	351	Distal Intergenic	Zm00001d050565	-67702
6	95757896	95758533	638	Promoter (<=1kb)	Zm00001d036632	0
5	45915436	45916043	608	Distal Intergenic	Zm00001d014421	31939
6	86902300	86902875	576	Promoter (<=1kb)	Zm00001d036401	0
1	206280403	206280855	453	Intron (Zm00001d022898_T001/Zm00001d022898, intron 1 of 1)	Zm00001d022898	539
1	198538391	198538905	515	Promoter (<=1kb)	Zm00001d031678	0
8	93373209	93373552	344	Distal Intergenic	Zm00001d009984	18255
9	60936464	60937588	1125	Distal Intergenic	Zm00001d046066	68586
4	240491862	240492495	634	Promoter (<=1kb)	Zm00001d027029	0
9	73595930	73596369	440	Distal Intergenic	Zm00001d046231	28316
10	23207710	23208199	490	Distal Intergenic	Zm00001d023815	-36392
2	105966960	105967757	798	Distal Intergenic	Zm00001d004356	5934
5	53736669	53737430	762	Promoter (<=1kb)	Zm00001d014569	0
1	265127911	265128679	769	Distal Intergenic	Zm00001d033510	33443
5	92649811	92650131	321	Distal Intergenic	Zm00001d015477	-19474
2	240281820	240282564	745	Promoter (<=1kb)	Zm00001d007820	0
4	53501202	53501584	383	Promoter (1-2kb)	Zm00001d049928	-1256
9	128658577	128659090	514	Promoter (<=1kb)	ENSRNA049478426	0
1	45256232	45257074	843	Distal Intergenic	Zm00001d028747	3931
2	54578831	54579272	442	Promoter (<=1kb)	Zm00001d000816	-50
7	129124647	129124934	288	Distal Intergenic	Zm00001d020702	-40272
6	25853009	25853492	484	Promoter (<=1kb)	Zm00001d001322	-87
9	21222999	21223446	448	Distal Intergenic	Zm00001d045414	31638
2	101796756	101797250	495	Distal Intergenic	Zm00001d004301	-196512
1	166289920	166290577	658	Promoter (<=1kb)	Zm00001d030895	0
2	161564028	161564802	775	Promoter (<=1kb)	Zm00001d000954	-245
2	212902663	212903100	438	Distal Intergenic	Zm00001d006628	-10876
4	76927728	76928166	439	Distal Intergenic	Zm00001d050256	-48467
2	81158032	81158836	805	Distal Intergenic	Zm00001d004085	222136
10	44460377	44460789	413	Distal Intergenic	Zm00001d024096	6796
4	24088778	24089192	415	Distal Intergenic	Zm00001d049274	15408
5	34633211	34633691	481	Distal Intergenic	Zm00001d014162	21272
4	114867746	114868173	428	Distal Intergenic	Zm00001d050673	54940
9	138641538	138642066	529	Promoter (<=1kb)	Zm00001d047666	0
6	5319233	5319545	313	Distal Intergenic	Zm00001d035101	28354
6	155392468	155392963	496	Distal Intergenic	Zm00001d038361	-9659
1	21200720	21201293	574	Distal Intergenic	Zm00001d028038	4104
9	97596499	97596855	357	Distal Intergenic	Zm00001d046591	7538
9	99274339	99274841	503	Distal Intergenic	Zm00001d046624	-134757
5	33863566	33863900	335	Distal Intergenic	Zm00001d001533	16373
10	115144617	115145109	493	Distal Intergenic	Zm00001d025350	-6173
6	111714840	111715598	759	Promoter (<=1kb)	Zm00001d037085	0
8	35014116	35014812	697	Distal Intergenic	Zm00001d009078	41509
10	86098149	86098585	437	Distal Intergenic	Zm00001d024751	-7570
6	67932267	67932804	538	Promoter (<=1kb)	Zm00001d001364	0
2	226687991	226688579	589	Promoter (<=1kb)	Zm00001d007279	0
1	6268809	6269531	723	Exon (Zm00001d022662_T001/Zm00001d022662, exon 1 of 1)	Zm00001d022662	65
3	190425040	190425341	302	Distal Intergenic	Zm00001d043166	-14588
7	124945990	124946593	604	Distal Intergenic	Zm00001d020610	9473
1	75440820	75441241	422	Downstream (<1kb)	Zm00001d029541	935
10	92383286	92383608	323	Distal Intergenic	Zm00001d024885	-50796
2	22793254	22794084	831	Promoter (<=1kb)	Zm00001d002791	0
2	201119390	201120040	651	Promoter (<=1kb)	Zm00001d006192	0
8	167077087	167077549	463	Promoter (<=1kb)	Zm00001d012042	0
3	18342642	18343081	440	Distal Intergenic	Zm00001d039893	-28462
6	87358872	87359305	434	Distal Intergenic	Zm00001d036412	-2486
3	42787948	42788315	368	Exon (Zm00001d000516_T001/Zm00001d000516, exon 1 of 1)	Zm00001d000516	534
2	221009842	221010206	365	Promoter (<=1kb)	Zm00001d007060	0
3	150170788	150171260	473	Promoter (<=1kb)	Zm00001d042084	0
1	282363030	282363438	409	Distal Intergenic	Zm00001d034048	-28529
10	99720084	99720591	508	Distal Intergenic	Zm00001d025012	-59536
3	148719155	148719642	488	Promoter (<=1kb)	Zm00001d042052	0
5	43673412	43673960	549	Distal Intergenic	Zm00001d014378	59898
7	128926687	128927138	452	Promoter (<=1kb)	Zm00001d020696	0
5	82874000	82874470	471	Promoter (<=1kb)	Zm00001d015290	0
9	151094707	151095248	542	Promoter (<=1kb)	Zm00001d048157	0
5	13736728	13737183	456	Distal Intergenic	Zm00001d013531	-7104
6	128541258	128541786	529	Promoter (<=1kb)	Zm00001d037536	0
1	153223787	153224177	391	Promoter (<=1kb)	Zm00001d030690	0
2	108453825	108454224	400	Distal Intergenic	Zm00001d004390	-65362
10	113731532	113732078	547	Distal Intergenic	Zm00001d025309	1859
5	185270513	185271075	563	Promoter (<=1kb)	Zm00001d017096	0
2	85636422	85636792	371	Distal Intergenic	Zm00001d004136	-58484
5	4128228	4128893	666	Promoter (<=1kb)	Zm00001d013065	0
6	165587715	165588571	857	Promoter (<=1kb)	Zm00001d038838	0
4	177670306	177670763	458	Promoter (<=1kb)	Zm00001d026947	0
B73V4_ctg193	441894	442361	468	Distal Intergenic	Zm00001d000147	-63229
8	18165530	18165949	420	Distal Intergenic	Zm00001d008733	-4363
1	184021944	184022336	393	Distal Intergenic	Zm00001d031256	-64199
1	448452	448750	299	Distal Intergenic	Zm00001d027254	21688
1	28234781	28235206	426	Promoter (<=1kb)	Zm00001d028261	0
3	131546942	131547443	502	Promoter (<=1kb)	Zm00001d041647	0
3	130870091	130870542	452	Distal Intergenic	Zm00001d041639	-44145
8	109288208	109288649	442	Promoter (<=1kb)	Zm00001d010315	0
4	138539027	138539431	405	Distal Intergenic	Zm00001d051045	39975
7	36149506	36149950	445	Distal Intergenic	Zm00001d019479	24136
8	176672109	176672496	388	Distal Intergenic	Zm00001d012562	-9659
10	15719503	15719917	415	Promoter (<=1kb)	Zm00001d023692	-621
9	136612749	136613324	576	Promoter (<=1kb)	Zm00001d047594	0
5	98336501	98336884	384	Distal Intergenic	Zm00001d015568	-64251
2	69276447	69276836	390	Distal Intergenic	Zm00001d003928	-104912
3	89409660	89410027	368	Distal Intergenic	Zm00001d040997	-202148
5	4767535	4768160	626	Promoter (<=1kb)	Zm00001d013106	0
4	234814081	234814460	380	Distal Intergenic	Zm00001d053569	-30703
1	91362864	91363456	593	Promoter (<=1kb)	Zm00001d022775	-8
6	55177211	55177608	398	Promoter (<=1kb)	Zm00001d001352	-74
2	235977687	235978099	413	Promoter (<=1kb)	Zm00001d007599	0
3	116359571	116360053	483	Distal Intergenic	Zm00001d041397	-27136
1	214976174	214976560	387	Promoter (<=1kb)	Zm00001d032160	0
4	218231258	218231829	572	Distal Intergenic	Zm00001d053175	35036
1	113266225	113266731	507	Distal Intergenic	Zm00001d030209	7433
5	92751431	92751790	360	Distal Intergenic	Zm00001d001603	16616
10	41889921	41891159	1239	Distal Intergenic	Zm00001d024075	188295
8	113530361	113530976	616	Distal Intergenic	Zm00001d010411	-33852
3	214948576	214949218	643	Promoter (<=1kb)	Zm00001d043962	0
6	95501655	95502762	1108	Distal Intergenic	Zm00001d036626	-38185
9	38261288	38261641	354	Distal Intergenic	Zm00001d045770	47847
1	303260357	303260938	582	Distal Intergenic	Zm00001d034830	-9799
8	154575718	154576578	861	Promoter (<=1kb)	Zm00001d011563	0
7	146741046	146741540	495	Promoter (<=1kb)	Zm00001d021240	0
1	9425005	9425470	466	Distal Intergenic	Zm00001d027626	-13624
7	136533897	136534459	563	Distal Intergenic	Zm00001d020920	-2169
2	79235371	79235727	357	Distal Intergenic	Zm00001d004049	-185624
6	28124523	28125148	626	Promoter (<=1kb)	Zm00001d035468	0
9	25240421	25240904	484	Promoter (<=1kb)	Zm00001d045516	0
6	149731215	149731803	589	Promoter (<=1kb)	Zm00001d038156	0
2	202649778	202650168	391	Promoter (<=1kb)	Zm00001d006242	0
7	137047591	137048683	1093	Distal Intergenic	Zm00001d020933	-55286
1	211337925	211338438	514	Exon (Zm00001d022902_T001/Zm00001d022902, exon 1 of 1)	Zm00001d022902	423
6	51136959	51137344	386	Promoter (<=1kb)	Zm00001d001346	0
1	216666008	216666505	498	Distal Intergenic	Zm00001d032194	22634
4	128723949	128724345	397	Distal Intergenic	Zm00001d050892	-47385
10	120042185	120042889	705	Promoter (<=1kb)	Zm00001d025478	-557
4	92816398	92816992	595	Promoter (<=1kb)	Zm00001d050488	0
4	5407225	5407779	555	Promoter (<=1kb)	Zm00001d048777	0
2	243524163	243524582	420	Promoter (<=1kb)	Zm00001d007942	0
7	8852341	8853206	866	Promoter (<=1kb)	Zm00001d018904	0
1	104282654	104283224	571	Distal Intergenic	Zm00001d030083	-108993
10	91591377	91591802	426	Distal Intergenic	Zm00001d024871	-4284
4	156662656	156663082	427	Distal Intergenic	Zm00001d051386	-31310
9	91843113	91843507	395	Distal Intergenic	Zm00001d046479	-34311
1	262598504	262598990	487	Promoter (<=1kb)	Zm00001d033422	0
2	226504961	226505437	477	Distal Intergenic	Zm00001d007276	-15676
10	124144191	124145037	847	Promoter (<=1kb)	Zm00001d025617	0
4	72820981	72821560	580	Distal Intergenic	Zm00001d050196	-31904
8	88439237	88439615	379	Distal Intergenic	Zm00001d009899	79345
8	159736080	159736611	532	Distal Intergenic	Zm00001d011714	-63401
1	11358686	11359129	444	Promoter (<=1kb)	Zm00001d027699	0
4	22581049	22582200	1152	Promoter (<=1kb)	Zm00001d049243	-897
6	136444180	136444691	512	Distal Intergenic	Zm00001d037757	-33821
2	214758351	214758735	385	Distal Intergenic	Zm00001d006704	-25530
5	70337718	70338219	502	Promoter (<=1kb)	Zm00001d014960	0
6	169159596	169160100	505	Promoter (<=1kb)	Zm00001d039043	0
3	118757038	118757702	665	Distal Intergenic	Zm00001d041425	-67982
7	156229630	156230330	701	Promoter (<=1kb)	Zm00001d021567	0
3	50110998	50111432	435	Distal Intergenic	Zm00001d040563	-6269
6	161701666	161702353	688	Promoter (<=1kb)	Zm00001d038648	0
1	153294186	153294727	542	Distal Intergenic	Zm00001d030691	-62673
8	169643355	169643822	468	Promoter (1-2kb)	Zm00001d012181	-1923
8	113491940	113492548	609	Downstream (<1kb)	Zm00001d010411	3918
8	79676418	79677091	674	Promoter (<=1kb)	Zm00001d009751	-328
4	229254593	229255568	976	Distal Intergenic	Zm00001d053397	29187
8	125104813	125105524	712	Promoter (<=1kb)	Zm00001d010703	0
3	116433696	116434150	455	Distal Intergenic	Zm00001d041397	-101261
8	179664177	179664852	676	Promoter (<=1kb)	Zm00001d012748	0
4	9867523	9867854	332	Distal Intergenic	Zm00001d048939	115780
1	3271927	3272397	471	Promoter (<=1kb)	Zm00001d027340	0
5	166567818	166568405	588	Promoter (<=1kb)	Zm00001d016531	0
6	163488511	163489104	594	Distal Intergenic	Zm00001d038731	12414
1	248038432	248038990	559	Distal Intergenic	Zm00001d033035	69474
2	178100182	178100712	531	Promoter (<=1kb)	Zm00001d005542	0
2	241927725	241928281	557	Promoter (<=1kb)	Zm00001d007897	0
5	134837382	134837754	373	Distal Intergenic	Zm00001d015968	43982
4	78304598	78304948	351	Distal Intergenic	Zm00001d050279	-21083
3	89995419	89996581	1163	Distal Intergenic	Zm00001d041007	26910
5	120622250	120622616	367	Distal Intergenic	Zm00001d015792	-105872
8	36604107	36604405	299	Distal Intergenic	Zm00001d009104	8166
1	68805649	68806125	477	Promoter (<=1kb)	Zm00001d029394	0
4	55213947	55214309	363	Distal Intergenic	Zm00001d049953	-29761
3	226293518	226294206	689	Promoter (<=1kb)	Zm00001d044365	0
4	220931922	220932685	764	Promoter (<=1kb)	Zm00001d053229	0
7	124313492	124313935	444	Promoter (<=1kb)	Zm00001d001214	0
4	139143643	139144039	397	Distal Intergenic	Zm00001d051053	-62731
7	3462252	3463285	1034	Distal Intergenic	Zm00001d018735	62906
2	89763238	89763684	447	Exon (Zm00001d000858_T001/Zm00001d000858, exon 1 of 1)	Zm00001d000858	234
2	221084416	221085516	1101	Promoter (<=1kb)	Zm00001d007064	0
8	150745190	150745891	702	Promoter (<=1kb)	Zm00001d011447	0
1	208539352	208540053	702	Distal Intergenic	Zm00001d031981	32041
9	92133541	92134024	484	Distal Intergenic	Zm00001d046489	23839
2	182382180	182382569	390	Promoter (<=1kb)	Zm00001d005657	0
10	31542800	31543179	380	Distal Intergenic	Zm00001d023953	85669
3	182649504	182649913	410	Promoter (<=1kb)	Zm00001d042879	0
4	183479154	183479865	712	Promoter (<=1kb)	Zm00001d052215	0
10	30601379	30602154	776	Distal Intergenic	Zm00001d023943	91472
4	189123110	189123519	410	Distal Intergenic	Zm00001d052397	-16975
10	87776171	87776653	483	Distal Intergenic	Zm00001d024783	-96590
10	147013333	147014439	1107	Distal Intergenic	Zm00001d026491	-37445
5	149178743	149179212	470	Distal Intergenic	Zm00001d016186	113411
6	7492868	7493269	402	Promoter (<=1kb)	Zm00001d035167	0
4	59415421	59415838	418	Distal Intergenic	Zm00001d026816	-5583
7	11521848	11522181	334	Distal Intergenic	Zm00001d018978	-16384
4	156767212	156767877	666	Promoter (<=1kb)	Zm00001d051387	-3
9	147309903	147310374	472	Promoter (<=1kb)	ENSRNA049450511	0
8	120129100	120129544	445	Distal Intergenic	Zm00001d010548	-14165
5	17660620	17661337	718	Promoter (<=1kb)	Zm00001d013692	0
4	220365640	220366047	408	Distal Intergenic	Zm00001d053211	26437
7	4925423	4925933	511	Distal Intergenic	Zm00001d018775	4812
1	295183570	295184029	460	Promoter (<=1kb)	Zm00001d023020	0
2	35982363	35982796	434	Distal Intergenic	Zm00001d003208	-15759
6	67349083	67349520	438	Promoter (<=1kb)	Zm00001d036031	0
10	39277685	39278121	437	Distal Intergenic	Zm00001d024043	-163979
1	87719061	87719489	429	Distal Intergenic	Zm00001d029806	28689
4	119448553	119448936	384	Distal Intergenic	Zm00001d050730	345175
4	222434808	222435228	421	Distal Intergenic	Zm00001d053252	22838
3	197523642	197524271	630	Promoter (<=1kb)	Zm00001d043356	0
9	101638453	101639020	568	Distal Intergenic	Zm00001d046671	30415
5	42796449	42797095	647	Distal Intergenic	Zm00001d014361	-3827
3	15942663	15943230	568	Distal Intergenic	Zm00001d039825	-15008
1	43553016	43553656	641	Distal Intergenic	Zm00001d028699	-13027
1	160809547	160809991	445	Promoter (<=1kb)	Zm00001d022842	0
4	240559132	240559516	385	Distal Intergenic	Zm00001d053759	4057
B73V4_ctg165	61638	61871	234	Distal Intergenic	ENSRNA049478649	-2045
4	176245418	176245817	400	Promoter (<=1kb)	Zm00001d052001	0
4	188879252	188879847	596	Distal Intergenic	Zm00001d052386	11733
4	10513732	10514829	1098	Promoter (<=1kb)	Zm00001d048947	0
1	243052528	243052931	404	Distal Intergenic	Zm00001d032919	24784
8	94602517	94603122	606	Distal Intergenic	Zm00001d010004	58099
2	132925457	132925801	345	Distal Intergenic	Zm00001d004713	-150405
2	93764141	93764851	711	Distal Intergenic	Zm00001d004227	-278048
5	117185208	117185696	489	Distal Intergenic	Zm00001d015760	1701
10	89691832	89692442	611	Promoter (1-2kb)	Zm00001d024824	-1019
9	30342251	30342907	657	Distal Intergenic	Zm00001d045637	-7725
B73V4_ctg31	348645	348923	279	Distal Intergenic	Zm00001d000079	12944
4	227760775	227761347	573	Promoter (<=1kb)	Zm00001d053367	0
9	84613227	84613610	384	Distal Intergenic	Zm00001d046366	-115919
5	179973660	179974356	697	Distal Intergenic	Zm00001d001692	-57847
8	112884197	112884837	641	Promoter (<=1kb)	Zm00001d010399	0
9	149896104	149896736	633	Promoter (<=1kb)	Zm00001d048089	0
10	95909587	95910105	519	Distal Intergenic	Zm00001d024939	24493
5	16159599	16160107	509	Promoter (<=1kb)	Zm00001d013648	0
8	132244210	132244949	740	Promoter (<=1kb)	Zm00001d010887	0
10	28366530	28367640	1111	Distal Intergenic	Zm00001d023922	-20383
1	215589343	215589827	485	Promoter (<=1kb)	Zm00001d022910	0
6	122090096	122090472	377	Distal Intergenic	Zm00001d037341	20456
5	125776046	125776633	588	Promoter (<=1kb)	Zm00001d015844	0
1	176359832	176360238	407	Promoter (<=1kb)	Zm00001d031081	0
9	138634494	138634953	460	Promoter (1-2kb)	Zm00001d047665	-1053
4	73980151	73980653	503	Promoter (<=1kb)	Zm00001d050216	0
9	116856755	116857212	458	Promoter (<=1kb)	Zm00001d047059	0
6	147682605	147682980	376	Distal Intergenic	Zm00001d038095	-36860
7	168494728	168495134	407	Promoter (<=1kb)	Zm00001d022042	0
5	43773613	43774114	502	Promoter (<=1kb)	Zm00001d014381	0
8	142920727	142921216	490	Promoter (<=1kb)	Zm00001d011204	-386
8	72981300	72981715	416	Distal Intergenic	Zm00001d009610	-2960
5	17037868	17038267	400	Distal Intergenic	Zm00001d013674	-8800
8	116410781	116411124	344	Distal Intergenic	Zm00001d010462	-17557
3	77164012	77164348	337	Distal Intergenic	Zm00001d040898	-107084
3	181536138	181536571	434	Distal Intergenic	Zm00001d042834	-4521
2	210871064	210872226	1163	Promoter (<=1kb)	Zm00001d006552	0
1	56652055	56652536	482	Distal Intergenic	Zm00001d029056	-28935
7	141853385	141853764	380	Promoter (<=1kb)	Zm00001d021061	0
8	45760162	45761254	1093	Distal Intergenic	Zm00001d008027	-5696
8	34822780	34823262	483	Distal Intergenic	Zm00001d009076	16540
2	171927253	171927727	475	Distal Intergenic	Zm00001d005387	-48599
4	180167471	180167894	424	Promoter (<=1kb)	Zm00001d052113	0
6	152765321	152765864	544	Promoter (<=1kb)	Zm00001d038267	0
8	44314836	44315224	389	Distal Intergenic	Zm00001d009222	-45395
6	145853513	145853893	381	Promoter (<=1kb)	Zm00001d038038	-569
3	210533143	210533593	451	Distal Intergenic	Zm00001d043803	13776
3	217533026	217533883	858	Distal Intergenic	Zm00001d044042	-39281
1	208359095	208359899	805	Promoter (<=1kb)	Zm00001d031975	0
5	178414128	178414837	710	Promoter (<=1kb)	Zm00001d016856	0
6	54286562	54286928	367	Promoter (<=1kb)	Zm00001d001351	0
3	219627352	219627798	447	Distal Intergenic	ENSRNA049472224	17249
8	132353381	132354230	850	Promoter (<=1kb)	Zm00001d010892	0
10	76064917	76065587	671	Distal Intergenic	Zm00001d024523	-62005
10	19208108	19208488	381	Distal Intergenic	Zm00001d023762	-15021
3	68837103	68837441	339	Distal Intergenic	Zm00001d040833	6141
8	19006466	19006960	495	Promoter (<=1kb)	Zm00001d008752	-384
B73V4_ctg134	76361	77306	946	Promoter (<=1kb)	ENSRNA049479819	-230
5	169941368	169941922	555	Promoter (<=1kb)	Zm00001d016606	0
6	38110524	38110905	382	Distal Intergenic	Zm00001d035642	-2688
9	91532691	91533135	445	Promoter (<=1kb)	Zm00001d046472	0
5	176501241	176501637	397	Promoter (<=1kb)	Zm00001d016802	0
7	109972019	109972692	674	Distal Intergenic	Zm00001d020371	-42153
9	19953933	19954508	576	Distal Intergenic	Zm00001d045371	-13174
1	157900515	157900906	392	Promoter (<=1kb)	Zm00001d022835	-27
10	1654292	1654686	395	Distal Intergenic	Zm00001d023266	-16021
4	82703942	82704399	458	Promoter (<=1kb)	Zm00001d050347	0
4	76751786	76752903	1118	Distal Intergenic	Zm00001d050255	52397
4	133780477	133780865	389	Distal Intergenic	Zm00001d050962	-4088
9	154122253	154123457	1205	Downstream (<1kb)	Zm00001d048298	3142
1	259435625	259436081	457	Distal Intergenic	Zm00001d033335	-5767
2	168980681	168981293	613	Distal Intergenic	Zm00001d005307	-14975
2	64598210	64599303	1094	Promoter (<=1kb)	Zm00001d003879	0
10	40896881	40897220	340	Distal Intergenic	Zm00001d023094	846
10	140316081	140316803	723	Distal Intergenic	Zm00001d026173	11046
2	225766188	225766640	453	Distal Intergenic	Zm00001d007254	-4306
5	2378927	2379707	781	Promoter (<=1kb)	ENSRNA049463667	0
8	148711344	148712013	670	Promoter (<=1kb)	Zm00001d011366	-17
8	80557428	80557892	465	Promoter (<=1kb)	Zm00001d008047	0
6	160194001	160194584	584	Distal Intergenic	Zm00001d038574	-14444
4	174094349	174094859	511	Distal Intergenic	ENSRNA049997246	-60069
4	178747794	178748474	681	Promoter (<=1kb)	Zm00001d052075	0
8	80851914	80852358	445	Promoter (<=1kb)	Zm00001d009783	0
6	105877048	105877751	704	Promoter (<=1kb)	Zm00001d036897	0
1	35019712	35020422	711	Promoter (<=1kb)	Zm00001d028439	-72
8	48875267	48875722	456	Distal Intergenic	Zm00001d009265	-40040
3	25352523	25353271	749	Promoter (<=1kb)	Zm00001d040056	0
2	240147701	240148153	453	Promoter (<=1kb)	Zm00001d007815	0
10	50516595	50517626	1032	Distal Intergenic	Zm00001d024156	4127
1	230981049	230982378	1330	Promoter (<=1kb)	Zm00001d032573	0
10	17851709	17852208	500	Promoter (<=1kb)	Zm00001d023733	0
10	54937925	54938282	358	Distal Intergenic	Zm00001d024193	-15849
3	38778674	38779275	602	Promoter (<=1kb)	Zm00001d040340	0
B73V4_ctg178	309253	309722	470	Promoter (<=1kb)	Zm00001d000199	0
5	45782681	45783068	388	Downstream (2-3kb)	Zm00001d014419	4419
5	32987708	32988092	385	Downstream (<1kb)	Zm00001d014113	6271
3	222967642	222968043	402	Promoter (<=1kb)	Zm00001d044246	0
3	2950363	2950741	379	Exon (Zm00001d039380_T001/Zm00001d039380, exon 14 of 36)	Zm00001d039380	6473
1	84756729	84757175	447	Distal Intergenic	Zm00001d029738	-90223
5	107624743	107625078	336	Promoter (<=1kb)	Zm00001d001620	-48
8	27583777	27584178	402	Promoter (<=1kb)	Zm00001d008962	0
7	69519097	69519441	345	Distal Intergenic	Zm00001d019850	119159
3	98413319	98414341	1023	Distal Intergenic	Zm00001d041115	-101735
6	96066264	96066526	263	Distal Intergenic	Zm00001d036646	42293
2	203081419	203082197	779	Distal Intergenic	Zm00001d006260	42698
2	36511072	36511530	459	Promoter (<=1kb)	Zm00001d003220	0
5	144456141	144456530	390	Distal Intergenic	Zm00001d016098	45989
6	143608822	143609279	458	Promoter (<=1kb)	Zm00001d037961	0
5	184953181	184953541	361	Distal Intergenic	Zm00001d017089	-32168
8	89910838	89911795	958	Distal Intergenic	Zm00001d009927	68692
B73V4_ctg134	49438	50442	1005	Promoter (<=1kb)	Zm00001d000278	0
10	45008117	45008611	495	Distal Intergenic	Zm00001d024101	-23540
5	195115158	195115798	641	Distal Intergenic	Zm00001d017410	-10038
4	159178656	159179016	361	Distal Intergenic	Zm00001d051452	-61560
4	242126340	242126674	335	Distal Intergenic	Zm00001d053838	-5850
10	95475962	95476388	427	Distal Intergenic	Zm00001d024928	-2615
5	67773747	67774644	898	Distal Intergenic	Zm00001d001573	-7179
7	40059489	40059791	303	Distal Intergenic	Zm00001d019526	-59764
3	59061787	59062211	425	Distal Intergenic	Zm00001d040702	-2371
2	63036839	63037266	428	Promoter (<=1kb)	Zm00001d003857	0
6	55606399	55607603	1205	Distal Intergenic	Zm00001d035846	-139478
10	55587210	55588094	885	Distal Intergenic	Zm00001d024203	-151893
2	4981844	4982496	653	Distal Intergenic	Zm00001d002050	22641
3	209868462	209868934	473	Distal Intergenic	Zm00001d043776	24405
1	163351753	163352439	687	Distal Intergenic	Zm00001d022845	-93887
9	152717614	152718074	461	Distal Intergenic	Zm00001d048225	28495
3	160685281	160685868	588	Distal Intergenic	Zm00001d042317	-46360
9	149621247	149621728	482	3' UTR	Zm00001d048082	1641
7	123703368	123704281	914	Promoter (<=1kb)	Zm00001d020584	0
2	43092226	43092993	768	Promoter (<=1kb)	Zm00001d003401	0
1	239528816	239529270	455	Promoter (<=1kb)	Zm00001d022943	0
4	32957383	32957817	435	Downstream (2-3kb)	Zm00001d049515	4234
4	206559894	206560261	368	Distal Intergenic	Zm00001d052968	21067
3	117383651	117384188	538	Promoter (<=1kb)	Zm00001d041407	0
10	122019065	122019463	399	Promoter (<=1kb)	Zm00001d025551	0
10	95518409	95518731	323	Distal Intergenic	Zm00001d024931	-23076
10	112670219	112671216	998	Promoter (<=1kb)	Zm00001d023159	0
2	9046469	9046980	512	Promoter (<=1kb)	Zm00001d002255	0
2	242889643	242890042	400	Distal Intergenic	Zm00001d007925	18211
1	303405093	303405743	651	Promoter (<=1kb)	Zm00001d034835	0
5	192896076	192896710	635	Promoter (<=1kb)	ENSRNA049459199	0
5	87051514	87052207	694	Promoter (<=1kb)	Zm00001d015376	0
7	71348512	71348958	447	Distal Intergenic	Zm00001d019866	-213838
4	36730641	36731086	446	Distal Intergenic	Zm00001d049595	-30230
10	56522112	56522493	382	Distal Intergenic	Zm00001d024208	11688
3	135553901	135554393	493	Downstream (1-2kb)	Zm00001d041738	2103
1	283423261	283423862	602	Promoter (<=1kb)	Zm00001d034077	0
6	145321136	145321629	494	Distal Intergenic	Zm00001d038018	11090
3	140323046	140323374	329	Distal Intergenic	Zm00001d041843	7017
10	140645054	140645616	563	Distal Intergenic	Zm00001d026191	25503
5	27809756	27810160	405	Promoter (<=1kb)	Zm00001d013994	-944
3	33394500	33394979	480	Promoter (<=1kb)	ENSRNA049441530	0
6	145094437	145095055	619	Promoter (<=1kb)	Zm00001d038012	0
5	180253108	180253673	566	Promoter (<=1kb)	Zm00001d016928	0
4	28447318	28447881	564	Promoter (<=1kb)	ENSRNA049444450	0
2	105673778	105674284	507	Distal Intergenic	Zm00001d004348	-11864
6	78264959	78266088	1130	Distal Intergenic	Zm00001d036230	11853
6	8512490	8512881	392	Promoter (<=1kb)	Zm00001d035182	0
1	192892391	192892843	453	Promoter (<=1kb)	Zm00001d031525	0
1	149188337	149188856	520	Distal Intergenic	Zm00001d030622	55438
4	83020556	83021481	926	Promoter (<=1kb)	Zm00001d050352	0
5	97678129	97678649	521	Distal Intergenic	Zm00001d015560	-4221
7	154418758	154419506	749	Promoter (<=1kb)	Zm00001d021506	0
1	191645056	191645615	560	Distal Intergenic	Zm00001d031486	5197
3	40745733	40746207	475	Promoter (<=1kb)	ENSRNA049470937	0
5	147234958	147235366	409	Distal Intergenic	Zm00001d016151	25757
8	108568968	108569360	393	Promoter (<=1kb)	Zm00001d010304	0
3	228394080	228394631	552	Promoter (<=1kb)	Zm00001d044452	0
5	211172585	211173182	598	Distal Intergenic	Zm00001d017977	6898
9	1551955	1552473	519	Promoter (<=1kb)	Zm00001d044759	0
2	5852373	5852925	553	Promoter (<=1kb)	Zm00001d002091	-287
2	182289043	182289586	544	Distal Intergenic	Zm00001d005656	4806
1	26040965	26041656	692	Promoter (<=1kb)	Zm00001d028201	0
3	7195930	7196312	383	Distal Intergenic	Zm00001d039527	-62208
8	133836257	133836746	490	Downstream (2-3kb)	Zm00001d010927	18184
10	136845421	136845889	469	Distal Intergenic	Zm00001d026045	17864
8	37913995	37914801	807	Promoter (<=1kb)	Zm00001d008022	0
9	149598802	149599446	645	Promoter (<=1kb)	Zm00001d048081	0
2	3719245	3719678	434	Promoter (<=1kb)	Zm00001d001972	0
8	132795942	132796871	930	Distal Intergenic	Zm00001d010904	53771
5	178308665	178309132	468	Promoter (<=1kb)	Zm00001d016851	0
1	165071920	165072290	371	Distal Intergenic	Zm00001d030879	-6550
1	211547249	211547653	405	Distal Intergenic	Zm00001d032075	20575
4	224035014	224035308	295	Downstream (<1kb)	Zm00001d053284	8002
1	272919488	272919913	426	Promoter (<=1kb)	Zm00001d033753	0
6	150943776	150944578	803	Promoter (<=1kb)	Zm00001d038189	0
2	19446116	19446525	410	Promoter (1-2kb)	Zm00001d002695	-1698
5	213165771	213166305	535	Promoter (<=1kb)	Zm00001d018050	0
1	1843516	1843919	404	Promoter (<=1kb)	Zm00001d027288	0
1	205126416	205126899	484	Promoter (<=1kb)	Zm00001d031876	0
5	13128548	13129131	584	Distal Intergenic	Zm00001d013510	-39016
8	87550115	87550523	409	Promoter (<=1kb)	Zm00001d009890	0
3	234424837	234425244	408	Distal Intergenic	Zm00001d044667	-2407
10	31342679	31343029	351	Distal Intergenic	Zm00001d023952	-84125
10	68644821	68645187	367	Distal Intergenic	Zm00001d024394	-5248
6	154559034	154559669	636	Promoter (<=1kb)	Zm00001d038326	0
6	54824360	54824994	635	Downstream (2-3kb)	Zm00001d035842	7602
8	20785232	20785697	466	Promoter (<=1kb)	Zm00001d008800	0
6	159390084	159390443	360	Promoter (<=1kb)	Zm00001d038533	0
2	51940750	51941313	564	Promoter (<=1kb)	Zm00001d003648	0
3	133012942	133013407	466	Promoter (<=1kb)	Zm00001d041679	0
9	127730877	127731357	481	Promoter (<=1kb)	Zm00001d047362	0
8	175893045	175893540	496	Distal Intergenic	Zm00001d012514	-2341
3	227895426	227895928	503	Distal Intergenic	Zm00001d044433	-10723
6	36056565	36057120	556	Promoter (<=1kb)	Zm00001d035599	-29
4	96801685	96802253	569	Promoter (<=1kb)	Zm00001d050526	0
8	12696647	12697127	481	Distal Intergenic	Zm00001d008550	11821
2	132043201	132043744	544	Distal Intergenic	Zm00001d004698	40375
3	111560741	111561210	470	Promoter (<=1kb)	Zm00001d000585	0
2	153966741	153967214	474	Distal Intergenic	Zm00001d005016	45139
6	125878685	125879069	385	Distal Intergenic	Zm00001d037453	8328
7	161424235	161424618	384	Promoter (<=1kb)	Zm00001d021721	0
8	10630291	10631121	831	Distal Intergenic	Zm00001d008502	-20846
10	110941138	110941870	733	Promoter (<=1kb)	Zm00001d025247	0
7	48571742	48572134	393	Distal Intergenic	Zm00001d019660	-138284
6	88736143	88736558	416	Promoter (<=1kb)	Zm00001d036442	0
1	292522951	292523340	390	Promoter (<=1kb)	Zm00001d034422	0
1	69920146	69920691	546	Promoter (1-2kb)	Zm00001d029425	-1698
1	292332391	292333173	783	Promoter (<=1kb)	ENSRNA049470320	0
4	217467192	217468303	1112	Distal Intergenic	Zm00001d053163	38605
1	219321051	219321862	812	Distal Intergenic	Zm00001d032261	-11512
4	199216991	199217448	458	Distal Intergenic	Zm00001d052730	9786
8	109240311	109240696	386	Distal Intergenic	Zm00001d010315	44845
3	180448560	180449103	544	Promoter (<=1kb)	Zm00001d042804	0
8	102995382	102996176	795	Promoter (<=1kb)	Zm00001d010174	0
2	48114451	48115066	616	Promoter (<=1kb)	Zm00001d003563	0
6	152077385	152077829	445	Distal Intergenic	Zm00001d038232	10159
8	146152766	146153206	441	Distal Intergenic	Zm00001d011300	-7678
4	43697297	43697758	462	Promoter (<=1kb)	Zm00001d049764	0
10	45326986	45327552	567	Distal Intergenic	Zm00001d024103	-53858
5	185544739	185545733	995	Promoter (<=1kb)	Zm00001d017106	0
4	238008327	238008724	398	Downstream (<1kb)	Zm00001d053639	1394
B73V4_ctg121	22062	22664	603	Promoter (<=1kb)	ENSRNA049478923	0
10	112879681	112880136	456	Distal Intergenic	Zm00001d025291	-39674
8	143008119	143008601	483	Distal Intergenic	Zm00001d011208	8917
6	128648310	128648782	473	Promoter (<=1kb)	Zm00001d037538	0
2	192643240	192643716	477	Distal Intergenic	Zm00001d005916	-26472
10	149763683	149764176	494	Promoter (<=1kb)	Zm00001d026678	0
2	133999083	134000109	1027	Distal Intergenic	Zm00001d004725	73851
8	23525162	23525797	636	Distal Intergenic	Zm00001d008874	-17745
4	27925431	27925943	513	Promoter (<=1kb)	Zm00001d049363	0
1	218060882	218061282	401	Promoter (<=1kb)	Zm00001d032231	0
8	109753097	109753474	378	Promoter (<=1kb)	Zm00001d008071	-35
4	234364356	234364897	542	Distal Intergenic	Zm00001d053563	-2472
9	141001121	141001618	498	Distal Intergenic	Zm00001d047757	-18998
7	105509249	105509657	409	Promoter (<=1kb)	Zm00001d020310	0
4	228029769	228030136	368	Distal Intergenic	Zm00001d053371	-45572
8	2666636	2667537	902	Promoter (<=1kb)	Zm00001d008249	0
8	15223841	15224200	360	Intron (Zm00001d008628_T001/Zm00001d008628, intron 1 of 4)	Zm00001d008628	574
6	123926932	123927256	325	Distal Intergenic	Zm00001d037384	-4231
6	22869353	22869840	488	Distal Intergenic	Zm00001d035352	-11989
1	3031732	3032297	566	Promoter (<=1kb)	Zm00001d027329	0
2	216440718	216441378	661	Promoter (<=1kb)	Zm00001d006776	0
10	114216434	114217008	575	Promoter (<=1kb)	ENSRNA049474083	0
5	23081664	23082190	527	Promoter (<=1kb)	Zm00001d013859	0
10	33047111	33047641	531	Distal Intergenic	Zm00001d023973	231632
4	211005049	211005467	419	Distal Intergenic	Zm00001d053054	38414
4	151883729	151884044	316	Promoter (<=1kb)	Zm00001d051289	0
7	78390526	78390909	384	Distal Intergenic	Zm00001d019943	-4254
2	236833200	236833604	405	Promoter (<=1kb)	Zm00001d001057	0
4	97452878	97453876	999	Distal Intergenic	Zm00001d050530	-32607
6	47981780	47982242	463	Distal Intergenic	Zm00001d035776	-58142
1	298590878	298591262	385	Downstream (1-2kb)	Zm00001d034636	4783
2	99761062	99761462	401	Distal Intergenic	Zm00001d004279	22180
5	211307302	211307878	577	Intron (Zm00001d017981_T001/Zm00001d017981, intron 9 of 15)	Zm00001d017980	-6734
8	65675851	65676370	520	Distal Intergenic	Zm00001d009463	-50805
2	157070478	157070880	403	Distal Intergenic	Zm00001d005065	121782
6	91931802	91932225	424	Promoter (<=1kb)	Zm00001d001392	-511
8	173422690	173423315	626	Promoter (<=1kb)	Zm00001d012391	0
9	159560409	159560954	546	Distal Intergenic	Zm00001d048576	-24633
3	105339853	105340415	563	Distal Intergenic	Zm00001d041203	15385
6	123595684	123596200	517	Promoter (<=1kb)	Zm00001d037377	0
7	40911796	40912147	352	Exon (Zm00001d001129_T001/Zm00001d001129, exon 2 of 2)	Zm00001d001129	239
9	61148581	61149003	423	Distal Intergenic	Zm00001d046069	-4374
2	46918804	46919229	426	Distal Intergenic	Zm00001d003531	77198
2	64518106	64519175	1070	Promoter (<=1kb)	Zm00001d000835	0
2	29551861	29552317	457	Promoter (<=1kb)	Zm00001d003017	0
2	9198369	9199063	695	Promoter (<=1kb)	Zm00001d002272	0
1	295791997	295792521	525	Promoter (<=1kb)	Zm00001d034534	-804
3	179404456	179404790	335	Promoter (<=1kb)	Zm00001d042778	0
6	35622712	35623191	480	Distal Intergenic	Zm00001d035592	17733
2	107726625	107726970	346	Distal Intergenic	Zm00001d004384	-15864
9	19150263	19150892	630	Promoter (<=1kb)	Zm00001d045336	0
6	128376405	128376868	464	Distal Intergenic	Zm00001d037531	-13318
6	108910766	108911180	415	Intron (Zm00001d037009_T001/Zm00001d037009, intron 1 of 4)	Zm00001d037009	6995
9	12126300	12126648	349	Distal Intergenic	Zm00001d045088	30739
4	7753204	7753934	731	Promoter (<=1kb)	Zm00001d048908	0
8	106992895	106993273	379	Promoter (<=1kb)	Zm00001d008066	0
7	144437579	144438092	514	Distal Intergenic	Zm00001d021163	-35042
1	125698798	125699117	320	Distal Intergenic	Zm00001d030359	18488
5	103605308	103605783	476	Distal Intergenic	Zm00001d001614	-111753
3	227319092	227319700	609	Promoter (<=1kb)	Zm00001d044405	0
3	131597334	131597796	463	Promoter (<=1kb)	Zm00001d000612	0
8	1026210	1026844	635	Promoter (<=1kb)	Zm00001d008203	0
5	134280483	134280957	475	Distal Intergenic	Zm00001d015960	9917
2	130868286	130868689	404	Distal Intergenic	Zm00001d004687	-53972
5	185778016	185778655	640	Promoter (<=1kb)	Zm00001d017113	0
6	171895547	171896013	467	Promoter (<=1kb)	Zm00001d039180	-218
4	66437870	66438223	354	Promoter (<=1kb)	Zm00001d026827	-58
5	87360870	87361353	484	Distal Intergenic	Zm00001d001591	35457
4	200652629	200653254	626	Promoter (<=1kb)	Zm00001d052779	0
4	234567460	234568246	787	Distal Intergenic	Zm00001d053566	-23848
1	159897148	159897546	399	Distal Intergenic	Zm00001d030791	-7822
1	106383424	106383968	545	Promoter (<=1kb)	Zm00001d030110	0
B73V4_ctg6	206364	206910	547	Promoter (<=1kb)	Zm00001d000202	0
1	95018169	95018548	380	Distal Intergenic	Zm00001d029933	-3416
4	40252904	40253299	396	Distal Intergenic	Zm00001d049687	12009
2	109086021	109086359	339	Distal Intergenic	Zm00001d004400	150471
7	158600774	158601453	680	Promoter (<=1kb)	ENSRNA049477741	0
3	5291468	5291900	433	Promoter (<=1kb)	Zm00001d039475	0
10	24561722	24562309	588	Distal Intergenic	Zm00001d023848	-57803
4	26521281	26521656	376	Distal Intergenic	Zm00001d026770	-34328
2	196661635	196662160	526	Promoter (<=1kb)	Zm00001d006055	0
2	5273285	5273851	567	Distal Intergenic	Zm00001d002066	-4836
9	45067451	45067760	310	Distal Intergenic	Zm00001d045873	28953
4	17604014	17604412	399	Intron (Zm00001d026757_T001/Zm00001d026757, intron 1 of 1)	Zm00001d026757	451
5	168672740	168673199	460	Promoter (<=1kb)	Zm00001d016589	-515
8	112188902	112189411	510	Promoter (<=1kb)	Zm00001d010380	0
2	242912166	242912692	527	Promoter (<=1kb)	Zm00001d001064	0
2	60656710	60657061	352	Distal Intergenic	Zm00001d003813	-19635
4	191183434	191183896	463	Promoter (<=1kb)	Zm00001d052488	0
4	208256533	208256932	400	Distal Intergenic	Zm00001d052999	-28955
1	224766068	224766670	603	Promoter (<=1kb)	Zm00001d032383	0
6	153427434	153427940	507	Distal Intergenic	Zm00001d038288	12046
4	17199273	17200033	761	Distal Intergenic	Zm00001d049134	34416
3	110170816	110171697	882	Promoter (<=1kb)	Zm00001d041280	0
5	152304518	152304922	405	Distal Intergenic	Zm00001d016242	-41522
1	241840529	241840898	370	Distal Intergenic	Zm00001d032893	-41363
8	144794118	144794704	587	Exon (Zm00001d011259_T001/Zm00001d011259, exon 2 of 10)	Zm00001d011259	2254
9	23695787	23696199	413	Promoter (<=1kb)	Zm00001d045478	0
8	166605491	166605808	318	Distal Intergenic	Zm00001d012019	-14910
8	139985367	139985879	513	Promoter (<=1kb)	Zm00001d011131	-49
10	101876140	101876594	455	Distal Intergenic	Zm00001d025055	-9129
4	26265331	26265636	306	Distal Intergenic	Zm00001d049324	-67119
4	168622101	168622803	703	Promoter (<=1kb)	Zm00001d051742	0
8	6982792	6983225	434	Promoter (<=1kb)	Zm00001d008388	0
5	78978763	78979320	558	Promoter (<=1kb)	Zm00001d015200	0
1	219080649	219081355	707	Distal Intergenic	Zm00001d032253	-8642
7	156416201	156416695	495	Promoter (<=1kb)	Zm00001d021570	0
1	153357128	153357639	512	Promoter (<=1kb)	Zm00001d030691	0
4	20558243	20558890	648	Distal Intergenic	Zm00001d049204	7294
4	165288097	165288607	511	Promoter (<=1kb)	Zm00001d051636	0
5	82829623	82830228	606	Promoter (<=1kb)	Zm00001d015289	0
2	91108017	91108285	269	Promoter (<=1kb)	Zm00001d000859	-109
2	108425416	108425844	429	Distal Intergenic	Zm00001d004390	-36953
6	17740357	17740707	351	Distal Intergenic	Zm00001d035256	25109
3	12871738	12872422	685	Distal Intergenic	Zm00001d039717	-24782
2	180905041	180905607	567	Promoter (<=1kb)	Zm00001d005621	0
10	35034596	35034999	404	Distal Intergenic	ENSRNA049479540	-28470
3	45288192	45288693	502	Promoter (<=1kb)	Zm00001d040470	0
10	35752091	35752423	333	Distal Intergenic	Zm00001d024002	38449
9	76141351	76141749	399	Distal Intergenic	Zm00001d046243	-29204
6	148737263	148737659	397	Promoter (<=1kb)	Zm00001d038123	0
9	124914227	124914727	501	Promoter (<=1kb)	Zm00001d047271	0
1	293281647	293282221	575	Promoter (<=1kb)	Zm00001d034446	0
4	18288137	18288475	339	Distal Intergenic	Zm00001d049157	7791
2	191191496	191192343	848	Distal Intergenic	Zm00001d005867	-2720
8	82918279	82918654	376	Distal Intergenic	Zm00001d009816	-33048
5	131627384	131628362	979	Distal Intergenic	Zm00001d001642	-5242
5	76823065	76823566	502	Promoter (<=1kb)	Zm00001d015134	0
2	6302355	6302746	392	Promoter (<=1kb)	Zm00001d002125	0
7	41470422	41470817	396	Distal Intergenic	Zm00001d019541	-6190
6	170069387	170069861	475	Distal Intergenic	Zm00001d039102	33882
3	115531532	115531863	332	Distal Intergenic	Zm00001d041390	-93299
3	8493159	8493732	574	Distal Intergenic	Zm00001d039587	-15174
1	49776524	49776929	406	Distal Intergenic	Zm00001d028889	-25590
9	42253584	42254538	955	Distal Intergenic	Zm00001d045826	-84238
1	96426593	96426937	345	Distal Intergenic	Zm00001d029956	25773
3	46225602	46226029	428	Distal Intergenic	Zm00001d040483	-28007
8	15911217	15911744	528	Promoter (<=1kb)	Zm00001d008649	-811
9	44314136	44314545	410	Distal Intergenic	Zm00001d045862	-20823
10	125098276	125098741	466	Distal Intergenic	Zm00001d025652	8736
2	185427899	185429043	1145	Distal Intergenic	Zm00001d005737	5540
2	144023861	144024172	312	Distal Intergenic	Zm00001d004845	59501
7	53418508	53418991	484	Downstream (2-3kb)	Zm00001d019718	3981
10	54559002	54559577	576	Distal Intergenic	Zm00001d024190	-59316
7	26072962	26073336	375	Distal Intergenic	Zm00001d019293	-98794
1	154821118	154821496	379	Distal Intergenic	Zm00001d030707	-32900
2	181818230	181819046	817	Promoter (<=1kb)	Zm00001d005645	0
7	119855105	119855759	655	Distal Intergenic	Zm00001d020514	-43081
9	9738079	9738722	644	Promoter (<=1kb)	Zm00001d045002	0
6	34058064	34058599	536	Distal Intergenic	Zm00001d035570	-9444
4	227776512	227777024	513	Distal Intergenic	Zm00001d053367	-15479
10	67142474	67143212	739	Distal Intergenic	Zm00001d024365	30319
5	114870031	114870415	385	Distal Intergenic	Zm00001d015737	-81919
8	5033266	5033740	475	Distal Intergenic	zma-MIR169b	-20780
7	80075877	80076267	391	Distal Intergenic	Zm00001d019957	157031
4	31209507	31209827	321	Distal Intergenic	Zm00001d049462	35907
4	217311792	217312276	485	Distal Intergenic	Zm00001d026996	42039
2	192996773	192997285	513	Promoter (<=1kb)	Zm00001d005925	0
7	141159927	141160670	744	Promoter (<=1kb)	Zm00001d021046	0
7	26426685	26427061	377	Distal Intergenic	ENSRNA049447910	-23004
2	101266525	101267049	525	Distal Intergenic	Zm00001d000871	164582
4	3193299	3193665	367	Promoter (<=1kb)	Zm00001d048677	-196
2	1256990	1257581	592	Promoter (<=1kb)	Zm00001d001804	0
4	24741562	24741950	389	Promoter (<=1kb)	Zm00001d026765	-4
2	240639431	240639858	428	Distal Intergenic	Zm00001d007840	14897
1	289662989	289663494	506	Distal Intergenic	Zm00001d034333	52712
4	243607231	243607641	411	Promoter (<=1kb)	Zm00001d053913	0
3	127668355	127668737	383	Distal Intergenic	Zm00001d041573	-30835
3	129263103	129263470	368	Distal Intergenic	Zm00001d041599	54211
2	242151814	242152469	656	Promoter (<=1kb)	Zm00001d007904	0
1	165210659	165211008	350	Distal Intergenic	Zm00001d030881	26478
5	54174816	54176003	1188	Downstream (<1kb)	Zm00001d014580	3157
B73V4_ctg243	27616	28636	1021	Distal Intergenic	ENSRNA049478557	8600
4	136337343	136337740	398	Downstream (1-2kb)	Zm00001d051004	2278
9	80797363	80798085	723	Promoter (1-2kb)	Zm00001d046332	-1447
3	230715379	230715941	563	Distal Intergenic	Zm00001d044517	-7025
10	12854628	12855104	477	Distal Intergenic	Zm00001d023631	13831
2	107789223	107789708	486	Distal Intergenic	Zm00001d000886	20733
2	130945922	130946249	328	Distal Intergenic	Zm00001d004687	23261
5	134625094	134625461	368	Distal Intergenic	Zm00001d015965	51462
9	73981820	73982177	358	Promoter (<=1kb)	Zm00001d027118	-71
1	69707776	69708271	496	Distal Intergenic	ENSRNA049473589	25044
6	16089497	16089886	390	Promoter (<=1kb)	Zm00001d035235	-39
10	130033053	130033638	586	Distal Intergenic	Zm00001d025801	-13408
1	273859902	273860391	490	Distal Intergenic	Zm00001d033794	-15255
8	66264039	66264667	629	Promoter (1-2kb)	Zm00001d009475	-1155
8	21193176	21193614	439	Distal Intergenic	ENSRNA049474992	31458
6	121112090	121113179	1090	Promoter (<=1kb)	Zm00001d037323	0
6	123266986	123267536	551	Distal Intergenic	Zm00001d037371	-53806
3	213665331	213665827	497	Promoter (<=1kb)	Zm00001d043911	0
1	186062472	186063109	638	Promoter (<=1kb)	Zm00001d031326	0
3	233751511	233751860	350	Promoter (<=1kb)	Zm00001d044635	-305
4	218051832	218052128	297	Distal Intergenic	Zm00001d053174	10422
10	53300879	53301383	505	Distal Intergenic	Zm00001d024177	120112
1	264842001	264843025	1025	Distal Intergenic	Zm00001d033507	-25094
9	52927785	52928135	351	Distal Intergenic	Zm00001d045991	23549
8	65419299	65419824	526	Distal Intergenic	Zm00001d009458	-11867
4	31729022	31729394	373	Promoter (<=1kb)	Zm00001d049479	0
9	6729984	6730372	389	Distal Intergenic	Zm00001d044900	-8752
9	91807545	91807968	424	Exon (Zm00001d046479_T001/Zm00001d046479, exon 1 of 2)	Zm00001d046479	834
1	4736602	4737529	928	Promoter (<=1kb)	Zm00001d027412	0
7	118009809	118010168	360	Distal Intergenic	Zm00001d001208	11702
1	239416728	239417668	941	Distal Intergenic	Zm00001d032827	29729
7	32993460	32993949	490	Distal Intergenic	Zm00001d019422	-3988
9	61603269	61603776	508	Distal Intergenic	Zm00001d046073	5959
6	96027472	96028539	1068	Distal Intergenic	Zm00001d036643	-28572
6	56212233	56212593	361	Distal Intergenic	Zm00001d035854	91929
6	6051102	6051603	502	Distal Intergenic	Zm00001d035118	-66238
1	225890927	225891675	749	Distal Intergenic	Zm00001d032415	-9057
1	303288941	303289366	426	Promoter (<=1kb)	Zm00001d034832	0
3	168688162	168688732	571	Promoter (<=1kb)	Zm00001d042470	0
1	168777201	168777612	412	Promoter (<=1kb)	Zm00001d022855	-189
9	1245270	1245770	501	Promoter (<=1kb)	Zm00001d044752	0
7	51136543	51137155	613	Distal Intergenic	Zm00001d019692	48320
2	158488556	158488988	433	Distal Intergenic	Zm00001d005106	4990
1	201946438	201947190	753	Promoter (<=1kb)	Zm00001d031790	0
7	151712029	151712523	495	Promoter (<=1kb)	Zm00001d021421	0
5	10276584	10276960	377	Promoter (<=1kb)	Zm00001d013391	0
8	83122914	83123473	560	Distal Intergenic	Zm00001d009816	-237683
5	126872032	126872445	414	Distal Intergenic	Zm00001d015857	7098
5	153600560	153600893	334	Exon (Zm00001d001663_T001/Zm00001d001663, exon 1 of 1)	Zm00001d001663	404
8	10642857	10643738	882	Distal Intergenic	Zm00001d008502	-8229
1	299417897	299418377	481	Distal Intergenic	Zm00001d034670	-19794
4	16389984	16390697	714	Distal Intergenic	Zm00001d049110	5193
1	60182387	60183012	626	Promoter (<=1kb)	Zm00001d029138	0
7	13062726	13063105	380	Distal Intergenic	Zm00001d019020	-116267
5	163451501	163452104	604	Promoter (<=1kb)	Zm00001d016469	0
4	224839487	224839970	484	Distal Intergenic	Zm00001d053296	38324
6	144965644	144966062	419	Promoter (<=1kb)	Zm00001d038006	0
4	162345602	162346049	448	Distal Intergenic	Zm00001d051550	-35475
6	72338808	72339302	495	Distal Intergenic	Zm00001d036102	-3121
7	149911136	149911603	468	Promoter (<=1kb)	Zm00001d021362	0
9	40107846	40108600	755	Promoter (<=1kb)	Zm00001d045804	0
10	95513801	95514138	338	Distal Intergenic	Zm00001d024931	-27669
8	174038889	174039231	343	Downstream (1-2kb)	Zm00001d012412	1943
1	302131352	302131919	568	Promoter (<=1kb)	Zm00001d034779	0
4	243423100	243423676	577	Promoter (<=1kb)	Zm00001d027037	0
3	125330502	125330914	413	Promoter (<=1kb)	Zm00001d041515	-414
2	123118211	123118646	436	Distal Intergenic	Zm00001d004626	-439025
4	215926274	215926711	438	Distal Intergenic	Zm00001d053142	-23971
8	15019918	15020307	390	Distal Intergenic	Zm00001d008623	12624
1	164352278	164352758	481	Distal Intergenic	Zm00001d030870	-12831
6	41676605	41677006	402	Promoter (<=1kb)	Zm00001d035698	0
7	4086338	4086967	630	Promoter (<=1kb)	Zm00001d018749	0
4	131187110	131187441	332	Exon (Zm00001d026887_T001/Zm00001d026887, exon 1 of 1)	Zm00001d026887	370
10	70492032	70492654	623	Promoter (<=1kb)	Zm00001d024425	0
1	156041408	156042472	1065	Distal Intergenic	Zm00001d030726	-5163
1	155429907	155430247	341	Distal Intergenic	ENSRNA049459897	-9369
3	225069860	225070263	404	Promoter (<=1kb)	Zm00001d044318	0
2	184883702	184884142	441	Distal Intergenic	Zm00001d005726	-38430
3	91206907	91208230	1324	Distal Intergenic	Zm00001d041025	45179
3	4138673	4139221	549	Downstream (1-2kb)	Zm00001d039434	10879
5	161263657	161264173	517	Promoter (<=1kb)	Zm00001d016406	0
10	117863257	117863791	535	Promoter (1-2kb)	Zm00001d025412	-1068
5	170981784	170982809	1026	Promoter (<=1kb)	Zm00001d016640	0
4	52403257	52403774	518	Distal Intergenic	Zm00001d049916	63652
10	134986326	134986942	617	Promoter (<=1kb)	Zm00001d025966	0
7	73835026	73835465	440	Distal Intergenic	Zm00001d019901	17481
3	33759522	33759982	461	Distal Intergenic	Zm00001d040248	-15890
4	125768876	125769608	733	Distal Intergenic	Zm00001d026883	26816
5	37679610	37680533	924	Promoter (1-2kb)	Zm00001d014239	-1855
2	184845167	184846012	846	Promoter (<=1kb)	Zm00001d005726	0
9	148853590	148854094	505	Promoter (<=1kb)	Zm00001d048049	0
7	145305901	145306401	501	Promoter (<=1kb)	Zm00001d021187	0
2	84633702	84634034	333	Distal Intergenic	Zm00001d004126	-93311
2	188809676	188810535	860	Promoter (<=1kb)	Zm00001d005791	0
3	175345960	175346281	322	Distal Intergenic	Zm00001d042651	-33451
4	5640459	5641237	779	Promoter (<=1kb)	Zm00001d048794	0
3	24616097	24616484	388	Distal Intergenic	Zm00001d040046	28053
7	29303719	29304226	508	Distal Intergenic	Zm00001d019350	55962
3	142432635	142433313	679	Promoter (<=1kb)	Zm00001d041889	0
4	237752235	237752802	568	Promoter (<=1kb)	Zm00001d053634	-218
6	72945999	72946478	480	3' UTR	Zm00001d036118	1241
9	151104107	151104480	374	Promoter (<=1kb)	Zm00001d048158	0
7	142427554	142428275	722	Promoter (<=1kb)	Zm00001d021082	0
6	112016077	112016426	350	Promoter (<=1kb)	Zm00001d037095	-19
1	5938993	5939367	375	Distal Intergenic	Zm00001d027468	-4388
4	165612251	165613161	911	Promoter (<=1kb)	Zm00001d051644	0
5	99037569	99038027	459	Downstream (2-3kb)	Zm00001d015578	3904
8	4683887	4684364	478	Distal Intergenic	Zm00001d008304	-8933
4	71330618	71331264	647	Promoter (<=1kb)	Zm00001d050182	0
8	155789332	155789871	540	Promoter (<=1kb)	Zm00001d011606	0
2	149084858	149085299	442	Distal Intergenic	Zm00001d004924	-55762
10	147936042	147936728	687	Promoter (<=1kb)	Zm00001d026541	0
4	232728827	232729297	471	Promoter (<=1kb)	Zm00001d053515	0
9	23614028	23614716	689	Promoter (<=1kb)	Zm00001d045475	0
2	120615587	120616659	1073	Distal Intergenic	Zm00001d004591	-61605
1	31060453	31060876	424	Promoter (<=1kb)	Zm00001d028332	0
6	16976436	16976855	420	Distal Intergenic	Zm00001d035246	138065
3	138823261	138823889	629	Promoter (<=1kb)	Zm00001d041803	0
10	35859793	35860292	500	Exon (Zm00001d024004_T001/Zm00001d024004, exon 2 of 3)	Zm00001d024004	3891
6	39614823	39615558	736	Distal Intergenic	Zm00001d035657	-43427
2	230110777	230111210	434	Promoter (<=1kb)	Zm00001d001036	-57
7	123774301	123774672	372	Distal Intergenic	Zm00001d020588	9751
7	108319372	108319749	378	Distal Intergenic	Zm00001d020348	-2756
3	185334496	185334951	456	Promoter (<=1kb)	Zm00001d042968	0
6	109417339	109417815	477	Promoter (<=1kb)	Zm00001d001413	-70
8	180683880	180684568	689	Promoter (<=1kb)	Zm00001d012776	0
8	69371322	69371691	370	Distal Intergenic	Zm00001d009538	-12519
1	261820931	261821387	457	Promoter (<=1kb)	Zm00001d033397	0
1	21883518	21883974	457	Promoter (<=1kb)	Zm00001d028064	0
2	236567411	236567814	404	Promoter (<=1kb)	Zm00001d007633	-337
5	200047506	200048265	760	Promoter (<=1kb)	Zm00001d017573	0
B73V4_ctg65	587152	587807	656	Distal Intergenic	Zm00001d000140	40117
1	252788689	252789055	367	Promoter (<=1kb)	Zm00001d033171	0
5	164245764	164246289	526	Promoter (<=1kb)	Zm00001d016479	0
2	35216311	35216961	651	Distal Intergenic	Zm00001d003192	12825
3	29298740	29299079	340	Distal Intergenic	Zm00001d040153	-17549
4	67588285	67588606	322	Distal Intergenic	Zm00001d050123	-98835
6	166175335	166175762	428	Promoter (<=1kb)	Zm00001d038871	0
5	65708520	65708892	373	Distal Intergenic	Zm00001d014858	-25508
3	102065424	102065847	424	Distal Intergenic	Zm00001d041173	12819
1	281208382	281208914	533	Distal Intergenic	Zm00001d034015	-17814
1	172385879	172386286	408	Promoter (<=1kb)	Zm00001d022857	0
6	151563862	151564576	715	Distal Intergenic	Zm00001d038207	7082
6	126615978	126616660	683	Promoter (<=1kb)	Zm00001d037479	0
4	174434284	174434890	607	Promoter (<=1kb)	Zm00001d051912	0
5	170576239	170577298	1060	Promoter (<=1kb)	Zm00001d001681	0
4	32697938	32698587	650	Promoter (<=1kb)	Zm00001d049507	0
2	4814231	4814673	443	Promoter (<=1kb)	Zm00001d002034	0
1	256840369	256840921	553	Distal Intergenic	Zm00001d033271	2827
5	172797488	172798113	626	Distal Intergenic	Zm00001d016692	-10293
1	198728	199305	578	Promoter (<=1kb)	Zm00001d027239	0
9	32186120	32186570	451	Intron (Zm00001d027076_T001/Zm00001d027076, intron 1 of 2)	Zm00001d027076	674
7	45047327	45047971	645	Promoter (<=1kb)	Zm00001d019590	0
1	267275763	267276200	438	Promoter (<=1kb)	Zm00001d033564	-29
8	119561792	119562562	771	Distal Intergenic	Zm00001d010532	9554
8	16515017	16515378	362	Distal Intergenic	Zm00001d008668	-17845
1	165608881	165609231	351	Distal Intergenic	Zm00001d030888	-131996
8	165154873	165155362	490	Promoter (<=1kb)	Zm00001d011956	0
5	38204962	38205353	392	Distal Intergenic	Zm00001d014253	8753
8	61301224	61301588	365	Promoter (<=1kb)	Zm00001d008036	0
8	88276188	88276552	365	Distal Intergenic	Zm00001d009895	15134
7	819149	819633	485	Distal Intergenic	Zm00001d018609	18467
5	898606	899070	465	Promoter (<=1kb)	Zm00001d012821	0
6	33304895	33305423	529	Distal Intergenic	Zm00001d035562	-62303
9	113701065	113701451	387	Distal Intergenic	Zm00001d046973	-47420
2	228524274	228524654	381	Distal Intergenic	Zm00001d007324	47486
9	90043241	90043682	442	Distal Intergenic	ENSRNA049997545	17964
3	64881440	64881822	383	Promoter (<=1kb)	Zm00001d040774	0
1	102345564	102346063	500	Distal Intergenic	Zm00001d030053	-13288
1	123307070	123307770	701	Distal Intergenic	Zm00001d030338	-29927
5	117474515	117475135	621	Distal Intergenic	Zm00001d015765	156304
5	10151099	10151635	537	Promoter (<=1kb)	ENSRNA049460169	0
1	101592305	101592739	435	Promoter (<=1kb)	Zm00001d030041	0
6	69719778	69720159	382	Distal Intergenic	Zm00001d036063	-31819
8	13077114	13077737	624	Distal Intergenic	Zm00001d008562	44799
8	159247103	159247580	478	Promoter (<=1kb)	Zm00001d011705	0
4	198544638	198545014	377	Downstream (1-2kb)	Zm00001d052716	2211
9	77084227	77084583	357	Distal Intergenic	Zm00001d046260	36933
6	98270363	98271179	817	Promoter (<=1kb)	Zm00001d036707	0
2	219227332	219227962	631	Promoter (<=1kb)	Zm00001d006910	0
4	187771870	187772156	287	Promoter (<=1kb)	Zm00001d026958	0
4	124586148	124586523	376	Distal Intergenic	Zm00001d050821	50956
6	120112033	120112437	405	Distal Intergenic	Zm00001d037304	15042
3	49918978	49919533	556	Distal Intergenic	Zm00001d040562	-16304
9	98046176	98046529	354	Exon (Zm00001d027143_T001/Zm00001d027143, exon 1 of 1)	Zm00001d027143	351
2	89205190	89205593	404	Distal Intergenic	Zm00001d004172	36310
3	124468046	124468734	689	Distal Intergenic	Zm00001d041502	-52090
1	154187833	154188278	446	Promoter (<=1kb)	Zm00001d022832	0
9	150284378	150284796	419	Promoter (<=1kb)	Zm00001d048102	0
7	153714179	153715434	1256	Distal Intergenic	Zm00001d021487	-21236
8	16390706	16391070	365	Distal Intergenic	Zm00001d008662	-7948
3	14002149	14002535	387	Promoter (<=1kb)	Zm00001d000479	0
9	58266760	58267651	892	Exon (Zm00001d027100_T001/Zm00001d027100, exon 1 of 1)	Zm00001d027100	148
7	17540481	17541087	607	Distal Intergenic	Zm00001d001095	16215
5	29196293	29196820	528	Distal Intergenic	Zm00001d014027	-95929
9	64855041	64855903	863	Distal Intergenic	Zm00001d046122	-82266
9	74517829	74519111	1283	Distal Intergenic	Zm00001d046236	2428
4	11781817	11782159	343	Exon (Zm00001d048991_T001/Zm00001d048991, exon 1 of 1)	Zm00001d048991	359
6	45452032	45452568	537	Distal Intergenic	Zm00001d035753	-65416
10	126613032	126613376	345	Distal Intergenic	Zm00001d025697	-3921
B73V4_ctg205	28083	28523	441	Promoter (<=1kb)	Zm00001d000452	0
7	90055595	90056012	418	Distal Intergenic	Zm00001d020069	29930
9	9022957	9023366	410	Distal Intergenic	Zm00001d044976	-17154
7	2671611	2671951	341	Promoter (<=1kb)	Zm00001d018691	0
2	193867855	193868387	533	Exon (Zm00001d000995_T001/Zm00001d000995, exon 1 of 1)	Zm00001d000995	368
1	159434155	159434588	434	Promoter (<=1kb)	Zm00001d030782	-376
5	46508557	46508928	372	Promoter (<=1kb)	Zm00001d014428	0
6	149002216	149002530	315	Distal Intergenic	Zm00001d038134	-18007
5	149605754	149606194	441	Distal Intergenic	Zm00001d016190	-7206
4	195056735	195057317	583	Promoter (<=1kb)	Zm00001d052620	0
2	230867706	230868142	437	Distal Intergenic	Zm00001d007401	-11087
8	79417893	79418598	706	Promoter (<=1kb)	Zm00001d009747	0
4	54607046	54607417	372	Promoter (<=1kb)	Zm00001d049945	0
1	94349793	94350308	516	Promoter (<=1kb)	Zm00001d029920	0
1	282498728	282499144	417	Promoter (<=1kb)	Zm00001d034050	-872
5	28273553	28274113	561	Promoter (<=1kb)	Zm00001d014003	0
7	142492903	142493603	701	Promoter (<=1kb)	Zm00001d021087	0
2	45607436	45607935	500	Distal Intergenic	Zm00001d003485	6635
8	85376297	85376824	528	Distal Intergenic	Zm00001d009856	-10251
1	232387077	232387669	593	Promoter (1-2kb)	Zm00001d032625	-1541
5	65399647	65400049	403	Promoter (<=1kb)	Zm00001d001568	0
1	19944386	19944852	467	Intron (Zm00001d028001_T001/Zm00001d028001, intron 2 of 5)	Zm00001d028001	1951
5	130007240	130007867	628	Distal Intergenic	Zm00001d015905	22479
3	29036379	29036793	415	Distal Intergenic	Zm00001d040139	3668
2	64945214	64945720	507	Distal Intergenic	Zm00001d003884	78456
4	82127975	82128401	427	Distal Intergenic	Zm00001d050338	-83289
8	170756046	170756639	594	Promoter (<=1kb)	Zm00001d012239	0
6	157524479	157525050	572	Promoter (<=1kb)	Zm00001d038453	0
7	45126081	45126602	522	Promoter (<=1kb)	Zm00001d019591	0
7	6259107	6259536	430	Distal Intergenic	Zm00001d018818	8417
1	115153508	115154136	629	Distal Intergenic	Zm00001d030234	-2871
6	149634201	149634959	759	Promoter (<=1kb)	Zm00001d038153	-544
8	143117065	143117535	471	Distal Intergenic	Zm00001d011212	-35488
6	29715065	29715678	614	Promoter (<=1kb)	Zm00001d035506	0
4	58044861	58045220	360	Distal Intergenic	Zm00001d049991	-25429
9	104216712	104217034	323	Distal Intergenic	Zm00001d046746	-17673
6	53377963	53378299	337	Distal Intergenic	Zm00001d035823	-94381
3	172183866	172184359	494	Promoter (<=1kb)	Zm00001d042567	0
5	212085534	212086164	631	Distal Intergenic	Zm00001d018013	-16534
10	144856608	144856971	364	Promoter (<=1kb)	Zm00001d026386	-222
2	184220278	184220737	460	Distal Intergenic	Zm00001d005711	-45827
8	6151444	6151878	435	Promoter (<=1kb)	Zm00001d008354	0
2	39687781	39688392	612	Distal Intergenic	Zm00001d003309	-4719
2	132182015	132182429	415	Distal Intergenic	Zm00001d004701	22805
2	214255222	214255946	725	Promoter (<=1kb)	Zm00001d006684	0
4	68930585	68931050	466	Distal Intergenic	Zm00001d050143	-112159
2	36533882	36534310	429	Intron (Zm00001d000796_T001/Zm00001d000796, intron 1 of 2)	Zm00001d000796	459
3	178427146	178427661	516	Promoter (<=1kb)	Zm00001d042730	0
4	124247480	124248021	542	Distal Intergenic	Zm00001d050811	20505
6	151817765	151818325	561	Distal Intergenic	Zm00001d038217	-5184
4	65618569	65618944	376	Promoter (<=1kb)	Zm00001d050100	0
8	29402775	29403283	509	Promoter (<=1kb)	Zm00001d008010	0
8	139157004	139157702	699	Promoter (<=1kb)	Zm00001d011108	0
6	169300282	169300909	628	5' UTR	Zm00001d039051	-2008
6	67785370	67785936	567	Promoter (<=1kb)	Zm00001d036036	0
7	167935168	167935693	526	Promoter (<=1kb)	Zm00001d022010	0
4	197938918	197939574	657	Distal Intergenic	Zm00001d052698	57980
1	26943984	26944354	371	Distal Intergenic	Zm00001d022700	-36210
6	55585909	55586372	464	Distal Intergenic	Zm00001d035846	-118988
5	111605635	111606069	435	Distal Intergenic	Zm00001d015717	112093
5	139902641	139903219	579	Exon (Zm00001d001648_T001/Zm00001d001648, exon 1 of 1)	Zm00001d001648	299
8	111951328	111951729	402	Distal Intergenic	Zm00001d010376	-58884
5	99045698	99046064	367	Distal Intergenic	Zm00001d015578	-3767
9	59065453	59065798	346	Distal Intergenic	Zm00001d027102	16275
3	60168173	60168572	400	Distal Intergenic	Zm00001d040724	-106153
3	204425832	204426395	564	Promoter (1-2kb)	Zm00001d043583	-1034
1	242243683	242244013	331	Distal Intergenic	Zm00001d032901	-30710
4	90663846	90664325	480	Distal Intergenic	Zm00001d050466	43767
9	39800196	39800616	421	Promoter (<=1kb)	Zm00001d027083	-176
6	119275025	119275463	439	Distal Intergenic	Zm00001d037280	3719
10	94863951	94864394	444	Distal Intergenic	Zm00001d024916	43041
3	21327243	21327803	561	Promoter (<=1kb)	Zm00001d039975	0
1	127359384	127359819	436	Distal Intergenic	Zm00001d030376	14710
2	74671824	74672218	395	Distal Intergenic	Zm00001d004002	5810
8	71195643	71195964	322	Distal Intergenic	Zm00001d009570	-36579
1	73169982	73170305	324	Distal Intergenic	Zm00001d029497	76473
2	148018157	148018604	448	Distal Intergenic	Zm00001d004910	939
6	70690711	70690953	243	Exon (ENSRNA049449347-T1/ENSRNA049449347, exon 1 of 1)	ENSRNA049449347	22
7	154661838	154662325	488	Distal Intergenic	Zm00001d021513	-20433
8	16515929	16516284	356	Distal Intergenic	Zm00001d008668	-18757
1	241576358	241576894	537	Downstream (<1kb)	Zm00001d022945	1078
6	93514438	93514945	508	Distal Intergenic	Zm00001d036577	20027
4	1742344	1742739	396	Promoter (<=1kb)	Zm00001d048628	-199
10	37940739	37941093	355	Distal Intergenic	Zm00001d024028	42783
5	174055428	174055855	428	Distal Intergenic	Zm00001d016719	42436
8	83617088	83617566	479	Distal Intergenic	Zm00001d009821	-117122
10	89602659	89603070	412	Distal Intergenic	Zm00001d024821	-10575
6	43904945	43905395	451	Distal Intergenic	Zm00001d035733	57554
5	117134685	117134964	280	Promoter (<=1kb)	Zm00001d001626	-253
7	123711860	123712520	661	Promoter (<=1kb)	Zm00001d020585	0
1	268596130	268596887	758	Promoter (<=1kb)	Zm00001d033612	0
4	35886957	35887402	446	Downstream (1-2kb)	Zm00001d049576	1704
2	110886362	110886703	342	Promoter (<=1kb)	Zm00001d000891	-548
7	52433917	52434443	527	Promoter (1-2kb)	Zm00001d019705	-1061
7	147632245	147632903	659	Promoter (<=1kb)	Zm00001d021278	0
2	197417282	197417794	513	Promoter (<=1kb)	Zm00001d006070	0
2	207462995	207463378	384	Promoter (<=1kb)	Zm00001d006421	0
6	147207102	147207674	573	Distal Intergenic	Zm00001d001440	2267
3	231178691	231179135	445	Distal Intergenic	Zm00001d044535	-16977
6	132468117	132468618	502	Promoter (<=1kb)	Zm00001d037632	0
10	73880052	73880511	460	Distal Intergenic	Zm00001d024488	-36916
1	290050176	290050622	447	Distal Intergenic	Zm00001d034336	-104034
6	31290423	31291321	899	Distal Intergenic	Zm00001d035528	139343
1	77001731	77002444	714	Promoter (<=1kb)	Zm00001d022762	0
7	172181998	172182874	877	Promoter (<=1kb)	Zm00001d022184	0
7	18150588	18151149	562	Promoter (<=1kb)	Zm00001d019125	0
1	196574959	196575393	435	Promoter (<=1kb)	Zm00001d031621	0
7	12881946	12882667	722	Distal Intergenic	Zm00001d019018	-6808
7	172001037	172001417	381	Promoter (<=1kb)	Zm00001d022180	0
1	65375323	65375595	273	Distal Intergenic	ENSRNA049473609	-57789
7	123553764	123554158	395	Distal Intergenic	Zm00001d020578	10661
2	128628211	128628771	561	Promoter (<=1kb)	Zm00001d004669	0
10	65125104	65125536	433	Distal Intergenic	Zm00001d023117	340
1	274614625	274614984	360	Distal Intergenic	Zm00001d033817	-40834
2	24232659	24233058	400	Distal Intergenic	Zm00001d002833	-10349
8	146618900	146619832	933	Promoter (<=1kb)	Zm00001d011321	0
8	38788713	38789283	571	Distal Intergenic	Zm00001d009137	-6195
3	28454614	28455519	906	Promoter (<=1kb)	Zm00001d040123	0
9	135478959	135479342	384	Distal Intergenic	Zm00001d047559	-19287
6	84816274	84816780	507	Promoter (<=1kb)	Zm00001d001383	0
2	79079131	79079499	369	Distal Intergenic	Zm00001d004049	-29384
4	125668317	125668655	339	Distal Intergenic	Zm00001d050837	2770
1	255926347	255926844	498	Distal Intergenic	Zm00001d033246	57614
9	141785505	141785890	386	Promoter (<=1kb)	Zm00001d047787	0
2	141723991	141724380	390	Distal Intergenic	Zm00001d000935	-54886
6	166840034	166840445	412	Promoter (<=1kb)	ENSRNA049477519	0
2	38396676	38397819	1144	Promoter (<=1kb)	Zm00001d003267	0
2	35387359	35387921	563	Promoter (<=1kb)	Zm00001d003198	0
7	32006460	32007238	779	3' UTR	Zm00001d019398	7275
6	58125109	58125684	576	Distal Intergenic	Zm00001d035874	-95186
7	129233539	129233989	451	Distal Intergenic	Zm00001d020703	-49119
8	167794114	167795007	894	Distal Intergenic	Zm00001d012081	-27596
2	200932018	200932448	431	Distal Intergenic	Zm00001d006183	17430
9	9852230	9853044	815	Promoter (<=1kb)	Zm00001d045006	0
1	262521	262851	331	Distal Intergenic	Zm00001d027245	36659
9	115433525	115433933	409	Promoter (1-2kb)	Zm00001d047019	-1345
4	213178518	213179360	843	Distal Intergenic	Zm00001d053088	63115
5	196856997	196857551	555	Promoter (<=1kb)	Zm00001d017470	0
4	65698722	65699253	532	Distal Intergenic	Zm00001d050102	-31269
10	116549603	116549982	380	Promoter (<=1kb)	Zm00001d025381	0
1	99420785	99421265	481	Promoter (<=1kb)	Zm00001d030014	0
4	180990926	180991846	921	Promoter (<=1kb)	Zm00001d052144	-963
6	1000009	1000389	381	Distal Intergenic	Zm00001d034986	159088
B73V4_ctg134	5119	5791	673	Promoter (<=1kb)	Zm00001d000260	0
1	216557228	216557541	314	Distal Intergenic	Zm00001d032194	-85799
2	159005595	159006005	411	Distal Intergenic	Zm00001d005114	57850
2	210777533	210778026	494	Promoter (<=1kb)	Zm00001d006548	0
1	152893452	152893814	363	Promoter (<=1kb)	Zm00001d022827	0
7	168422062	168422626	565	Promoter (<=1kb)	Zm00001d022040	-295
3	1430726	1431070	345	Promoter (<=1kb)	Zm00001d039306	0
6	144056386	144057002	617	Distal Intergenic	Zm00001d037979	14742
6	157922400	157922907	508	Promoter (<=1kb)	Zm00001d038467	0
2	228883306	228883652	347	Promoter (<=1kb)	Zm00001d007331	0
6	169490079	169491319	1241	Promoter (<=1kb)	Zm00001d039065	0
4	76519390	76519813	424	Promoter (<=1kb)	Zm00001d050253	0
10	131579553	131579883	331	Promoter (<=1kb)	Zm00001d025857	0
4	154081792	154082312	521	Promoter (<=1kb)	Zm00001d051321	0
9	31080500	31080917	418	Distal Intergenic	Zm00001d045650	-6115
1	209573876	209574321	446	Promoter (<=1kb)	Zm00001d032019	0
5	193469395	193469910	516	Promoter (<=1kb)	Zm00001d017345	-896
1	4994426	4995102	677	Promoter (<=1kb)	Zm00001d027425	0
1	244341090	244341412	323	Promoter (<=1kb)	Zm00001d032945	0
1	190050194	190050687	494	Promoter (<=1kb)	ENSRNA049465132	0
7	127035538	127036045	508	Distal Intergenic	Zm00001d020659	-83176
1	238687551	238688600	1050	Distal Intergenic	Zm00001d032802	-54500
1	300925351	300925827	477	Promoter (<=1kb)	Zm00001d034730	0
1	303411369	303412140	772	Distal Intergenic	Zm00001d034835	3144
8	124260764	124261051	288	Promoter (<=1kb)	Zm00001d010684	0
3	108498633	108499229	597	Distal Intergenic	ENSRNA049474953	-15081
4	20639122	20639512	391	Promoter (<=1kb)	Zm00001d049208	0
9	29610342	29610690	349	Distal Intergenic	Zm00001d045632	70916
1	463689	464732	1044	Distal Intergenic	Zm00001d027254	36925
4	198053526	198053958	433	Promoter (<=1kb)	Zm00001d052700	0
10	56436463	56437628	1166	Promoter (<=1kb)	Zm00001d023102	0
7	14880130	14880678	549	Promoter (<=1kb)	Zm00001d019062	0
4	188120657	188121357	701	Downstream (2-3kb)	Zm00001d052358	3245
1	300523397	300523759	363	Promoter (<=1kb)	Zm00001d034714	0
1	11595502	11596055	554	Promoter (<=1kb)	Zm00001d027707	0
8	48874833	48875109	277	Distal Intergenic	Zm00001d009265	-39606
4	222931118	222931719	602	Promoter (<=1kb)	Zm00001d053260	0
1	33948549	33949055	507	Distal Intergenic	Zm00001d028412	-81258
10	149245251	149245831	581	Promoter (<=1kb)	Zm00001d026635	0
8	52069180	52069568	389	Distal Intergenic	Zm00001d009286	53666
10	27987300	27987711	412	Distal Intergenic	Zm00001d023914	4671
1	275979285	275979931	647	Distal Intergenic	Zm00001d033856	7331
4	166647024	166647461	438	Distal Intergenic	Zm00001d051683	4841
2	238175046	238175457	412	Distal Intergenic	Zm00001d007719	-16493
5	13111294	13112057	764	Distal Intergenic	Zm00001d013510	-21762
7	86302802	86303126	325	Distal Intergenic	Zm00001d020021	34234
6	159798972	159799603	632	Promoter (<=1kb)	Zm00001d038557	0
9	32283819	32284660	842	Promoter (<=1kb)	Zm00001d045665	0
10	80080993	80081339	347	Promoter (<=1kb)	Zm00001d024602	0
5	8418994	8419428	435	Distal Intergenic	Zm00001d013316	-14685
8	25683590	25683907	318	Exon (Zm00001d008004_T001/Zm00001d008004, exon 1 of 2)	Zm00001d008004	73
2	81166679	81167045	367	Distal Intergenic	Zm00001d004085	213927
9	34326863	34327687	825	Distal Intergenic	Zm00001d045705	-89312
6	156318702	156319182	481	Promoter (<=1kb)	Zm00001d038397	0
1	116906835	116907540	706	Distal Intergenic	Zm00001d030253	25407
5	165343873	165344367	495	Distal Intergenic	Zm00001d016508	23807
1	161548858	161549203	346	Distal Intergenic	Zm00001d030815	74673
1	268315775	268316132	358	3' UTR	Zm00001d033602	7324
2	196575352	196576159	808	Promoter (<=1kb)	Zm00001d006051	0
10	543662	544031	370	Distal Intergenic	Zm00001d023215	-54067
1	129305900	129306307	408	Distal Intergenic	Zm00001d030399	11300
2	230637766	230638441	676	Distal Intergenic	Zm00001d007394	4747
5	181432638	181433251	614	Distal Intergenic	Zm00001d016963	-58680
1	159029855	159030328	474	Promoter (<=1kb)	Zm00001d030770	0
1	278294145	278294811	667	Promoter (<=1kb)	Zm00001d033910	0
7	10186988	10187377	390	Promoter (<=1kb)	Zm00001d018944	0
3	35520033	35520604	572	Promoter (<=1kb)	Zm00001d040279	0
2	27782648	27783020	373	Promoter (<=1kb)	Zm00001d002944	0
4	7208856	7209547	692	Promoter (<=1kb)	Zm00001d048890	0
4	186503349	186503672	324	Promoter (<=1kb)	Zm00001d052303	0
3	8115357	8116060	704	Promoter (<=1kb)	Zm00001d039568	0
3	57537655	57538199	545	Distal Intergenic	Zm00001d040678	-73051
7	142052074	142052772	699	Downstream (<1kb)	Zm00001d021068	1077
1	231884676	231885339	664	Promoter (<=1kb)	Zm00001d032606	0
3	197466583	197467407	825	Promoter (<=1kb)	Zm00001d043354	-248
4	38430539	38431060	522	Promoter (<=1kb)	Zm00001d049638	0
2	200785778	200786567	790	Promoter (<=1kb)	Zm00001d006179	0
9	69214058	69214363	306	Distal Intergenic	Zm00001d046174	-2419
1	44986495	44987207	713	Distal Intergenic	Zm00001d028742	11425
1	278730989	278731465	477	Promoter (<=1kb)	Zm00001d033927	0
2	55988171	55988629	459	Distal Intergenic	Zm00001d003712	93352
4	205247994	205248910	917	Promoter (<=1kb)	Zm00001d052930	0
9	64872008	64872596	589	Distal Intergenic	Zm00001d046122	-65573
2	2016500	2016921	422	Promoter (<=1kb)	Zm00001d001857	0
6	81821455	81821859	405	Promoter (<=1kb)	ENSRNA049477002	0
3	50104217	50104922	706	Promoter (<=1kb)	Zm00001d040563	0
7	101479804	101480430	627	Distal Intergenic	Zm00001d020233	-6930
6	135248703	135249210	508	Promoter (<=1kb)	Zm00001d037725	0
3	220855294	220855616	323	Promoter (<=1kb)	Zm00001d044164	0
8	142845594	142846290	697	Promoter (<=1kb)	Zm00001d011202	0
2	190823626	190824333	708	Promoter (<=1kb)	Zm00001d005849	0
1	8275046	8275539	494	Distal Intergenic	Zm00001d027570	-5019
5	130093018	130093491	474	Distal Intergenic	Zm00001d015905	-62672
1	4339782	4340258	477	Promoter (<=1kb)	Zm00001d027394	0
5	137086833	137087214	382	Promoter (<=1kb)	Zm00001d015988	0
5	114029285	114029778	494	Promoter (<=1kb)	Zm00001d015729	0
5	137141889	137142992	1104	Distal Intergenic	Zm00001d001647	-49151
7	143430537	143431188	652	Promoter (<=1kb)	Zm00001d021131	0
3	197761248	197761667	420	Promoter (<=1kb)	Zm00001d043365	-683
9	67470155	67470502	348	Distal Intergenic	Zm00001d046151	25175
10	41087342	41087971	630	Promoter (<=1kb)	Zm00001d024066	0
8	110242182	110242544	363	Distal Intergenic	Zm00001d010336	-7538
3	15909360	15909799	440	Promoter (<=1kb)	Zm00001d039821	0
10	138472333	138472708	376	Distal Intergenic	Zm00001d026099	13847
2	110228964	110229328	365	Promoter (<=1kb)	Zm00001d000890	0
10	22056839	22057721	883	Promoter (<=1kb)	Zm00001d023799	0
2	175100025	175100455	431	Promoter (<=1kb)	Zm00001d005462	0
4	85247624	85248032	409	Distal Intergenic	ENSRNA049465575	13889
10	25063362	25064568	1207	Distal Intergenic	Zm00001d023853	19809
8	89570188	89570608	421	Distal Intergenic	Zm00001d009925	-2980
7	175900772	175901912	1141	Promoter (<=1kb)	Zm00001d022343	0
3	121816261	121816652	392	Promoter (<=1kb)	Zm00001d000596	0
5	22200226	22200698	473	Promoter (<=1kb)	Zm00001d013842	0
8	33924666	33925075	410	Distal Intergenic	Zm00001d009060	41454
1	240274627	240275242	616	Promoter (<=1kb)	Zm00001d032852	0
1	261602217	261603272	1056	Distal Intergenic	Zm00001d033392	-32712
1	182292542	182293211	670	Promoter (<=1kb)	Zm00001d031209	0
7	31433714	31434184	471	Promoter (1-2kb)	Zm00001d001117	-1779
9	6706957	6707869	913	Promoter (<=1kb)	Zm00001d044899	-30
8	165514088	165514751	664	Distal Intergenic	Zm00001d011975	13321
2	50419740	50420258	519	Promoter (<=1kb)	Zm00001d003615	0
8	117494514	117495383	870	Promoter (<=1kb)	Zm00001d010488	0
5	213760287	213760737	451	Promoter (<=1kb)	Zm00001d018069	0
1	235000637	235000891	255	Distal Intergenic	Zm00001d032696	17379
1	229507989	229508626	638	Promoter (<=1kb)	Zm00001d032526	0
8	64587972	64588446	475	Promoter (<=1kb)	Zm00001d009439	0
8	170003585	170004695	1111	Promoter (<=1kb)	Zm00001d012199	0
1	215700	216197	498	Promoter (<=1kb)	Zm00001d027242	-297
6	24335163	24335691	529	Distal Intergenic	Zm00001d035398	28256
8	164591013	164591644	632	Promoter (<=1kb)	Zm00001d011919	-57
2	33304072	33304674	603	Promoter (<=1kb)	Zm00001d003128	-341
7	46898882	46899256	375	Exon (Zm00001d019629_T001/Zm00001d019629, exon 4 of 4)	Zm00001d019629	5981
10	127585887	127586442	556	Distal Intergenic	Zm00001d025724	7722
9	142112379	142112861	483	Promoter (<=1kb)	Zm00001d047800	-443
10	93130695	93131266	572	Distal Intergenic	Zm00001d024891	11804
1	12170679	12171251	573	Promoter (<=1kb)	Zm00001d027722	0
3	139965927	139966269	343	Distal Intergenic	Zm00001d041838	-8340
5	130555322	130555767	446	Distal Intergenic	Zm00001d015910	85316
7	98399353	98399814	462	Distal Intergenic	Zm00001d020185	32422
8	38444146	38444587	442	Promoter (<=1kb)	Zm00001d009127	0
5	63704226	63704969	744	Distal Intergenic	Zm00001d014802	42480
1	163958674	163959154	481	Distal Intergenic	Zm00001d030860	-57796
5	38555580	38556054	475	Distal Intergenic	Zm00001d014267	4310
2	114733366	114733983	618	Promoter (1-2kb)	Zm00001d004489	-1293
4	27743128	27743501	374	Promoter (<=1kb)	Zm00001d049356	-185
1	90697121	90697772	652	Distal Intergenic	Zm00001d029859	122637
3	156695991	156696612	622	Promoter (<=1kb)	Zm00001d042222	-686
5	45697515	45697926	412	Distal Intergenic	Zm00001d014418	-33582
8	147718373	147718823	451	Promoter (<=1kb)	Zm00001d011351	0
3	233608407	233609132	726	Promoter (<=1kb)	Zm00001d044629	0
4	193210898	193211579	682	Promoter (<=1kb)	Zm00001d052562	-67
4	4612954	4613497	544	Promoter (<=1kb)	Zm00001d048737	0
1	150591201	150591656	456	Distal Intergenic	Zm00001d030645	54948
3	60293349	60293875	527	Promoter (<=1kb)	Zm00001d040726	0
6	151720220	151720953	734	Promoter (<=1kb)	Zm00001d038209	0
10	110740449	110740836	388	Distal Intergenic	Zm00001d025241	-12963
1	269566164	269566592	429	Promoter (<=1kb)	Zm00001d033648	0
9	142483012	142483881	870	Distal Intergenic	Zm00001d047813	9544
6	137927972	137928357	386	Intron (Zm00001d037794_T001/Zm00001d037794, intron 3 of 4)	Zm00001d037794	4759
4	108616718	108617099	382	Distal Intergenic	Zm00001d050640	144247
2	208546401	208546791	391	Promoter (<=1kb)	Zm00001d006451	0
5	28639503	28640559	1057	Promoter (<=1kb)	Zm00001d014013	0
1	37475710	37476150	441	Promoter (<=1kb)	Zm00001d028509	0
4	150058135	150058521	387	Promoter (<=1kb)	Zm00001d051242	0
9	124402782	124403398	617	Distal Intergenic	Zm00001d047255	-74559
1	162097842	162098264	423	Distal Intergenic	Zm00001d030830	20383
8	37498552	37499009	458	Promoter (<=1kb)	Zm00001d009116	0
6	127847354	127847953	600	Promoter (<=1kb)	Zm00001d001425	0
1	109822150	109822644	495	Distal Intergenic	Zm00001d030164	-21932
4	221929082	221929759	678	Distal Intergenic	Zm00001d053245	-95866
1	217578181	217578800	620	Promoter (<=1kb)	Zm00001d032218	0
8	90308686	90309051	366	Distal Intergenic	Zm00001d009930	35951
2	9054755	9055514	760	Promoter (<=1kb)	Zm00001d002256	0
2	74677857	74678302	446	Distal Intergenic	Zm00001d004002	11843
4	16816329	16816858	530	Promoter (<=1kb)	Zm00001d049125	0
4	164100462	164101187	726	Promoter (<=1kb)	Zm00001d051600	0
8	97510491	97510982	492	Promoter (<=1kb)	Zm00001d010056	0
1	76064979	76065575	597	Promoter (<=1kb)	Zm00001d029557	0
6	90200816	90201099	284	Distal Intergenic	Zm00001d036484	-12765
2	10530082	10530578	497	Distal Intergenic	Zm00001d002334	21949
5	18918361	18919024	664	Promoter (<=1kb)	Zm00001d013736	0
3	11198366	11199071	706	Promoter (<=1kb)	Zm00001d039663	0
8	161252387	161252922	536	Promoter (<=1kb)	Zm00001d011767	0
5	93305667	93306848	1182	Exon (Zm00001d001606_T001/Zm00001d001606, exon 1 of 1)	Zm00001d001606	444
10	18098088	18098888	801	Promoter (<=1kb)	Zm00001d023738	0
5	160983661	160984793	1133	Distal Intergenic	Zm00001d016399	19832
8	140118547	140119086	540	Promoter (<=1kb)	Zm00001d011138	0
6	118388546	118389130	585	Promoter (<=1kb)	Zm00001d037257	0
5	106859307	106859619	313	Exon (Zm00001d001618_T001/Zm00001d001618, exon 1 of 1)	Zm00001d001618	20
7	161132935	161133445	511	Distal Intergenic	Zm00001d021715	16622
5	141990075	141990746	672	Promoter (<=1kb)	Zm00001d016059	0
8	27759729	27760318	590	Promoter (<=1kb)	Zm00001d008968	0
8	76634452	76634780	329	Promoter (<=1kb)	Zm00001d008045	0
2	163001537	163002255	719	Promoter (1-2kb)	Zm00001d005188	-1256
7	181391284	181391797	514	Promoter (<=1kb)	Zm00001d022622	0
8	114331785	114332792	1008	Promoter (<=1kb)	Zm00001d010421	0
3	191195076	191195940	865	Promoter (<=1kb)	Zm00001d043193	0
4	237533186	237533860	675	Distal Intergenic	Zm00001d053632	19776
2	156774479	156774987	509	Distal Intergenic	Zm00001d005061	-20600
4	123699721	123700123	403	Promoter (<=1kb)	Zm00001d050800	-27
6	2216832	2217605	774	Distal Intergenic	Zm00001d035028	42402
8	142880752	142881597	846	Distal Intergenic	Zm00001d008113	-24865
6	42263430	42263865	436	Distal Intergenic	Zm00001d035714	-86137
4	15746230	15746665	436	Distal Intergenic	Zm00001d049090	-6691
4	244585442	244586091	650	Promoter (<=1kb)	Zm00001d053983	0
4	74108661	74109201	541	Distal Intergenic	Zm00001d050217	-6375
10	113298284	113298949	666	Promoter (<=1kb)	Zm00001d025300	0
1	218557523	218558150	628	Distal Intergenic	Zm00001d032242	-23024
5	109731745	109732291	547	Distal Intergenic	Zm00001d015705	-59201
1	114965730	114966376	647	Distal Intergenic	Zm00001d030232	-34912
2	239636410	239636923	514	Distal Intergenic	Zm00001d007786	-7418
7	154654101	154654685	585	Distal Intergenic	Zm00001d021513	-28073
7	67765015	67765602	588	Distal Intergenic	Zm00001d019834	-18603
1	227870423	227871005	583	Promoter (<=1kb)	Zm00001d032473	0
4	38578537	38579053	517	Promoter (<=1kb)	Zm00001d049643	0
1	62848627	62849184	558	Distal Intergenic	Zm00001d022747	27444
1	40253250	40253600	351	Promoter (<=1kb)	Zm00001d028597	0
2	24844264	24844811	548	Promoter (<=1kb)	Zm00001d002859	0
5	141451576	141451968	393	Distal Intergenic	Zm00001d016045	12775
8	178313818	178314440	623	Promoter (<=1kb)	Zm00001d012667	0
5	24613306	24613829	524	Distal Intergenic	Zm00001d001528	-7144
3	227512257	227512702	446	Promoter (<=1kb)	Zm00001d044420	-965
1	302627674	302628213	540	Distal Intergenic	Zm00001d034810	-32219
8	73942862	73943472	611	Distal Intergenic	Zm00001d009631	-10351
5	126313148	126313828	681	Distal Intergenic	Zm00001d015851	41167
4	89830567	89831201	635	Distal Intergenic	Zm00001d026855	-16612
3	194965501	194966116	616	Promoter (<=1kb)	Zm00001d043296	-760
5	214938805	214939437	633	Promoter (<=1kb)	Zm00001d018130	0
1	127365715	127366123	409	Distal Intergenic	Zm00001d030376	21041
9	23994890	23995708	819	Promoter (<=1kb)	Zm00001d045481	0
6	54278283	54278633	351	Promoter (<=1kb)	Zm00001d001350	-47
9	106639679	106640343	665	Distal Intergenic	Zm00001d046809	-4283
3	28467793	28468362	570	Promoter (<=1kb)	Zm00001d040124	-994
3	47831461	47831909	449	Exon (Zm00001d000521_T001/Zm00001d000521, exon 1 of 1)	Zm00001d000521	644
1	194906911	194907374	464	Distal Intergenic	Zm00001d031573	8845
8	172655940	172656535	596	Promoter (1-2kb)	Zm00001d012335	-1642
4	14931653	14932101	449	Promoter (<=1kb)	Zm00001d049076	-222
5	218871722	218873113	1392	Promoter (<=1kb)	Zm00001d018341	0
1	49712179	49712623	445	Promoter (<=1kb)	Zm00001d022724	0
5	130729102	130729538	437	Distal Intergenic	Zm00001d001640	16637
6	62162640	62163065	426	Promoter (<=1kb)	Zm00001d035957	0
6	67630322	67630665	344	Distal Intergenic	Zm00001d036035	106732
6	163898096	163898667	572	Promoter (<=1kb)	Zm00001d038753	0
5	55902596	55903071	476	Distal Intergenic	Zm00001d001557	7410
5	16889664	16890338	675	Promoter (<=1kb)	Zm00001d013667	-680
6	144735916	144736553	638	Distal Intergenic	Zm00001d037998	4656
8	93366705	93367046	342	Distal Intergenic	Zm00001d009984	11751
1	152031888	152032804	917	Promoter (<=1kb)	Zm00001d030666	0
1	68244290	68245068	779	Promoter (<=1kb)	Zm00001d029378	0
3	127991298	127991570	273	Promoter (<=1kb)	Zm00001d000607	-156
5	143622190	143622827	638	Distal Intergenic	Zm00001d016083	14148
9	61554722	61555192	471	Distal Intergenic	Zm00001d046073	-41969
3	194547361	194547706	346	Promoter (<=1kb)	Zm00001d043288	0
7	177744723	177745188	466	Promoter (<=1kb)	Zm00001d022442	0
8	62064814	62065143	330	Distal Intergenic	Zm00001d009392	-10911
6	79580797	79581333	537	Distal Intergenic	Zm00001d036246	-89357
5	96701484	96701992	509	Promoter (<=1kb)	Zm00001d015546	0
7	133930424	133930874	451	Promoter (<=1kb)	Zm00001d020821	0
2	199262354	199262784	431	Promoter (<=1kb)	Zm00001d006125	0
2	138398296	138398696	401	Distal Intergenic	Zm00001d004773	55869
1	29663270	29664345	1076	Distal Intergenic	Zm00001d028299	-6992
7	165711672	165712039	368	Promoter (<=1kb)	Zm00001d021902	0
[truncated: 35,954 more rows]

## Sheet: S3b_2DAP_ACR
Table S3. b, Accessible Chromatin Regions identified in 2 DAP
ACR_Chr	ACR_Start	ACR_End	ACR_Width	ACR_type	ACR nearest gene	DistanceToTSS
10	3481468	3481617	150	Distal Intergenic	Zm00001d023327	-2006
1	193423748	193424043	296	Distal Intergenic	Zm00001d031535	-28668
2	176907188	176907641	454	Distal Intergenic	Zm00001d005510	-2097
2	209803697	209803970	274	Promoter (1-2kb)	ENSRNA049443592	-1003
10	1982117	1982642	526	Distal Intergenic	Zm00001d023275	-3248
7	38726369	38726991	623	Distal Intergenic	Zm00001d019511	183092
8	40987248	40987516	269	Distal Intergenic	Zm00001d009175	-23446
1	154273731	154274158	428	Distal Intergenic	Zm00001d022832	85584
B73V4_ctg248	64162	64488	327	Distal Intergenic	Zm00001d000401	43076
6	130893310	130893959	650	Distal Intergenic	Zm00001d037596	10598
4	26603538	26603996	459	Distal Intergenic	Zm00001d049329	40047
4	242659472	242659743	272	Distal Intergenic	Zm00001d053873	15586
1	240515425	240515916	492	Promoter (<=1kb)	Zm00001d032859	0
9	33365982	33366378	397	Distal Intergenic	Zm00001d045689	-85480
5	174230351	174230859	509	Distal Intergenic	Zm00001d016723	34289
4	202170776	202171237	462	Distal Intergenic	Zm00001d052833	33349
B73V4_ctg140	343910	344981	1072	Distal Intergenic	ENSRNA049479921	4601
8	156596693	156597090	398	Distal Intergenic	Zm00001d011627	-47792
7	24405849	24406208	360	Distal Intergenic	Zm00001d019259	42683
6	86943643	86944091	449	Distal Intergenic	Zm00001d036402	8203
1	271210185	271211222	1038	Distal Intergenic	Zm00001d033685	29321
3	43691253	43691581	329	Distal Intergenic	Zm00001d000517	7782
9	78851199	78851622	424	Exon (Zm00001d027124_T001/Zm00001d027124, exon 1 of 1)	Zm00001d027124	430
B73V4_ctg204	26629	27222	594	Distal Intergenic	ENSRNA049478891	4017
8	21795300	21795795	496	Promoter (<=1kb)	Zm00001d008826	0
7	89024410	89024862	453	Promoter (<=1kb)	Zm00001d020055	0
1	212480823	212481287	465	Distal Intergenic	Zm00001d032096	-63202
6	70690704	70691147	444	Promoter (<=1kb)	ENSRNA049449347	0
6	83371413	83371854	442	Distal Intergenic	Zm00001d036304	-104483
4	51828173	51828645	473	Exon (Zm00001d026809_T001/Zm00001d026809, exon 1 of 1)	Zm00001d026809	347
4	213577031	213577558	528	Promoter (<=1kb)	Zm00001d026992	0
4	246337262	246337733	472	Distal Intergenic	Zm00001d054093	36913
6	128227244	128227694	451	Distal Intergenic	Zm00001d037530	15488
4	52185530	52186624	1095	Promoter (<=1kb)	Zm00001d026810	0
9	67113220	67113699	480	Distal Intergenic	Zm00001d046148	-19676
7	108615512	108615979	468	Distal Intergenic	Zm00001d020353	18359
B73V4_ctg243	38276	38871	596	Distal Intergenic	ENSRNA049478557	19260
10	92016215	92016689	475	Distal Intergenic	Zm00001d024879	-29739
8	84770552	84771055	504	Distal Intergenic	Zm00001d009844	39043
5	95086793	95087407	615	Distal Intergenic	Zm00001d015515	-96483
2	166364212	166364605	394	Promoter (<=1kb)	Zm00001d005267	-659
4	211559696	211560141	446	Promoter (<=1kb)	Zm00001d026988	0
8	48874775	48875724	950	Distal Intergenic	Zm00001d009265	-39548
6	127344112	127344468	357	Distal Intergenic	Zm00001d037498	-22407
6	103403956	103404434	479	Distal Intergenic	Zm00001d036840	16137
1	178437109	178437497	389	Distal Intergenic	Zm00001d031125	16514
6	86974716	86975218	503	Promoter (<=1kb)	Zm00001d036404	0
1	35608881	35609170	290	Intron (Zm00001d022713_T001/Zm00001d022713, intron 2 of 2)	Zm00001d022713	6643
8	38805506	38806189	684	Distal Intergenic	Zm00001d009138	-20612
6	82474017	82474466	450	Promoter (<=1kb)	Zm00001d036296	0
2	122419580	122419970	391	Distal Intergenic	Zm00001d004619	-13182
5	88232130	88232534	405	Promoter (1-2kb)	Zm00001d015396	-1536
2	155213920	155214318	399	Promoter (<=1kb)	Zm00001d005035	0
3	109817225	109817532	308	Distal Intergenic	Zm00001d041277	-48361
1	210299623	210300032	410	Distal Intergenic	Zm00001d032042	-44701
B73V4_ctg182	689173	689479	307	Distal Intergenic	Zm00001d000041	25083
3	26343135	26343597	463	Promoter (<=1kb)	Zm00001d040082	0
8	149104553	149105042	490	Promoter (<=1kb)	Zm00001d011379	0
7	68061545	68061946	402	Downstream (<1kb)	Zm00001d001158	603
6	55653529	55653985	457	Distal Intergenic	Zm00001d035848	-131564
7	97125618	97126439	822	Distal Intergenic	Zm00001d020171	-86815
6	8196996	8197473	478	Distal Intergenic	Zm00001d001298	-9481
8	113337033	113337506	474	Distal Intergenic	Zm00001d010408	-15540
1	154303795	154304532	738	Distal Intergenic	Zm00001d030701	-95642
5	211983838	211984501	664	Promoter (<=1kb)	Zm00001d018011	0
10	59539197	59539607	411	Distal Intergenic	Zm00001d023108	-6385
7	104374908	104375368	461	Distal Intergenic	Zm00001d020291	-23065
7	46431705	46432083	379	Distal Intergenic	Zm00001d019622	3874
3	45189648	45189907	260	Distal Intergenic	Zm00001d040468	-54779
2	107768077	107768525	449	Promoter (<=1kb)	Zm00001d000885	0
3	97143348	97143736	389	Distal Intergenic	Zm00001d041096	-16549
4	102550788	102551311	524	Promoter (<=1kb)	Zm00001d050584	0
8	88337590	88338178	589	Distal Intergenic	Zm00001d009896	-8698
3	69810117	69810543	427	Distal Intergenic	Zm00001d040839	-38288
9	140167622	140167902	281	Distal Intergenic	Zm00001d027192	4138
9	39392342	39392990	649	Distal Intergenic	Zm00001d045792	8901
7	35728931	35729404	474	Promoter (<=1kb)	Zm00001d019475	0
4	121192442	121192867	426	Distal Intergenic	Zm00001d050761	-4020
3	48868928	48869325	398	Distal Intergenic	Zm00001d040543	19988
2	229394184	229394539	356	Distal Intergenic	Zm00001d007350	51640
4	138629259	138629678	420	Distal Intergenic	Zm00001d051047	-25405
1	23147505	23147916	412	Promoter (<=1kb)	Zm00001d028112	0
1	231950554	231951027	474	Distal Intergenic	Zm00001d032608	-16291
9	79719332	79719973	642	Distal Intergenic	Zm00001d046306	17686
5	157136883	157137369	487	Promoter (<=1kb)	Zm00001d001669	-547
3	120935085	120935414	330	Promoter (<=1kb)	Zm00001d000594	-42
4	204773646	204774132	487	Promoter (<=1kb)	Zm00001d052918	0
2	241275374	241275775	402	Distal Intergenic	Zm00001d007865	-14281
1	287012499	287013002	504	Distal Intergenic	Zm00001d034220	-4648
10	6233403	6233798	396	Promoter (<=1kb)	Zm00001d023048	-10
5	142760633	142761065	433	Distal Intergenic	Zm00001d016070	-36892
10	55977559	55978039	481	Distal Intergenic	Zm00001d024204	-7338
3	176848073	176848365	293	Distal Intergenic	Zm00001d042685	-17320
2	7722844	7723570	727	Distal Intergenic	Zm00001d002192	-9650
10	72570225	72570671	447	Distal Intergenic	Zm00001d024474	7256
5	184486692	184487117	426	Distal Intergenic	Zm00001d017077	9092
4	213062237	213062679	443	Distal Intergenic	Zm00001d053087	39022
3	8521784	8522311	528	Promoter (<=1kb)	Zm00001d039589	0
4	17226278	17226793	516	Distal Intergenic	Zm00001d049135	-55154
8	104356425	104356912	488	Promoter (<=1kb)	Zm00001d010213	0
1	32816316	32816757	442	Promoter (<=1kb)	Zm00001d028385	0
3	70257173	70257586	414	Distal Intergenic	Zm00001d040844	-36392
2	99695217	99695668	452	Distal Intergenic	Zm00001d004279	87974
1	300264771	300265180	410	Promoter (<=1kb)	Zm00001d034702	0
9	69167160	69167609	450	Downstream (1-2kb)	Zm00001d046173	3173
2	216447453	216448031	579	3' UTR	Zm00001d006778	254
9	141193651	141194191	541	Promoter (<=1kb)	Zm00001d047761	0
5	33244131	33244603	473	Promoter (<=1kb)	Zm00001d014124	0
1	241509687	241510226	540	Downstream (1-2kb)	Zm00001d032887	2115
9	112287499	112287937	439	Distal Intergenic	Zm00001d046947	14858
8	21061644	21062050	407	Distal Intergenic	Zm00001d008805	57223
1	168523846	168524308	463	Distal Intergenic	Zm00001d030945	-25003
6	35738584	35739153	570	Promoter (<=1kb)	Zm00001d035593	0
9	5771278	5771748	471	Distal Intergenic	Zm00001d044863	20100
6	54617467	54618002	536	Distal Intergenic	Zm00001d035841	157690
2	206616976	206617410	435	Promoter (<=1kb)	Zm00001d006402	0
4	125847710	125848151	442	Promoter (<=1kb)	Zm00001d050838	0
10	68130825	68131254	430	Distal Intergenic	Zm00001d024379	34554
7	154954663	154955125	463	Promoter (<=1kb)	Zm00001d021517	0
3	190424926	190425344	419	Distal Intergenic	Zm00001d043166	-14474
2	98044252	98044731	480	Promoter (<=1kb)	Zm00001d004269	-753
1	125678396	125678892	497	Promoter (<=1kb)	Zm00001d030357	0
3	18223514	18223899	386	Distal Intergenic	Zm00001d039892	4881
2	106239612	106240008	397	Distal Intergenic	Zm00001d004361	-48116
2	147241140	147241401	262	Distal Intergenic	Zm00001d004894	-28360
2	227395464	227395912	449	Distal Intergenic	Zm00001d007307	-8047
4	207389051	207389575	525	Distal Intergenic	Zm00001d052983	-91671
9	127624308	127624783	476	Distal Intergenic	Zm00001d047359	-9576
10	45008117	45008631	515	Distal Intergenic	Zm00001d024101	-23540
7	123794826	123795281	456	Distal Intergenic	Zm00001d020589	-22923
1	156675659	156676061	403	Promoter (<=1kb)	Zm00001d022834	0
6	113382386	113382776	391	Distal Intergenic	Zm00001d037126	8271
5	3342643	3343098	456	Distal Intergenic	Zm00001d013020	-56326
9	12042332	12042786	455	Promoter (<=1kb)	Zm00001d045084	0
1	170056216	170056606	391	Distal Intergenic	Zm00001d030971	-113233
5	85377584	85378004	421	Distal Intergenic	Zm00001d015341	37691
7	27301355	27301753	399	Distal Intergenic	Zm00001d019314	17276
4	202498980	202499481	502	Distal Intergenic	Zm00001d052850	-7713
6	123256285	123256628	344	Distal Intergenic	Zm00001d037371	-64714
4	213655300	213655855	556	Distal Intergenic	Zm00001d053100	-73667
5	18704337	18704758	422	Promoter (1-2kb)	Zm00001d013727	-1364
10	136845446	136845862	417	Distal Intergenic	Zm00001d026045	17891
8	71145222	71145558	337	Distal Intergenic	Zm00001d009569	-63896
2	201387492	201388109	618	Distal Intergenic	Zm00001d006198	-4297
6	36056579	36057078	500	Promoter (<=1kb)	Zm00001d035599	-71
6	57755652	57756198	547	Promoter (<=1kb)	Zm00001d035869	0
5	91710467	91710859	393	Distal Intergenic	Zm00001d015463	24494
5	217110843	217111276	434	Promoter (<=1kb)	Zm00001d018233	0
3	13212581	13213082	502	Promoter (<=1kb)	Zm00001d039733	0
7	76019807	76020207	401	Distal Intergenic	Zm00001d019920	-180378
4	200643895	200644240	346	Intron (Zm00001d026979_T001/Zm00001d026979, intron 1 of 1)	Zm00001d026979	1957
10	138123937	138124520	584	Distal Intergenic	Zm00001d026088	-4907
1	141187297	141188335	1039	Distal Intergenic	Zm00001d030523	35379
2	88204594	88204989	396	Distal Intergenic	Zm00001d004162	-42138
8	78160576	78160959	384	Distal Intergenic	Zm00001d009730	-5170
4	58166603	58167118	516	Distal Intergenic	Zm00001d026815	-6043
4	206113378	206113841	464	Promoter (<=1kb)	Zm00001d052951	0
8	149828424	149829059	636	Distal Intergenic	Zm00001d011413	-15860
9	53144694	53145208	515	Promoter (<=1kb)	Zm00001d046003	-834
5	97184838	97185352	515	Distal Intergenic	Zm00001d001610	1268
7	78624334	78624725	392	Distal Intergenic	Zm00001d019946	-62059
3	189270270	189270754	485	Intron (Zm00001d000673_T001/Zm00001d000673, intron 1 of 2)	Zm00001d000673	299
2	156200809	156201221	413	Distal Intergenic	Zm00001d005047	-41951
10	72082029	72082532	504	Distal Intergenic	Zm00001d023121	6013
2	204490930	204491365	436	Promoter (<=1kb)	Zm00001d006320	0
3	130831890	130832351	462	Distal Intergenic	Zm00001d041638	41688
1	91859935	91860643	709	Distal Intergenic	Zm00001d029881	-27698
3	148169257	148169835	579	Distal Intergenic	Zm00001d042040	-12863
2	213336028	213336452	425	Promoter (<=1kb)	Zm00001d006645	0
9	68885369	68885990	622	Distal Intergenic	Zm00001d046171	15628
5	149545164	149545830	667	Distal Intergenic	Zm00001d016190	-67570
4	84716100	84716524	425	Promoter (<=1kb)	Zm00001d050375	0
2	171927248	171927745	498	Distal Intergenic	Zm00001d005387	-48581
6	127335134	127335508	375	Distal Intergenic	Zm00001d037498	-13429
10	84952893	84953223	331	Promoter (<=1kb)	Zm00001d024718	0
7	46761742	46762518	777	Distal Intergenic	Zm00001d001140	5255
8	134706301	134706753	453	Distal Intergenic	Zm00001d010948	-53833
10	89124873	89125298	426	Distal Intergenic	Zm00001d024813	-108660
8	31155577	31156001	425	Promoter (<=1kb)	Zm00001d008014	0
1	104763587	104763975	389	Distal Intergenic	Zm00001d022786	7353
9	32690262	32691037	776	Promoter (<=1kb)	Zm00001d045675	0
2	172687957	172688522	566	Promoter (<=1kb)	Zm00001d005402	0
2	87750056	87750454	399	Promoter (<=1kb)	Zm00001d004159	0
7	7554602	7555108	507	Promoter (<=1kb)	Zm00001d018859	0
10	30086692	30087167	476	Promoter (1-2kb)	Zm00001d023938	-1051
5	213151715	213152204	490	Promoter (<=1kb)	Zm00001d018049	0
5	27126137	27126620	484	Distal Intergenic	Zm00001d013980	41229
2	222326429	222327163	735	Promoter (<=1kb)	Zm00001d007102	0
1	235260550	235261281	732	Distal Intergenic	Zm00001d032703	56080
3	38952755	38953229	475	Distal Intergenic	Zm00001d040342	-77763
8	96744924	96745349	426	Distal Intergenic	Zm00001d010045	50323
5	29409954	29410513	560	Promoter (<=1kb)	Zm00001d014030	0
10	87752369	87752734	366	Distal Intergenic	Zm00001d024783	-120509
7	129124647	129124927	281	Distal Intergenic	Zm00001d020702	-40279
9	50421709	50422211	503	Promoter (<=1kb)	Zm00001d045965	0
1	121867890	121868253	364	Distal Intergenic	Zm00001d030314	-46054
2	47408979	47409420	442	Promoter (<=1kb)	Zm00001d003539	0
B73V4_ctg134	22764	23230	467	Promoter (<=1kb)	Zm00001d000270	0
4	40838098	40838461	364	Promoter (<=1kb)	Zm00001d026796	0
2	103781618	103782034	417	Distal Intergenic	Zm00001d004330	6285
B73V4_ctg156	48685	48919	235	Promoter (<=1kb)	ENSRNA049478717	0
6	63873536	63873977	442	Distal Intergenic	Zm00001d035975	52548
3	12705652	12706224	573	Distal Intergenic	Zm00001d039706	-27786
2	238687344	238687797	454	Distal Intergenic	Zm00001d007746	3923
7	21244774	21245720	947	Distal Intergenic	Zm00001d019195	104360
4	83614133	83614579	447	Distal Intergenic	Zm00001d050359	122690
4	37683924	37684326	403	Promoter (<=1kb)	Zm00001d049615	0
8	58331784	58332679	896	Distal Intergenic	Zm00001d009354	-40315
4	201985085	201985500	416	Distal Intergenic	Zm00001d052819	23312
6	71748775	71749304	530	Distal Intergenic	Zm00001d036091	11403
1	26173421	26173921	501	Promoter (<=1kb)	Zm00001d028204	0
4	191030115	191030553	439	Intron (Zm00001d026964_T001/Zm00001d026964, intron 1 of 1)	Zm00001d026964	298
9	141567230	141567795	566	Promoter (<=1kb)	Zm00001d047780	0
6	167928749	167929116	368	Distal Intergenic	Zm00001d038968	10102
1	137652976	137653385	410	Distal Intergenic	Zm00001d030494	-293898
9	29879470	29879893	424	Distal Intergenic	Zm00001d045633	118852
2	102455201	102455581	381	Distal Intergenic	Zm00001d000872	-74744
4	43883333	43883714	382	Promoter (<=1kb)	Zm00001d049767	-34
8	83647177	83648228	1052	Distal Intergenic	Zm00001d009821	-86460
5	130531818	130532463	646	Distal Intergenic	Zm00001d015910	61812
10	17431008	17431626	619	Promoter (<=1kb)	Zm00001d023729	0
1	54820482	54821044	563	Downstream (1-2kb)	Zm00001d029011	5555
8	145925556	145925965	410	Distal Intergenic	Zm00001d011287	-48323
3	55730749	55731244	496	Distal Intergenic	Zm00001d040641	-14254
2	47982383	47983010	628	Promoter (<=1kb)	Zm00001d000809	0
7	179171813	179172322	510	Promoter (<=1kb)	Zm00001d022513	0
4	176531852	176532305	454	Distal Intergenic	Zm00001d052012	-43256
4	52410299	52410798	500	Distal Intergenic	Zm00001d049916	56628
7	28701323	28701690	368	Distal Intergenic	Zm00001d001114	471
7	123663650	123664057	408	Promoter (<=1kb)	Zm00001d020580	0
4	127602482	127603026	545	Promoter (<=1kb)	Zm00001d050868	0
5	207186427	207186697	271	Distal Intergenic	Zm00001d017803	-18161
7	123703334	123704369	1036	Promoter (<=1kb)	Zm00001d020584	0
1	254908931	254909453	523	Distal Intergenic	Zm00001d033221	-81848
9	130220268	130220676	409	Distal Intergenic	Zm00001d047440	10942
7	43983357	43983796	440	Distal Intergenic	Zm00001d019577	71093
7	53538177	53538650	474	Distal Intergenic	Zm00001d019719	62380
6	36425922	36426366	445	Downstream (<1kb)	Zm00001d035605	2588
1	114811382	114811889	508	Exon (Zm00001d022791_T001/Zm00001d022791, exon 1 of 1)	Zm00001d022791	235
2	146949827	146950640	814	Distal Intergenic	Zm00001d004889	54581
3	147533745	147534157	413	Promoter (<=1kb)	Zm00001d042017	0
1	113016926	113017346	421	Promoter (<=1kb)	Zm00001d030203	-280
5	147890578	147891211	634	Distal Intergenic	Zm00001d016161	26634
4	196165624	196166051	428	Distal Intergenic	Zm00001d052657	-35802
3	18007974	18008327	354	Downstream (2-3kb)	Zm00001d039890	3127
8	30881415	30881838	424	Distal Intergenic	Zm00001d009034	-6835
7	102236791	102237371	581	Distal Intergenic	Zm00001d020250	39873
3	209789554	209789990	437	Promoter (<=1kb)	Zm00001d043775	0
2	32661698	32662252	555	Promoter (<=1kb)	Zm00001d003112	0
4	92782429	92782719	291	Distal Intergenic	Zm00001d050488	-34136
2	61537291	61537659	369	Promoter (<=1kb)	Zm00001d003836	0
8	158462680	158463099	420	Distal Intergenic	Zm00001d011679	46960
5	82698361	82698803	443	Promoter (1-2kb)	Zm00001d015284	-1728
10	141801093	141801749	657	Distal Intergenic	Zm00001d026248	6765
5	155469746	155470126	381	Promoter (<=1kb)	Zm00001d016280	0
1	210306444	210306858	415	Distal Intergenic	Zm00001d032042	-37875
4	122968738	122969119	382	Distal Intergenic	Zm00001d026879	743
3	227884466	227884999	534	Promoter (<=1kb)	Zm00001d044433	0
4	226948622	226949398	777	Distal Intergenic	Zm00001d027010	51376
8	178682871	178683475	605	Promoter (<=1kb)	Zm00001d012688	0
9	120588734	120589478	745	Distal Intergenic	Zm00001d047166	-63213
5	76284976	76285441	466	Intron (Zm00001d001579_T001/Zm00001d001579, intron 1 of 1)	Zm00001d001579	259
8	35453806	35454562	757	Distal Intergenic	Zm00001d009083	23967
7	106344396	106344835	440	Distal Intergenic	Zm00001d020320	-69152
6	172421400	172421983	584	Promoter (<=1kb)	Zm00001d039200	0
6	25424431	25424925	495	Distal Intergenic	ENSRNA049477412	3738
4	89469496	89469882	387	Distal Intergenic	Zm00001d026854	-152318
4	11961508	11961875	368	Promoter (<=1kb)	Zm00001d026746	0
4	43385149	43385675	527	Promoter (<=1kb)	Zm00001d049759	0
1	149432407	149432840	434	Promoter (<=1kb)	Zm00001d022821	0
4	213584406	213584953	548	Distal Intergenic	Zm00001d026992	6889
3	201630286	201630752	467	Promoter (<=1kb)	Zm00001d043484	0
3	87794037	87795206	1170	Distal Intergenic	Zm00001d040980	112629
4	219495369	219495775	407	Promoter (<=1kb)	Zm00001d053200	0
4	35023977	35024532	556	Promoter (<=1kb)	Zm00001d049558	0
9	152011642	152012075	434	Distal Intergenic	Zm00001d048187	12197
1	196772545	196772971	427	Promoter (<=1kb)	Zm00001d031625	-112
1	47659256	47659652	397	Promoter (1-2kb)	Zm00001d028823	-1274
2	24833970	24834393	424	Promoter (<=1kb)	Zm00001d002857	0
4	245864566	245864978	413	Promoter (<=1kb)	Zm00001d054070	0
8	94949216	94949651	436	Distal Intergenic	Zm00001d010008	-3087
2	206925421	206925809	389	Promoter (<=1kb)	Zm00001d006408	0
2	19807422	19807871	450	Downstream (<1kb)	Zm00001d002704	4816
2	67210587	67210994	408	Distal Intergenic	Zm00001d003914	-48625
3	33394525	33394984	460	Promoter (<=1kb)	ENSRNA049441530	0
3	228253376	228253842	467	Promoter (<=1kb)	Zm00001d044445	0
2	144667942	144668384	443	Distal Intergenic	Zm00001d004852	6663
1	45868409	45868910	502	Promoter (<=1kb)	Zm00001d028762	0
1	119793103	119793517	415	Distal Intergenic	Zm00001d022797	53468
9	97808611	97809018	408	Distal Intergenic	Zm00001d046595	32056
5	111371747	111372209	463	Distal Intergenic	Zm00001d001622	325
4	199217003	199217366	364	Distal Intergenic	Zm00001d052730	9798
1	182340060	182340471	412	Promoter (<=1kb)	Zm00001d031211	0
4	232930651	232931061	411	Distal Intergenic	Zm00001d053521	-5301
3	119627836	119628210	375	Distal Intergenic	Zm00001d041437	94110
6	138553960	138554606	647	Distal Intergenic	Zm00001d037811	-3371
4	207260285	207260825	541	Distal Intergenic	Zm00001d052983	36555
6	54686147	54686524	378	Distal Intergenic	Zm00001d035841	89168
3	23656813	23657230	418	Distal Intergenic	Zm00001d040032	13151
10	96913467	96913919	453	Distal Intergenic	Zm00001d024960	-23831
3	29990082	29990529	448	Promoter (<=1kb)	Zm00001d000503	0
1	4710475	4710976	502	Distal Intergenic	Zm00001d027411	11367
B73V4_ctg171	71718	72087	370	Distal Intergenic	ENSRNA049478748	-2320
B73V4_ctg182	696068	696351	284	Distal Intergenic	Zm00001d000041	31978
3	235340142	235340745	604	Distal Intergenic	Zm00001d044703	-30546
7	102507671	102508091	421	Distal Intergenic	Zm00001d001191	425
6	91931798	91932263	466	Promoter (<=1kb)	Zm00001d001392	-473
1	14449333	14449727	395	Distal Intergenic	Zm00001d027819	1319
9	95198258	95198845	588	Distal Intergenic	Zm00001d046545	-2699
4	134318174	134318665	492	Promoter (<=1kb)	Zm00001d050970	0
10	149053456	149053855	400	Promoter (<=1kb)	Zm00001d026619	0
4	30300873	30301221	349	Distal Intergenic	Zm00001d049439	35417
4	207783775	207784165	391	Promoter (1-2kb)	Zm00001d052989	-1079
2	70604465	70604921	457	Promoter (<=1kb)	Zm00001d003941	0
5	169625354	169625919	566	Promoter (<=1kb)	Zm00001d016602	0
3	234993510	234994178	669	Promoter (<=1kb)	Zm00001d044691	0
2	49112132	49112715	584	Exon (Zm00001d000811_T001/Zm00001d000811, exon 1 of 1)	Zm00001d000811	355
6	121219397	121219799	403	Promoter (<=1kb)	Zm00001d037326	0
1	288970380	288970985	606	Promoter (<=1kb)	Zm00001d034313	0
2	112422385	112422779	395	Distal Intergenic	Zm00001d004443	-189360
7	9560210	9560831	622	Distal Intergenic	Zm00001d018929	-8591
9	1163337	1163937	601	Distal Intergenic	Zm00001d044750	4914
5	46045186	46045802	617	Promoter (<=1kb)	Zm00001d014423	0
3	219093569	219094064	496	Distal Intergenic	Zm00001d044100	-5216
6	54639360	54639671	312	Distal Intergenic	Zm00001d035841	136021
10	20699980	20700502	523	Distal Intergenic	Zm00001d023074	96588
6	111714876	111715372	497	Promoter (<=1kb)	Zm00001d037085	0
4	69749935	69750367	433	Promoter (<=1kb)	Zm00001d026831	0
10	115144616	115145107	492	Distal Intergenic	Zm00001d025350	-6172
1	207143316	207143723	408	Distal Intergenic	Zm00001d031930	-11446
3	49012885	49013326	442	Distal Intergenic	Zm00001d040548	13897
6	62094409	62094782	374	Distal Intergenic	Zm00001d035957	-68171
6	120998595	120999308	714	Promoter (<=1kb)	Zm00001d037321	0
7	110852986	110853429	444	Distal Intergenic	Zm00001d020387	82431
9	35927623	35928007	385	Distal Intergenic	Zm00001d045733	61850
10	129245145	129245768	624	Promoter (<=1kb)	Zm00001d025777	0
5	145209042	145209368	327	Distal Intergenic	Zm00001d001657	10346
1	304374214	304374732	519	Promoter (<=1kb)	Zm00001d034871	0
9	77037140	77037732	593	Promoter (<=1kb)	Zm00001d046256	-184
6	74178111	74178579	469	Downstream (<1kb)	Zm00001d036138	4201
8	131190537	131190992	456	Distal Intergenic	Zm00001d010866	-38942
6	110128009	110128460	452	Distal Intergenic	Zm00001d037041	2604
4	83775033	83775520	488	Promoter (<=1kb)	Zm00001d050365	-17
8	109288198	109288655	458	Promoter (<=1kb)	Zm00001d010315	0
4	82127982	82128369	388	Distal Intergenic	Zm00001d050338	-83296
8	166588512	166589113	602	Distal Intergenic	Zm00001d012017	-30330
1	235000636	235000895	260	Distal Intergenic	Zm00001d032696	17378
4	122810161	122810507	347	Exon (Zm00001d050787_T001/Zm00001d050787, exon 1 of 1)	Zm00001d050787	335
9	128051544	128051994	451	Promoter (<=1kb)	Zm00001d047373	0
5	16656883	16657258	376	Promoter (<=1kb)	Zm00001d013662	-176
9	10329428	10330048	621	Promoter (<=1kb)	Zm00001d045017	-274
2	19091789	19092623	835	Distal Intergenic	Zm00001d002679	-3929
3	221772360	221773196	837	Distal Intergenic	Zm00001d044201	-18542
2	216101077	216101650	574	Promoter (<=1kb)	Zm00001d006758	0
8	128529813	128530450	638	Promoter (<=1kb)	Zm00001d010808	0
4	218231262	218231784	523	Distal Intergenic	Zm00001d053175	35081
3	219627341	219627803	463	Distal Intergenic	ENSRNA049472224	17244
2	239850879	239851367	489	Distal Intergenic	Zm00001d007799	17689
1	52499164	52499708	545	Promoter (<=1kb)	Zm00001d028946	0
4	218336397	218336880	484	Promoter (1-2kb)	Zm00001d053178	-1974
4	92777429	92777731	303	Distal Intergenic	Zm00001d050488	-39124
3	158289109	158289552	444	Distal Intergenic	Zm00001d042268	-16437
4	214218427	214218871	445	Promoter (<=1kb)	Zm00001d053109	0
6	94080955	94081329	375	Distal Intergenic	Zm00001d001397	574
5	71715059	71715562	504	Exon (Zm00001d001576_T001/Zm00001d001576, exon 1 of 2)	Zm00001d001576	242
3	124129561	124129992	432	Promoter (<=1kb)	Zm00001d041495	0
9	144396072	144396562	491	Promoter (<=1kb)	Zm00001d047889	0
5	217743403	217743965	563	Promoter (<=1kb)	Zm00001d018274	0
5	19521610	19522318	709	Promoter (<=1kb)	Zm00001d013757	0
1	131513601	131514451	851	Distal Intergenic	Zm00001d030424	35587
8	81764565	81765174	610	Promoter (<=1kb)	Zm00001d009795	0
4	47532648	47533171	524	Exon (Zm00001d026804_T001/Zm00001d026804, exon 1 of 1)	Zm00001d026804	264
8	156383528	156384027	500	Distal Intergenic	Zm00001d011622	-5797
6	21555758	21556649	892	Distal Intergenic	Zm00001d035329	30687
8	88439209	88439615	407	Distal Intergenic	Zm00001d009899	79317
9	10793244	10793619	376	Distal Intergenic	Zm00001d045037	-20474
3	116405744	116406208	465	Distal Intergenic	Zm00001d041397	-73309
4	91487292	91487647	356	Distal Intergenic	Zm00001d050477	-32961
3	126082035	126082546	512	Distal Intergenic	Zm00001d041531	-6393
2	195325156	195325621	466	Distal Intergenic	Zm00001d006017	18549
8	83757323	83757885	563	Distal Intergenic	Zm00001d009821	22635
2	81389904	81390312	409	Distal Intergenic	Zm00001d004085	-8932
7	96514244	96514627	384	Promoter (<=1kb)	Zm00001d020160	-396
7	123774299	123774745	447	Distal Intergenic	Zm00001d020588	9749
9	19906359	19906633	275	Distal Intergenic	Zm00001d045368	-22858
6	64805702	64806123	422	Distal Intergenic	Zm00001d035987	-19688
9	1551949	1552359	411	Promoter (<=1kb)	Zm00001d044759	0
8	16986713	16987156	444	Promoter (<=1kb)	Zm00001d008681	0
2	86192136	86192708	573	Promoter (<=1kb)	Zm00001d000854	0
7	5351975	5352527	553	Downstream (1-2kb)	Zm00001d018794	2246
9	97425159	97425581	423	Promoter (<=1kb)	Zm00001d046586	-360
B73V4_ctg46	43342	43897	556	Distal Intergenic	Zm00001d000406	-14621
6	6051124	6051596	473	Distal Intergenic	Zm00001d035118	-66245
6	135465660	135466088	429	Distal Intergenic	Zm00001d037729	20390
1	177395675	177396183	509	Distal Intergenic	Zm00001d031102	25079
5	43621120	43621574	455	Distal Intergenic	Zm00001d014377	54684
4	239406117	239406658	542	Promoter (<=1kb)	Zm00001d053697	0
7	43917142	43917641	500	Distal Intergenic	Zm00001d019576	-34297
3	69442659	69443807	1149	Promoter (<=1kb)	Zm00001d000547	0
3	89409670	89410057	388	Distal Intergenic	Zm00001d040997	-202158
5	222712045	222712500	456	Distal Intergenic	Zm00001d018544	-15498
B73V4_ctg140	48122	48718	597	Distal Intergenic	Zm00001d000186	-34436
1	215588714	215589825	1112	Promoter (<=1kb)	Zm00001d022910	0
1	212071359	212071773	415	Distal Intergenic	Zm00001d032083	-32605
5	63693128	63693617	490	Distal Intergenic	Zm00001d014802	53832
1	158281953	158282334	382	Distal Intergenic	Zm00001d030755	-3437
9	59048806	59049227	422	Promoter (<=1kb)	Zm00001d027101	0
B73V4_ctg193	441935	442368	434	Distal Intergenic	Zm00001d000147	-63270
3	116433696	116434147	452	Distal Intergenic	Zm00001d041397	-101261
9	124528790	124529691	902	Promoter (<=1kb)	Zm00001d047257	0
4	74861076	74861483	408	Distal Intergenic	Zm00001d050228	96570
2	216130100	216130697	598	Promoter (<=1kb)	Zm00001d006760	0
2	61781776	61782162	387	Distal Intergenic	Zm00001d003839	-13316
6	110946253	110946673	421	Distal Intergenic	Zm00001d037059	-23727
6	45452075	45452568	494	Distal Intergenic	Zm00001d035753	-65459
1	184021158	184022320	1163	Distal Intergenic	Zm00001d031256	-64215
4	150586371	150586859	489	Promoter (<=1kb)	Zm00001d026909	-394
2	70189574	70189939	366	Distal Intergenic	Zm00001d003935	-40402
5	177235170	177235764	595	Distal Intergenic	Zm00001d016820	10806
1	38975487	38976248	762	Promoter (<=1kb)	Zm00001d028550	0
7	150921886	150922465	580	Distal Intergenic	Zm00001d021396	8101
3	15942658	15943173	516	Distal Intergenic	Zm00001d039825	-15065
2	192642779	192643714	936	Distal Intergenic	Zm00001d005916	-26474
8	97324190	97324555	366	Distal Intergenic	Zm00001d010052	-44708
4	242630965	242631418	454	Promoter (<=1kb)	Zm00001d053872	0
9	146100839	146101456	618	Promoter (<=1kb)	Zm00001d047955	0
8	169643359	169643826	468	Promoter (1-2kb)	Zm00001d012181	-1919
7	154988877	154989654	778	Promoter (<=1kb)	Zm00001d021519	0
7	49409054	49409602	549	Distal Intergenic	Zm00001d019669	87454
1	95476377	95476789	413	Distal Intergenic	Zm00001d029937	55176
1	119354262	119354682	421	Distal Intergenic	Zm00001d030285	139014
10	13789078	13789858	781	Promoter (<=1kb)	Zm00001d023658	0
9	19953922	19954456	535	Distal Intergenic	Zm00001d045371	-13163
9	49096623	49097166	544	Distal Intergenic	Zm00001d045950	-62637
5	37319226	37319946	721	Promoter (<=1kb)	Zm00001d014232	0
1	300960784	300961289	506	Promoter (<=1kb)	Zm00001d034733	0
1	166289898	166290576	679	Promoter (<=1kb)	Zm00001d030895	0
4	49281629	49282025	397	Promoter (<=1kb)	Zm00001d026806	0
4	3506764	3507119	356	Downstream (2-3kb)	Zm00001d048700	4382
10	23207705	23208429	725	Distal Intergenic	Zm00001d023815	-36162
1	208539355	208540027	673	Distal Intergenic	Zm00001d031981	32044
1	201878031	201878443	413	Distal Intergenic	Zm00001d031789	9746
3	8477048	8477492	445	Distal Intergenic	Zm00001d039584	21292
7	105800745	105801145	401	Promoter (<=1kb)	Zm00001d001194	0
7	85035085	85035598	514	Promoter (<=1kb)	Zm00001d020004	0
4	141583863	141584665	803	Distal Intergenic	Zm00001d051086	12710
5	100479473	100479910	438	Distal Intergenic	Zm00001d015600	-109317
6	113967518	113968070	553	Promoter (<=1kb)	Zm00001d037151	0
1	220775899	220776537	639	Promoter (<=1kb)	Zm00001d032295	-349
1	105129597	105130179	583	Distal Intergenic	Zm00001d030094	-51532
1	42465909	42466464	556	Promoter (<=1kb)	Zm00001d028671	0
1	301499288	301499869	582	Promoter (<=1kb)	Zm00001d034758	0
8	144142493	144142902	410	Promoter (<=1kb)	Zm00001d011236	0
8	78103688	78104100	413	Promoter (<=1kb)	Zm00001d009729	-600
2	29989364	29990014	651	Promoter (<=1kb)	Zm00001d003033	0
8	27759727	27760318	592	Promoter (<=1kb)	Zm00001d008968	0
3	54789348	54789773	426	Distal Intergenic	Zm00001d040625	-15706
7	176885289	176885836	548	Promoter (<=1kb)	Zm00001d022405	-771
5	170576275	170577303	1029	Promoter (<=1kb)	Zm00001d001681	0
1	159897161	159897541	381	Distal Intergenic	Zm00001d030791	-7835
2	81158027	81158798	772	Distal Intergenic	Zm00001d004085	222174
6	71683079	71683655	577	Promoter (<=1kb)	Zm00001d036090	0
3	42637027	42637509	483	Intron (Zm00001d000514_T001/Zm00001d000514, intron 1 of 1)	Zm00001d000514	288
1	292373558	292374161	604	Promoter (<=1kb)	ENSRNA049470333	0
9	116856774	116857209	436	Promoter (<=1kb)	Zm00001d047059	0
9	21678875	21679438	564	Promoter (<=1kb)	Zm00001d045425	0
6	132563210	132563794	585	Promoter (<=1kb)	Zm00001d037636	0
9	92133567	92134012	446	Distal Intergenic	Zm00001d046489	23851
8	95603006	95603678	673	Promoter (<=1kb)	Zm00001d010023	0
4	177544037	177544366	330	Promoter (<=1kb)	Zm00001d052047	0
3	113556227	113556628	402	Distal Intergenic	Zm00001d041343	-33903
7	114988175	114988527	353	Promoter (1-2kb)	Zm00001d020448	-1254
2	161178275	161178717	443	Distal Intergenic	Zm00001d005149	-31484
2	108425415	108425852	438	Distal Intergenic	Zm00001d004390	-36952
1	234907889	234908443	555	Promoter (<=1kb)	Zm00001d032695	0
6	161123658	161124028	371	Promoter (<=1kb)	Zm00001d038623	0
7	45545539	45546235	697	Promoter (<=1kb)	Zm00001d019595	0
5	43673381	43673981	601	Distal Intergenic	Zm00001d014378	59877
6	154438479	154439069	591	Promoter (<=1kb)	Zm00001d038324	-196
1	34959499	34960059	561	Promoter (<=1kb)	Zm00001d028436	0
4	237533243	237533874	632	Distal Intergenic	Zm00001d053632	19762
2	127766600	127767014	415	Distal Intergenic	Zm00001d004664	-115296
8	169750065	169750368	304	Distal Intergenic	Zm00001d012185	-6092
4	191754745	191755903	1159	Distal Intergenic	Zm00001d052511	34987
2	150645022	150645411	390	Distal Intergenic	Zm00001d004957	31177
2	645317	645684	368	Intron (Zm00001d001777_T001/Zm00001d001777, intron 1 of 1)	Zm00001d001777	113
3	115531516	115531876	361	Distal Intergenic	Zm00001d041390	-93286
5	81980131	81980558	428	Distal Intergenic	Zm00001d015265	-7113
5	42064184	42064725	542	Promoter (<=1kb)	Zm00001d014344	0
10	44460393	44460797	405	Distal Intergenic	Zm00001d024096	6812
1	211357640	211358151	512	Distal Intergenic	Zm00001d022902	20138
8	38099334	38099738	405	Distal Intergenic	Zm00001d009124	20671
5	48591738	48592779	1042	Distal Intergenic	Zm00001d001543	-12275
5	167470473	167470859	387	Promoter (<=1kb)	Zm00001d016559	0
3	68837113	68837434	322	Distal Intergenic	Zm00001d040833	6148
2	232847168	232847888	721	Promoter (<=1kb)	Zm00001d007489	0
9	6729991	6730383	393	Distal Intergenic	Zm00001d044900	-8741
9	39540722	39541472	751	Promoter (<=1kb)	Zm00001d027082	0
8	113208563	113209027	465	Promoter (<=1kb)	Zm00001d010406	0
1	18759269	18759690	422	Promoter (1-2kb)	Zm00001d027971	-1727
8	79049221	79049680	460	Distal Intergenic	Zm00001d009743	29542
8	171641568	171642308	741	Promoter (<=1kb)	Zm00001d012269	0
3	131546923	131547415	493	Promoter (<=1kb)	Zm00001d041647	0
10	147796395	147796788	394	Promoter (<=1kb)	Zm00001d026532	0
4	202764504	202765029	526	Promoter (<=1kb)	Zm00001d052859	0
6	6678541	6679160	620	Promoter (<=1kb)	Zm00001d035139	0
9	127530247	127530885	639	Distal Intergenic	Zm00001d047358	45485
5	143104901	143105399	499	Distal Intergenic	Zm00001d016074	-2902
1	4832478	4833100	623	Promoter (<=1kb)	Zm00001d027415	0
8	102299456	102300015	560	Distal Intergenic	Zm00001d010158	88021
7	72474105	72474604	500	Distal Intergenic	Zm00001d019879	-44753
2	71999412	71999783	372	Distal Intergenic	Zm00001d000848	-5306
5	114870053	114870427	375	Distal Intergenic	Zm00001d015737	-81941
3	130870071	130870523	453	Distal Intergenic	Zm00001d041639	-44164
9	120356448	120356833	386	Distal Intergenic	Zm00001d047160	-4141
4	150601969	150602379	411	Distal Intergenic	Zm00001d026909	-15992
8	164418242	164418645	404	Promoter (<=1kb)	Zm00001d011914	-737
5	222067651	222068092	442	Promoter (<=1kb)	Zm00001d018506	0
1	205126406	205126925	520	Promoter (<=1kb)	Zm00001d031876	0
10	97176530	97177039	510	Distal Intergenic	Zm00001d024966	31232
7	144087867	144088442	576	Promoter (<=1kb)	Zm00001d021145	0
2	235977698	235978072	375	Promoter (<=1kb)	Zm00001d007599	0
4	7228541	7228976	436	Promoter (<=1kb)	Zm00001d048893	0
8	77322	77721	400	Promoter (<=1kb)	Zm00001d008171	0
2	64598358	64598730	373	Promoter (<=1kb)	Zm00001d003879	0
7	40980435	40981024	590	Promoter (<=1kb)	Zm00001d019536	0
4	243079662	243080170	509	Distal Intergenic	Zm00001d053890	-26033
1	239528803	239529446	644	Promoter (<=1kb)	Zm00001d022943	0
4	76927734	76928409	676	Distal Intergenic	Zm00001d050256	-48224
4	91460524	91460950	427	Distal Intergenic	Zm00001d050477	-6193
1	248038495	248038983	489	Distal Intergenic	Zm00001d033035	69481
3	132061300	132061619	320	Distal Intergenic	Zm00001d041656	107122
9	48951128	48951627	500	Distal Intergenic	Zm00001d045948	-40938
1	75440830	75441196	367	Downstream (<1kb)	Zm00001d029541	980
4	227889700	227890054	355	Distal Intergenic	Zm00001d053370	-32010
6	153427342	153427966	625	Distal Intergenic	Zm00001d038288	12020
8	167794025	167794963	939	Distal Intergenic	Zm00001d012081	-27507
5	111605643	111606162	520	Distal Intergenic	Zm00001d015717	112000
1	222402451	222402990	540	Distal Intergenic	Zm00001d032324	-51499
5	5372833	5373465	633	Promoter (<=1kb)	Zm00001d013141	0
6	149731294	149731821	528	Promoter (<=1kb)	Zm00001d038156	0
6	25853009	25853477	469	Promoter (<=1kb)	Zm00001d001322	-102
6	37510040	37510552	513	Promoter (<=1kb)	Zm00001d035629	0
7	156229697	156230356	660	Promoter (<=1kb)	Zm00001d021567	0
4	124247482	124248010	529	Distal Intergenic	Zm00001d050811	20507
3	117383577	117384165	589	Promoter (<=1kb)	Zm00001d041407	0
6	128376431	128376883	453	Distal Intergenic	Zm00001d037531	-13303
10	69471853	69472284	432	Distal Intergenic	Zm00001d024410	-11365
5	82873991	82874478	488	Promoter (<=1kb)	Zm00001d015290	0
7	140688000	140688627	628	Promoter (<=1kb)	Zm00001d021023	0
4	160316754	160317198	445	Distal Intergenic	Zm00001d051490	5860
9	44313530	44314531	1002	Distal Intergenic	Zm00001d045862	-20217
4	17604008	17604391	384	Intron (Zm00001d026757_T001/Zm00001d026757, intron 1 of 1)	Zm00001d026757	472
3	209868447	209868930	484	Distal Intergenic	Zm00001d043776	24409
10	8017423	8018028	606	Promoter (<=1kb)	Zm00001d023510	0
8	137153217	137153688	472	Promoter (<=1kb)	Zm00001d011034	0
2	130945921	130946265	345	Distal Intergenic	Zm00001d004687	23260
2	226489466	226489974	509	Promoter (<=1kb)	Zm00001d007276	-181
7	116545982	116546366	385	Distal Intergenic	Zm00001d020464	-47947
6	73800707	73801200	494	Distal Intergenic	Zm00001d036129	20385
7	2257057	2257534	478	Promoter (<=1kb)	Zm00001d018669	0
5	173777249	173777667	419	Distal Intergenic	Zm00001d016717	5093
3	101750913	101751408	496	Distal Intergenic	Zm00001d041168	-13791
3	60168155	60168552	398	Distal Intergenic	Zm00001d040724	-106135
9	150505938	150506505	568	Promoter (<=1kb)	Zm00001d048126	0
8	147803529	147804424	896	Distal Intergenic	Zm00001d011352	-15550
4	184983613	184984162	550	Distal Intergenic	Zm00001d052258	42781
8	125104824	125105528	705	Promoter (<=1kb)	Zm00001d010703	0
6	40955550	40955972	423	Distal Intergenic	Zm00001d001336	690
6	170069392	170069871	480	Distal Intergenic	Zm00001d039102	33872
2	203081441	203082200	760	Distal Intergenic	Zm00001d006260	42720
9	90708390	90708802	413	Distal Intergenic	Zm00001d046455	14291
4	209851288	209852201	914	Distal Intergenic	Zm00001d053026	-14098
3	44113789	44114259	471	Distal Intergenic	Zm00001d040455	-35091
3	142432645	142433321	677	Promoter (<=1kb)	Zm00001d041889	0
8	159736063	159736616	554	Distal Intergenic	Zm00001d011714	-63384
10	112879693	112880124	432	Distal Intergenic	Zm00001d025291	-39686
4	221953678	221954045	368	Distal Intergenic	Zm00001d027005	-97421
9	48976868	48977286	419	Distal Intergenic	Zm00001d045948	-15279
2	160222569	160222924	356	Distal Intergenic	Zm00001d005135	-237440
1	179014742	179015251	510	Promoter (<=1kb)	Zm00001d031136	0
7	92423030	92423452	423	Promoter (<=1kb)	Zm00001d001178	0
7	135607450	135607874	425	Downstream (1-2kb)	Zm00001d020891	11638
2	130082376	130082811	436	Distal Intergenic	Zm00001d004681	-33215
10	86770310	86770736	427	Distal Intergenic	Zm00001d024762	-28176
5	45629479	45630360	882	Distal Intergenic	Zm00001d014418	-101148
2	172273293	172273679	387	Distal Intergenic	Zm00001d005396	-17303
4	102621403	102622708	1306	Promoter (<=1kb)	Zm00001d026866	0
8	176488754	176489291	538	Downstream (2-3kb)	Zm00001d012552	4616
4	222434354	222435233	880	Distal Intergenic	Zm00001d053252	22833
6	55606401	55607627	1227	Distal Intergenic	Zm00001d035846	-139480
4	16390008	16390568	561	Distal Intergenic	Zm00001d049110	5322
10	15189386	15189836	451	Distal Intergenic	Zm00001d023065	527
6	132301994	132302482	489	Promoter (<=1kb)	Zm00001d037626	0
1	303356302	303357023	722	Promoter (<=1kb)	Zm00001d034834	0
1	303405064	303405737	674	Promoter (<=1kb)	Zm00001d034835	0
9	125907918	125908330	413	Downstream (1-2kb)	Zm00001d047298	2641
2	229338415	229338744	330	Distal Intergenic	Zm00001d007349	-3947
8	65675854	65676390	537	Distal Intergenic	Zm00001d009463	-50785
8	120465067	120465592	526	Promoter (<=1kb)	Zm00001d010564	0
10	34317656	34318249	594	Distal Intergenic	Zm00001d023985	-12746
8	11207764	11208399	636	Promoter (<=1kb)	Zm00001d008513	0
5	174195660	174196105	446	Promoter (<=1kb)	Zm00001d016723	0
5	117432944	117433315	372	Distal Intergenic	Zm00001d001628	-118430
7	152604830	152605386	557	Promoter (<=1kb)	Zm00001d021453	0
4	171694177	171694780	604	Distal Intergenic	Zm00001d051837	-10979
4	223878925	223879253	329	Distal Intergenic	Zm00001d053278	-8569
10	107181004	107181549	546	Promoter (<=1kb)	Zm00001d025167	0
10	59531734	59532129	396	Downstream (<1kb)	Zm00001d023108	683
10	79175026	79175605	580	Promoter (<=1kb)	Zm00001d024583	0
9	137670758	137671163	406	Promoter (<=1kb)	Zm00001d047635	0
10	89691991	89692432	442	Promoter (1-2kb)	Zm00001d024824	-1178
1	211337901	211338457	557	Exon (Zm00001d022902_T001/Zm00001d022902, exon 1 of 1)	Zm00001d022902	399
8	18157053	18157645	593	Distal Intergenic	Zm00001d008733	-12667
1	207149311	207149798	488	Distal Intergenic	Zm00001d031930	-17441
1	272919496	272919900	405	Promoter (<=1kb)	Zm00001d033753	0
7	22037810	22038226	417	Distal Intergenic	Zm00001d001105	2263
4	43110257	43110700	444	Promoter (<=1kb)	Zm00001d049753	0
4	22581039	22582210	1172	Promoter (<=1kb)	Zm00001d049243	-887
2	198171996	198172449	454	Promoter (<=1kb)	Zm00001d006102	0
8	131509179	131509634	456	Distal Intergenic	Zm00001d010870	35120
8	35014114	35014741	628	Distal Intergenic	Zm00001d009078	41580
5	136709346	136709700	355	Distal Intergenic	Zm00001d015984	62023
10	1654288	1654686	399	Distal Intergenic	Zm00001d023266	-16021
4	179115651	179116142	492	Distal Intergenic	Zm00001d052089	-2220
3	216163315	216163878	564	Distal Intergenic	Zm00001d044002	-2519
1	206280398	206280839	442	Intron (Zm00001d022898_T001/Zm00001d022898, intron 1 of 1)	Zm00001d022898	534
5	99037569	99038024	456	Downstream (2-3kb)	Zm00001d015578	3907
4	97861839	97862162	324	Distal Intergenic	Zm00001d050535	-105329
B73V4_ctg150	13107	13482	376	Distal Intergenic	Zm00001d000001	37043
2	48490944	48491553	610	Promoter (<=1kb)	Zm00001d003572	0
1	42054224	42054828	605	Promoter (<=1kb)	Zm00001d028656	0
7	67765015	67765583	569	Distal Intergenic	Zm00001d019834	-18603
B73V4_ctg165	61644	61878	235	Distal Intergenic	ENSRNA049478649	-2051
4	23823987	23824386	400	Promoter (<=1kb)	Zm00001d049269	0
2	233609807	233610195	389	Promoter (<=1kb)	Zm00001d007514	0
3	223453724	223454264	541	Distal Intergenic	Zm00001d044271	-7266
5	65708479	65708903	425	Distal Intergenic	Zm00001d014858	-25467
1	43553010	43553680	671	Distal Intergenic	Zm00001d028699	-13003
10	93042249	93042784	536	Distal Intergenic	Zm00001d024890	17776
9	104285582	104286034	453	Distal Intergenic	Zm00001d046747	-38584
3	221779491	221780341	851	Distal Intergenic	Zm00001d044201	-11397
1	9425018	9425474	457	Distal Intergenic	Zm00001d027626	-13637
1	306755665	306756075	411	Promoter (<=1kb)	Zm00001d023032	0
4	14982452	14982838	387	Distal Intergenic	Zm00001d049077	-4340
1	283423280	283423867	588	Promoter (<=1kb)	Zm00001d034077	0
1	88014988	88015438	451	Promoter (<=1kb)	Zm00001d029810	0
4	11781229	11782145	917	Exon (Zm00001d048991_T001/Zm00001d048991, exon 1 of 1)	Zm00001d048991	373
1	165071886	165072272	387	Distal Intergenic	Zm00001d030879	-6568
6	147682126	147682977	852	Distal Intergenic	Zm00001d038095	-36381
5	103968343	103968880	538	Distal Intergenic	Zm00001d001615	-101065
2	114901434	114901946	513	Distal Intergenic	Zm00001d004491	66638
5	139586934	139587345	412	Distal Intergenic	Zm00001d016013	-76298
4	26259959	26260358	400	Distal Intergenic	Zm00001d049324	-72397
3	135553924	135554386	463	Downstream (1-2kb)	Zm00001d041738	2110
6	41676639	41677013	375	Promoter (<=1kb)	Zm00001d035698	0
4	38216088	38216672	585	Distal Intergenic	Zm00001d049636	-4782
1	68805628	68806121	494	Promoter (<=1kb)	Zm00001d029394	0
5	143634467	143635096	630	Downstream (1-2kb)	Zm00001d016083	1879
10	31841567	31841953	387	Promoter (<=1kb)	Zm00001d023087	0
1	194906905	194907248	344	Distal Intergenic	Zm00001d031573	8971
10	73880034	73880517	484	Distal Intergenic	Zm00001d024488	-36898
6	105877142	105877744	603	Promoter (<=1kb)	Zm00001d036897	0
4	141682165	141682581	417	Distal Intergenic	Zm00001d051089	11679
5	92649815	92650162	348	Distal Intergenic	Zm00001d015477	-19443
7	126457875	126458348	474	Promoter (<=1kb)	Zm00001d020647	0
9	69673777	69674073	297	Distal Intergenic	Zm00001d046178	-52462
5	134280493	134280983	491	Distal Intergenic	Zm00001d015960	9891
5	98336489	98336864	376	Distal Intergenic	Zm00001d015568	-64271
6	84816257	84816756	500	Promoter (<=1kb)	Zm00001d001383	0
4	187120831	187121076	246	Distal Intergenic	Zm00001d052324	-3980
5	164245764	164246291	528	Promoter (<=1kb)	Zm00001d016479	0
2	126234727	126235094	368	Distal Intergenic	Zm00001d004651	42879
8	109067368	109068143	776	Promoter (<=1kb)	Zm00001d010309	0
8	12696607	12697127	521	Distal Intergenic	Zm00001d008550	11781
10	99720086	99720444	359	Distal Intergenic	Zm00001d025012	-59538
5	17147883	17148329	447	Promoter (<=1kb)	Zm00001d013678	0
6	64984586	64985071	486	Promoter (<=1kb)	Zm00001d035990	0
4	71330794	71331299	506	Promoter (<=1kb)	Zm00001d050182	0
8	2666631	2667562	932	Promoter (<=1kb)	Zm00001d008249	0
2	123398027	123398367	341	Distal Intergenic	Zm00001d004630	-243187
1	91362866	91363491	626	Promoter (<=1kb)	Zm00001d022775	-10
2	178100151	178100721	571	Promoter (<=1kb)	Zm00001d005542	0
7	12882236	12882714	479	Distal Intergenic	Zm00001d019018	-7098
2	99760930	99761462	533	Distal Intergenic	Zm00001d004279	22180
5	134837377	134837744	368	Distal Intergenic	Zm00001d015968	43977
2	79235335	79235727	393	Distal Intergenic	Zm00001d004049	-185588
5	195713606	195714123	518	Promoter (<=1kb)	Zm00001d017424	0
5	45915438	45916043	606	Distal Intergenic	Zm00001d014421	31939
10	2027668	2028131	464	Promoter (<=1kb)	Zm00001d023278	0
9	25240425	25240968	544	Promoter (<=1kb)	Zm00001d045516	0
2	74054236	74054596	361	Distal Intergenic	Zm00001d003990	-10863
4	229254967	229255568	602	Distal Intergenic	Zm00001d053397	29187
6	52252590	52253048	459	Downstream (2-3kb)	Zm00001d035816	3518
8	89910819	89911772	954	Distal Intergenic	Zm00001d009927	68673
7	41470410	41470800	391	Distal Intergenic	Zm00001d019541	-6178
3	136389953	136390332	380	Distal Intergenic	Zm00001d041762	-9327
10	61289375	61289716	342	Distal Intergenic	Zm00001d024277	-100557
4	208256529	208256927	399	Distal Intergenic	Zm00001d052999	-28960
4	59415428	59415821	394	Distal Intergenic	Zm00001d026816	-5600
6	49854178	49854713	536	Distal Intergenic	Zm00001d035791	272725
1	140136553	140137651	1099	Distal Intergenic	Zm00001d030507	32117
10	86098154	86098581	428	Distal Intergenic	Zm00001d024751	-7575
9	65310111	65310456	346	Exon (Zm00001d027111_T001/Zm00001d027111, exon 1 of 1)	Zm00001d027111	278
4	218067512	218067837	326	Distal Intergenic	Zm00001d053174	-4962
9	105647104	105647500	397	Distal Intergenic	Zm00001d046779	27755
7	69519102	69519452	351	Distal Intergenic	Zm00001d019850	119148
10	8641943	8642306	364	Promoter (<=1kb)	Zm00001d023520	0
10	125098282	125098589	308	Distal Intergenic	Zm00001d025652	8888
4	85247614	85248023	410	Distal Intergenic	ENSRNA049465575	13879
3	8115471	8116070	600	Promoter (<=1kb)	Zm00001d039568	0
8	132244299	132244903	605	Promoter (<=1kb)	Zm00001d010887	0
5	45697493	45697957	465	Distal Intergenic	Zm00001d014418	-33551
6	67739082	67739456	375	Distal Intergenic	Zm00001d036036	46078
4	217591994	217592369	376	Distal Intergenic	Zm00001d053165	35926
3	180448597	180449085	489	Promoter (<=1kb)	Zm00001d042804	0
3	7195932	7196317	386	Distal Intergenic	Zm00001d039527	-62210
10	95909549	95910080	532	Distal Intergenic	Zm00001d024939	24518
3	17008850	17009427	578	Distal Intergenic	Zm00001d039860	-28739
9	31415973	31417315	1343	Distal Intergenic	Zm00001d045659	-56775
2	153966750	153967229	480	Distal Intergenic	Zm00001d005016	45148
4	234034374	234034923	550	Exon (Zm00001d027017_T001/Zm00001d027017, exon 1 of 1)	Zm00001d027017	444
10	89271689	89272070	382	Promoter (<=1kb)	Zm00001d023138	-150
8	10630312	10631176	865	Distal Intergenic	Zm00001d008502	-20791
2	189497288	189497778	491	Promoter (<=1kb)	Zm00001d000989	-110
7	40419229	40420125	897	Distal Intergenic	Zm00001d001128	29328
6	28124694	28125167	474	Promoter (<=1kb)	Zm00001d035468	0
7	169843660	169844236	577	Promoter (<=1kb)	Zm00001d022088	0
1	212473262	212473690	429	Distal Intergenic	Zm00001d032096	-70799
1	255173108	255173468	361	Promoter (<=1kb)	Zm00001d033225	0
1	14611685	14612216	532	Promoter (<=1kb)	Zm00001d027826	0
10	113483928	113484407	480	Promoter (<=1kb)	Zm00001d025305	0
5	34633169	34633658	490	Distal Intergenic	Zm00001d014162	21305
3	14002151	14002536	386	Promoter (<=1kb)	Zm00001d000479	0
3	217533006	217533861	856	Distal Intergenic	Zm00001d044042	-39303
1	247101568	247102016	449	Downstream (1-2kb)	Zm00001d033018	6120
4	174434483	174434896	414	Promoter (<=1kb)	Zm00001d051912	0
1	114965591	114966346	756	Distal Intergenic	Zm00001d030232	-34773
4	125768851	125769285	435	Distal Intergenic	Zm00001d026883	26791
10	12854620	12855106	487	Distal Intergenic	Zm00001d023631	13829
1	111271744	111272217	474	Distal Intergenic	Zm00001d030183	154200
1	218060869	218061269	401	Promoter (<=1kb)	Zm00001d032231	0
3	124944076	124944435	360	Distal Intergenic	Zm00001d041509	-16835
10	117863248	117863799	552	Promoter (1-2kb)	Zm00001d025412	-1060
1	301408340	301408858	519	Distal Intergenic	Zm00001d034754	28334
3	112786997	112787465	469	Distal Intergenic	Zm00001d000586	84297
9	60776868	60777217	350	Distal Intergenic	Zm00001d046065	12946
3	5333275	5333672	398	Promoter (<=1kb)	Zm00001d039477	0
6	141845991	141846474	484	Distal Intergenic	Zm00001d037914	-5614
7	2671520	2671945	426	Promoter (<=1kb)	Zm00001d018691	0
10	62081641	62082308	668	Promoter (<=1kb)	Zm00001d023113	0
4	78304586	78304953	368	Distal Intergenic	Zm00001d050279	-21078
2	218393448	218393958	511	Distal Intergenic	Zm00001d006878	-8380
5	191260635	191261206	572	Promoter (<=1kb)	Zm00001d017271	0
10	130033059	130033630	572	Distal Intergenic	Zm00001d025801	-13414
1	222021758	222022238	481	Distal Intergenic	Zm00001d032318	4506
7	18384587	18385050	464	Distal Intergenic	Zm00001d019131	24389
5	130093101	130093493	393	Distal Intergenic	Zm00001d015905	-62755
2	67855187	67855553	367	Distal Intergenic	Zm00001d000840	153729
10	89602653	89603065	413	Distal Intergenic	Zm00001d024821	-10580
3	210533142	210533591	450	Distal Intergenic	Zm00001d043803	13775
1	275020669	275021307	639	Promoter (<=1kb)	Zm00001d033827	0
2	226570069	226570469	401	Downstream (1-2kb)	Zm00001d001029	1325
8	128930026	128930609	584	Distal Intergenic	Zm00001d010825	-28960
4	227776514	227777002	489	Distal Intergenic	Zm00001d053367	-15481
10	112344490	112344848	359	Distal Intergenic	Zm00001d025279	30849
1	35019731	35020441	711	Promoter (<=1kb)	Zm00001d028439	-53
1	303260346	303261005	660	Distal Intergenic	Zm00001d034830	-9788
9	88285498	88285896	399	Distal Intergenic	Zm00001d046416	64512
4	37577100	37577593	494	Promoter (<=1kb)	Zm00001d049610	0
3	116359571	116360052	482	Distal Intergenic	Zm00001d041397	-27136
6	17767345	17767794	450	Promoter (1-2kb)	Zm00001d035256	-1499
10	135149775	135150221	447	Distal Intergenic	Zm00001d025979	24483
1	129305382	129306323	942	Distal Intergenic	Zm00001d030399	11284
5	38555627	38556092	466	Distal Intergenic	Zm00001d014267	4357
1	262598491	262598988	498	Promoter (<=1kb)	Zm00001d033422	0
3	19350753	19351253	501	Promoter (<=1kb)	Zm00001d039918	0
1	171256134	171256486	353	Distal Intergenic	Zm00001d030980	28154
6	55585882	55586346	465	Distal Intergenic	Zm00001d035846	-118961
2	54578831	54579276	446	Promoter (<=1kb)	Zm00001d000816	-46
5	161263543	161264189	647	Promoter (<=1kb)	Zm00001d016406	0
10	143128052	143128482	431	Promoter (<=1kb)	Zm00001d026295	0
1	292332445	292333244	800	Promoter (<=1kb)	ENSRNA049470320	0
2	242912170	242912657	488	Promoter (<=1kb)	Zm00001d001064	0
B73V4_ctg103	26207	26623	417	Distal Intergenic	Zm00001d000298	19121
10	38362683	38363005	323	Distal Intergenic	Zm00001d024030	135407
10	142428013	142428527	515	Distal Intergenic	Zm00001d026270	12062
2	210849573	210850151	579	Intron (Zm00001d006551_T001/Zm00001d006551, intron 3 of 3)	Zm00001d006551	6301
5	146718271	146718709	439	Distal Intergenic	Zm00001d016145	32936
9	113784358	113784883	526	Promoter (<=1kb)	Zm00001d046974	0
10	91591390	91591796	407	Distal Intergenic	Zm00001d024871	-4290
10	140316066	140316612	547	Distal Intergenic	Zm00001d026173	11031
5	13128558	13129085	528	Distal Intergenic	Zm00001d013510	-39026
1	3031688	3032234	547	Promoter (<=1kb)	Zm00001d027329	0
2	242151803	242152309	507	Promoter (<=1kb)	Zm00001d007904	0
6	136444199	136444688	490	Distal Intergenic	Zm00001d037757	-33840
B73V4_ctg6	206363	206914	552	Promoter (<=1kb)	Zm00001d000202	0
10	25058066	25058478	413	Distal Intergenic	Zm00001d023853	25899
4	220365640	220366004	365	Distal Intergenic	Zm00001d053211	26437
9	23614037	23614663	627	Promoter (<=1kb)	Zm00001d045475	0
6	95501654	95502755	1102	Distal Intergenic	Zm00001d036626	-38184
1	222841069	222841580	512	Promoter (<=1kb)	Zm00001d032334	0
2	26077526	26077889	364	Distal Intergenic	Zm00001d002893	31564
2	153042625	153043005	381	Distal Intergenic	Zm00001d004996	37243
1	217824194	217825351	1158	Promoter (1-2kb)	Zm00001d032222	-1840
2	110416735	110417388	654	Promoter (<=1kb)	Zm00001d004416	0
9	76530495	76530762	268	Distal Intergenic	Zm00001d046249	97543
7	36149444	36149946	503	Distal Intergenic	Zm00001d019479	24140
8	4748051	4748560	510	Distal Intergenic	Zm00001d008306	5622
1	233761063	233761897	835	Distal Intergenic	Zm00001d032675	-4166
1	33948525	33949046	522	Distal Intergenic	Zm00001d028412	-81267
2	89763238	89763620	383	Downstream (<1kb)	Zm00001d000858	298
5	117185205	117185698	494	Distal Intergenic	Zm00001d015760	1698
1	279697784	279698231	448	Distal Intergenic	Zm00001d033961	46555
1	28234812	28235220	409	Promoter (<=1kb)	Zm00001d028261	0
3	226293399	226294225	827	Promoter (<=1kb)	Zm00001d044365	0
2	123118233	123118622	390	Distal Intergenic	Zm00001d004626	-439047
6	130621691	130622027	337	Promoter (<=1kb)	Zm00001d037586	0
7	148630407	148630974	568	Promoter (<=1kb)	Zm00001d021314	0
4	198109848	198110282	435	Distal Intergenic	Zm00001d052701	-26779
2	170391369	170391775	407	Promoter (<=1kb)	Zm00001d005347	0
9	7696694	7697077	384	Distal Intergenic	Zm00001d044934	-28030
7	117233678	117234029	352	Distal Intergenic	Zm00001d001207	61876
1	103984271	103984668	398	Distal Intergenic	Zm00001d030076	83604
3	1773248	1773716	469	Promoter (<=1kb)	Zm00001d039321	0
9	32186105	32186591	487	Intron (Zm00001d027076_T001/Zm00001d027076, intron 1 of 2)	Zm00001d027076	653
3	213325327	213325788	462	Promoter (<=1kb)	Zm00001d043900	0
5	129258959	129259348	390	Distal Intergenic	Zm00001d015889	-58693
8	154575793	154576533	741	Promoter (<=1kb)	Zm00001d011563	0
8	94602506	94603122	617	Distal Intergenic	Zm00001d010004	58099
6	6623694	6624222	529	Promoter (<=1kb)	Zm00001d035136	0
7	124313498	124313924	427	Promoter (<=1kb)	Zm00001d001214	0
8	45753613	45754105	493	Exon (Zm00001d008027_T001/Zm00001d008027, exon 2 of 2)	Zm00001d008027	361
4	222039107	222039607	501	Distal Intergenic	Zm00001d027005	-11859
4	68930571	68931042	472	Distal Intergenic	Zm00001d050143	-112167
10	37940739	37941106	368	Distal Intergenic	Zm00001d024028	42783
1	140038813	140039319	507	Distal Intergenic	Zm00001d030506	-12730
6	151720492	151720953	462	Promoter (<=1kb)	Zm00001d038209	0
3	10945059	10945543	485	Promoter (<=1kb)	Zm00001d039660	0
5	149605704	149606213	510	Distal Intergenic	Zm00001d016190	-7187
3	121816278	121816676	399	Promoter (<=1kb)	Zm00001d000596	0
3	156233435	156233866	432	Promoter (<=1kb)	Zm00001d000632	-86
6	25066073	25066585	513	Distal Intergenic	Zm00001d035425	-18980
3	182649442	182649887	446	Promoter (<=1kb)	Zm00001d042879	0
B73V4_ctg140	194229	194699	471	Distal Intergenic	Zm00001d000188	-16361
4	90265406	90265761	356	Distal Intergenic	Zm00001d050462	-5213
1	163351756	163352387	632	Distal Intergenic	Zm00001d022845	-93939
4	210835329	210836306	978	Distal Intergenic	Zm00001d053053	-84857
1	154187823	154188310	488	Promoter (<=1kb)	Zm00001d022832	0
3	126686900	126687329	430	Distal Intergenic	Zm00001d041549	-19209
6	7492836	7493288	453	Promoter (<=1kb)	Zm00001d035167	0
B73V4_ctg156	41268	41702	435	Promoter (<=1kb)	ENSRNA049478703	0
4	240491895	240492485	591	Promoter (<=1kb)	Zm00001d027029	0
1	54946437	54947290	854	Promoter (<=1kb)	Zm00001d022735	0
3	45288124	45288726	603	Promoter (<=1kb)	Zm00001d040470	0
2	90183544	90184471	928	Promoter (<=1kb)	Zm00001d004194	0
6	141663113	141663529	417	Promoter (<=1kb)	Zm00001d037908	-593
4	25657701	25658182	482	Promoter (<=1kb)	Zm00001d026766	0
10	62876346	62876733	388	Distal Intergenic	Zm00001d024301	-18327
8	178796659	178797165	507	Distal Intergenic	Zm00001d012697	5849
4	85030356	85030999	644	Promoter (<=1kb)	Zm00001d026847	0
6	154559050	154559669	620	Promoter (<=1kb)	Zm00001d038326	0
8	165514109	165514474	366	Distal Intergenic	Zm00001d011975	13342
5	29196263	29196864	602	Distal Intergenic	Zm00001d014027	-95899
1	289662994	289663533	540	Distal Intergenic	Zm00001d034333	52717
3	125330473	125330938	466	Promoter (<=1kb)	Zm00001d041515	-385
4	66437871	66438223	353	Promoter (<=1kb)	Zm00001d026827	-59
3	98749620	98749979	360	Promoter (<=1kb)	Zm00001d041119	0
2	226687979	226688624	646	Promoter (<=1kb)	Zm00001d007279	0
10	120041710	120042866	1157	Promoter (<=1kb)	Zm00001d025477	-87
3	180466833	180467223	391	Distal Intergenic	Zm00001d042806	-2042
5	42796464	42796913	450	Distal Intergenic	Zm00001d014361	-3842
9	32284074	32284627	554	Promoter (<=1kb)	Zm00001d045665	0
6	163488533	163489118	586	Distal Intergenic	Zm00001d038731	12400
7	74296231	74296710	480	Distal Intergenic	Zm00001d019905	85595
3	38778689	38779166	478	Promoter (<=1kb)	Zm00001d040340	0
2	144960132	144960579	448	Distal Intergenic	Zm00001d004855	-70042
10	28630735	28631085	351	Distal Intergenic	Zm00001d023926	-21222
6	93103169	93103579	411	Promoter (<=1kb)	Zm00001d036571	0
4	38430477	38431048	572	Promoter (<=1kb)	Zm00001d049638	0
4	54465226	54465593	368	Distal Intergenic	Zm00001d049942	-7816
9	91843092	91843501	410	Distal Intergenic	Zm00001d046479	-34290
8	11482141	11482601	461	Distal Intergenic	Zm00001d008523	-24358
4	89986314	89986761	448	Downstream (<1kb)	Zm00001d050459	24644
1	243052518	243052930	413	Distal Intergenic	Zm00001d032919	24774
7	168494733	168495148	416	Promoter (<=1kb)	Zm00001d022042	0
1	265127890	265128683	794	Distal Intergenic	Zm00001d033510	33422
B73V4_ctg31	576212	576597	386	Distal Intergenic	Zm00001d000085	-15398
3	105339874	105340472	599	Distal Intergenic	Zm00001d041203	15328
2	191191824	191192339	516	Distal Intergenic	Zm00001d005867	-3048
3	59061803	59062202	400	Distal Intergenic	Zm00001d040702	-2380
10	35480948	35481379	432	Distal Intergenic	Zm00001d023998	-32109
2	243524181	243524567	387	Promoter (<=1kb)	Zm00001d007942	0
B73V4_ctg68	35832	36238	407	Promoter (<=1kb)	Zm00001d000428	0
4	5407246	5407782	537	Promoter (<=1kb)	Zm00001d048777	0
4	96801708	96802234	527	Promoter (<=1kb)	Zm00001d050526	0
4	229114166	229114548	383	Distal Intergenic	Zm00001d053394	-27551
4	195056738	195057234	497	Promoter (<=1kb)	Zm00001d052620	0
B73V4_ctg178	309263	309832	570	Promoter (<=1kb)	Zm00001d000199	0
8	176672061	176672542	482	Distal Intergenic	Zm00001d012562	-9613
6	87358844	87359305	462	Distal Intergenic	Zm00001d036412	-2486
1	184642657	184643352	696	Promoter (<=1kb)	Zm00001d031273	0
5	174055407	174055822	416	Distal Intergenic	Zm00001d016719	42415
3	199641783	199642218	436	Promoter (<=1kb)	Zm00001d043432	0
5	78978748	78979187	440	Promoter (<=1kb)	Zm00001d015200	0
10	45326990	45327525	536	Distal Intergenic	Zm00001d024103	-53885
6	123926937	123927254	318	Distal Intergenic	Zm00001d037384	-4233
10	33047059	33047624	566	Distal Intergenic	Zm00001d023973	231580
7	136534007	136534459	453	Distal Intergenic	Zm00001d020920	-2279
7	8762683	8763058	376	Promoter (<=1kb)	Zm00001d018902	0
2	174985675	174986207	533	Promoter (<=1kb)	Zm00001d005460	0
7	53418506	53418981	476	Downstream (2-3kb)	Zm00001d019718	3991
2	150514547	150515147	601	Distal Intergenic	Zm00001d004955	-39812
9	19793615	19794131	517	Exon (Zm00001d027064_T001/Zm00001d027064, exon 1 of 1)	Zm00001d027065	562
4	119448583	119448958	376	Distal Intergenic	Zm00001d050730	345205
5	181637925	181638285	361	Distal Intergenic	Zm00001d016972	71544
2	201119390	201119839	450	Promoter (<=1kb)	Zm00001d006192	0
4	227760813	227761363	551	Promoter (<=1kb)	Zm00001d053367	0
4	53501224	53501594	371	Promoter (1-2kb)	Zm00001d049928	-1278
4	27925431	27925960	530	Promoter (<=1kb)	Zm00001d049363	0
9	85685688	85686128	441	Distal Intergenic	Zm00001d046381	-79979
7	144437577	144438103	527	Distal Intergenic	Zm00001d021163	-35031
10	127585920	127586439	520	Distal Intergenic	Zm00001d025724	7755
8	15223856	15224209	354	Intron (Zm00001d008628_T001/Zm00001d008628, intron 1 of 4)	Zm00001d008628	589
10	30601392	30602141	750	Distal Intergenic	Zm00001d023943	91485
9	31176981	31177484	504	Distal Intergenic	Zm00001d045653	-3893
2	24692562	24693051	490	Exon (Zm00001d002851_T001/Zm00001d002851, exon 1 of 1)	Zm00001d002851	893
8	116410781	116411152	372	Distal Intergenic	Zm00001d010462	-17529
1	69707769	69708242	474	Distal Intergenic	ENSRNA049473589	25073
5	85860752	85861084	333	Distal Intergenic	Zm00001d015352	-61849
9	128658582	128659167	586	Promoter (<=1kb)	ENSRNA049478426	0
5	87360952	87361342	391	Distal Intergenic	Zm00001d001591	35468
1	153223737	153224233	497	Promoter (<=1kb)	Zm00001d030690	0
5	100058075	100058449	375	Distal Intergenic	Zm00001d015591	-15933
8	38788695	38789272	578	Distal Intergenic	Zm00001d009137	-6177
8	87550115	87550718	604	Promoter (<=1kb)	Zm00001d009890	0
3	215908005	215909012	1008	Distal Intergenic	Zm00001d043993	19766
3	175346578	175347106	529	Distal Intergenic	Zm00001d042651	-34069
9	20528830	20529230	401	Promoter (<=1kb)	Zm00001d045394	0
8	13077103	13077593	491	Distal Intergenic	Zm00001d008562	44788
2	193867918	193868391	474	Exon (Zm00001d000995_T001/Zm00001d000995, exon 1 of 1)	Zm00001d000995	431
1	198538124	198538914	791	Promoter (<=1kb)	Zm00001d031678	0
2	182289032	182289411	380	Distal Intergenic	Zm00001d005656	4795
4	123699733	123700129	397	Promoter (<=1kb)	Zm00001d050800	-21
4	83154448	83155162	715	Distal Intergenic	Zm00001d050355	-47605
7	26426693	26427073	381	Distal Intergenic	ENSRNA049447910	-22992
4	20558234	20558879	646	Distal Intergenic	Zm00001d049204	7285
5	178414126	178414817	692	Promoter (<=1kb)	Zm00001d016856	0
2	111574914	111575388	475	Intron (Zm00001d000892_T001/Zm00001d000892, intron 1 of 2)	Zm00001d000892	330
6	171365712	171366081	370	Distal Intergenic	Zm00001d039160	53534
9	113701063	113701451	389	Distal Intergenic	Zm00001d046973	-47418
3	107491107	107491905	799	Distal Intergenic	Zm00001d041236	76051
9	91532701	91533124	424	Promoter (<=1kb)	Zm00001d046472	0
9	64854944	64855906	963	Distal Intergenic	Zm00001d046122	-82263
1	149188331	149188856	526	Distal Intergenic	Zm00001d030622	55438
5	27809756	27810179	424	Promoter (<=1kb)	Zm00001d013994	-944
6	108910772	108911177	406	Intron (Zm00001d037009_T001/Zm00001d037009, intron 1 of 4)	Zm00001d037009	7001
9	19150223	19150893	671	Promoter (<=1kb)	Zm00001d045336	0
8	132353420	132353976	557	Promoter (<=1kb)	Zm00001d010892	0
1	163673355	163673765	411	Distal Intergenic	Zm00001d030858	-23361
1	302131361	302131920	560	Promoter (<=1kb)	Zm00001d034779	0
5	2378942	2379668	727	Promoter (<=1kb)	ENSRNA049463667	0
6	128648307	128648784	478	Promoter (<=1kb)	Zm00001d037538	0
8	142279742	142280426	685	Promoter (<=1kb)	Zm00001d008111	0
4	65618516	65618923	408	Promoter (<=1kb)	Zm00001d050100	0
2	4981870	4982484	615	Distal Intergenic	Zm00001d002050	22667
4	17199359	17200031	673	Distal Intergenic	Zm00001d049134	34502
3	25352535	25353258	724	Promoter (<=1kb)	Zm00001d040056	0
1	161992887	161993274	388	Distal Intergenic	Zm00001d030822	-15455
7	80075898	80076408	511	Distal Intergenic	Zm00001d019957	156890
8	80557445	80557884	440	Promoter (<=1kb)	Zm00001d008047	0
10	132671026	132671469	444	Distal Intergenic	Zm00001d025881	109161
4	89830571	89830947	377	Distal Intergenic	Zm00001d026855	-16616
10	103075590	103075955	366	Distal Intergenic	Zm00001d025086	19334
7	11521853	11522209	357	Distal Intergenic	Zm00001d018978	-16389
9	99281043	99281386	344	Distal Intergenic	Zm00001d046624	-128212
7	112016985	112017731	747	Promoter (<=1kb)	Zm00001d020409	0
5	38844269	38845700	1432	Distal Intergenic	Zm00001d014275	-83996
4	30293613	30293969	357	Distal Intergenic	Zm00001d049439	28157
1	19269545	19269960	416	Downstream (1-2kb)	Zm00001d027980	19819
9	125817805	125818370	566	Promoter (<=1kb)	Zm00001d047296	0
5	101591883	101592484	602	Distal Intergenic	Zm00001d015618	-93874
1	162097853	162098216	364	Distal Intergenic	Zm00001d030830	20431
3	106550547	106551153	607	Promoter (<=1kb)	Zm00001d000580	-185
5	15871663	15872168	506	Promoter (<=1kb)	Zm00001d013631	0
3	160685262	160685874	613	Distal Intergenic	Zm00001d042317	-46354
8	34822789	34823349	561	Distal Intergenic	Zm00001d009076	16549
6	120112050	120112426	377	Distal Intergenic	Zm00001d037304	15053
4	193210879	193211449	571	Promoter (<=1kb)	Zm00001d052562	-48
2	104566878	104567176	299	Downstream (<1kb)	Zm00001d004339	5508
2	93764155	93764865	711	Distal Intergenic	Zm00001d004227	-278062
9	67477296	67477709	414	Distal Intergenic	Zm00001d046151	32316
2	106340919	106341340	422	Distal Intergenic	Zm00001d004361	52795
8	150745210	150745887	678	Promoter (<=1kb)	Zm00001d011447	0
1	262519	262851	333	Distal Intergenic	Zm00001d027245	36657
8	120129050	120129610	561	Distal Intergenic	Zm00001d010548	-14115
7	177336630	177337072	443	Promoter (1-2kb)	Zm00001d022422	-1355
3	71811025	71811402	378	Distal Intergenic	Zm00001d040852	-39623
2	144023864	144024182	319	Distal Intergenic	Zm00001d004845	59504
1	6268807	6269568	762	Exon (Zm00001d022662_T001/Zm00001d022662, exon 1 of 1)	Zm00001d022662	63
7	13529022	13529415	394	Distal Intergenic	Zm00001d019030	-10811
9	73595966	73596364	399	Distal Intergenic	Zm00001d046231	28321
1	162529869	162530250	382	Distal Intergenic	Zm00001d030838	67966
4	35886982	35887398	417	Downstream (1-2kb)	Zm00001d049576	1708
4	100622488	100623083	596	Distal Intergenic	Zm00001d050558	-31391
10	55587520	55588087	568	Distal Intergenic	Zm00001d024203	-151900
9	29610342	29610684	343	Distal Intergenic	Zm00001d045632	70916
4	67588283	67588611	329	Distal Intergenic	Zm00001d050123	-98833
4	92816391	92816976	586	Promoter (<=1kb)	Zm00001d050488	0
7	39790783	39791219	437	Distal Intergenic	Zm00001d019522	-55560
2	238175045	238175465	421	Distal Intergenic	Zm00001d007719	-16485
1	105470939	105471370	432	Distal Intergenic	Zm00001d030095	-23695
10	84502202	84502737	536	Distal Intergenic	Zm00001d024709	-37615
9	9738059	9738702	644	Promoter (<=1kb)	Zm00001d045002	0
4	212462409	212462852	444	Promoter (<=1kb)	Zm00001d026990	0
4	183479192	183479856	665	Promoter (<=1kb)	Zm00001d052215	0
6	161701661	161702320	660	Promoter (<=1kb)	Zm00001d038648	0
9	40107855	40108557	703	Promoter (<=1kb)	Zm00001d045804	0
6	24335152	24335627	476	Distal Intergenic	Zm00001d035398	28320
4	198552795	198553213	419	Distal Intergenic	Zm00001d052716	-5570
9	13912227	13912647	421	Distal Intergenic	Zm00001d045135	21829
1	153294202	153294723	522	Distal Intergenic	Zm00001d030691	-62677
6	38110529	38110931	403	Distal Intergenic	Zm00001d035642	-2662
6	8512501	8512866	366	Promoter (<=1kb)	Zm00001d035182	0
7	119867920	119868302	383	Distal Intergenic	Zm00001d020514	-55896
5	87051523	87052146	624	Promoter (<=1kb)	Zm00001d015376	0
10	35034573	35035014	442	Distal Intergenic	ENSRNA049479540	-28455
6	37339686	37340319	634	Promoter (1-2kb)	Zm00001d035619	-1940
2	101101759	101103006	1248	Promoter (<=1kb)	Zm00001d000871	0
7	124945984	124946589	606	Distal Intergenic	Zm00001d020610	9477
8	16703619	16704066	448	Distal Intergenic	Zm00001d008671	-49196
6	105835196	105835608	413	Distal Intergenic	Zm00001d036894	-3965
4	191183396	191183922	527	Promoter (<=1kb)	Zm00001d052488	0
1	214976179	214976595	417	Promoter (<=1kb)	Zm00001d032160	0
6	54824365	54825004	640	Downstream (2-3kb)	Zm00001d035842	7592
4	228029772	228030161	390	Distal Intergenic	Zm00001d053371	-45575
7	95790052	95790591	540	Distal Intergenic	Zm00001d020148	-7820
5	70337651	70338239	589	Promoter (<=1kb)	Zm00001d014960	0
7	109972019	109972717	699	Distal Intergenic	Zm00001d020371	-42153
2	202622392	202623435	1044	Promoter (<=1kb)	Zm00001d006238	0
8	44314850	44315237	388	Distal Intergenic	Zm00001d009222	-45409
5	195949289	195949776	488	Distal Intergenic	Zm00001d017443	4598
9	138641537	138642046	510	Promoter (<=1kb)	Zm00001d047666	0
6	75488760	75489121	362	Promoter (<=1kb)	Zm00001d001377	0
5	219424487	219424923	437	Promoter (<=1kb)	Zm00001d018370	0
4	162345568	162346049	482	Distal Intergenic	Zm00001d051550	-35441
1	104756551	104756962	412	Distal Intergenic	Zm00001d022786	317
10	95438584	95439063	480	Distal Intergenic	Zm00001d024928	18944
6	54286561	54286928	368	Promoter (<=1kb)	Zm00001d001351	0
4	220931965	220932463	499	Promoter (<=1kb)	Zm00001d053229	0
8	164405749	164406265	517	Distal Intergenic	Zm00001d011914	-13117
6	29715049	29715660	612	Promoter (<=1kb)	Zm00001d035506	0
5	92751395	92751778	384	Distal Intergenic	Zm00001d001603	16580
1	219591099	219591574	476	Distal Intergenic	Zm00001d032263	38669
4	113078299	113078905	607	Distal Intergenic	Zm00001d050664	-74307
4	114867741	114868278	538	Distal Intergenic	Zm00001d050673	54935
5	8418992	8419428	437	Distal Intergenic	Zm00001d013316	-14685
1	106383415	106384000	586	Promoter (<=1kb)	Zm00001d030110	0
4	234364336	234364902	567	Distal Intergenic	Zm00001d053563	-2452
8	67336023	67336582	560	Distal Intergenic	Zm00001d009497	-30860
1	148502283	148502787	505	Distal Intergenic	Zm00001d030612	-76472
6	96066263	96066533	271	Distal Intergenic	Zm00001d036646	42286
2	156774570	156774982	413	Distal Intergenic	Zm00001d005061	-20691
9	31080480	31080948	469	Distal Intergenic	Zm00001d045650	-6084
10	66286566	66287041	476	Distal Intergenic	Zm00001d024353	26173
7	121753005	121753418	414	Promoter (<=1kb)	Zm00001d020544	0
4	199802337	199802966	630	Promoter (<=1kb)	Zm00001d052751	0
5	134625073	134625455	383	Distal Intergenic	Zm00001d015965	51468
8	145825227	145826259	1033	Promoter (<=1kb)	Zm00001d011285	0
5	146712303	146712684	382	Distal Intergenic	Zm00001d016145	38961
4	234814083	234814460	378	Distal Intergenic	Zm00001d053569	-30703
1	41844604	41845375	772	Promoter (<=1kb)	Zm00001d028654	0
7	112805011	112805660	650	Distal Intergenic	Zm00001d020418	-87996
3	120669849	120670229	381	Promoter (<=1kb)	Zm00001d000593	-113
3	110171232	110171702	471	Promoter (<=1kb)	Zm00001d041280	-24
1	299417892	299418388	497	Distal Intergenic	Zm00001d034670	-19783
9	101638419	101639019	601	Distal Intergenic	Zm00001d046671	30381
5	18563119	18563486	368	Distal Intergenic	Zm00001d013722	-18150
7	151060967	151061846	880	Promoter (<=1kb)	Zm00001d021400	0
2	4814138	4814663	526	Promoter (<=1kb)	Zm00001d002034	0
4	128723762	128724339	578	Distal Intergenic	Zm00001d050892	-47391
5	108644640	108645190	551	Distal Intergenic	Zm00001d015697	74146
4	176049594	176050029	436	Promoter (<=1kb)	Zm00001d051995	0
5	33863534	33863896	363	Distal Intergenic	Zm00001d001533	16341
4	96683056	96683434	379	Distal Intergenic	Zm00001d026863	-60927
4	20639114	20639529	416	Promoter (<=1kb)	Zm00001d049208	0
2	242889645	242890032	388	Distal Intergenic	Zm00001d007925	18213
4	74108661	74109171	511	Distal Intergenic	Zm00001d050217	-6405
4	6442294	6443057	764	3' UTR	Zm00001d048856	771
5	68116831	68117319	489	Distal Intergenic	Zm00001d014916	20795
1	231064764	231065437	674	Promoter (<=1kb)	Zm00001d032575	0
1	26041019	26041653	635	Promoter (<=1kb)	Zm00001d028201	0
5	76823062	76823565	504	Promoter (<=1kb)	Zm00001d015134	0
10	133665753	133666151	399	Promoter (<=1kb)	Zm00001d025913	0
9	72269275	72269726	452	Distal Intergenic	Zm00001d046213	32199
4	26521249	26521692	444	Distal Intergenic	Zm00001d026770	-34292
7	98399456	98399830	375	Distal Intergenic	Zm00001d020185	32406
9	30342416	30342908	493	Distal Intergenic	Zm00001d045637	-7724
8	19006470	19006962	493	Promoter (<=1kb)	Zm00001d008752	-388
6	72945973	72946481	509	3' UTR	Zm00001d036118	1215
7	151712027	151712532	506	Promoter (<=1kb)	Zm00001d021421	0
6	163365826	163366365	540	Promoter (<=1kb)	Zm00001d038724	0
1	226437821	226438330	510	Promoter (<=1kb)	Zm00001d032440	0
4	159178654	159179010	357	Distal Intergenic	Zm00001d051452	-61558
5	97678128	97678658	531	Distal Intergenic	Zm00001d015560	-4212
9	147500581	147501067	487	Downstream (2-3kb)	Zm00001d027210	5144
2	39687762	39688423	662	Distal Intergenic	Zm00001d003309	-4688
6	39615065	39615564	500	Distal Intergenic	Zm00001d035657	-43421
7	25503647	25504139	493	Promoter (<=1kb)	Zm00001d019283	0
6	23188036	23188486	451	Distal Intergenic	Zm00001d035361	-8879
1	160809556	160809971	416	Promoter (<=1kb)	Zm00001d022842	-13
1	259435618	259436107	490	Distal Intergenic	Zm00001d033335	-5760
10	38898327	38899323	997	Promoter (<=1kb)	Zm00001d023093	0
3	139965932	139966273	342	Distal Intergenic	Zm00001d041838	-8345
6	86902263	86902881	619	Promoter (<=1kb)	Zm00001d036401	0
2	5273317	5273867	551	Distal Intergenic	Zm00001d002066	-4868
1	153357126	153357550	425	Promoter (<=1kb)	Zm00001d030691	0
2	109946972	109947407	436	Distal Intergenic	Zm00001d000889	69754
9	94256831	94257216	386	Distal Intergenic	Zm00001d046531	-39620
4	136337330	136337743	414	Downstream (1-2kb)	Zm00001d051004	2275
1	123307077	123307789	713	Distal Intergenic	Zm00001d030338	-29934
1	181302641	181303033	393	Downstream (2-3kb)	Zm00001d031177	4533
1	216665968	216666505	538	Distal Intergenic	Zm00001d032194	22594
1	219080666	219081334	669	Distal Intergenic	Zm00001d032253	-8663
7	87222349	87222709	361	Promoter (<=1kb)	Zm00001d001170	0
9	12375581	12376379	799	Promoter (<=1kb)	Zm00001d045094	0
3	126611597	126612076	480	Intron (Zm00001d000603_T001/Zm00001d000603, intron 1 of 2)	Zm00001d000603	359
4	214547367	214548401	1035	Distal Intergenic	Zm00001d053120	-13311
6	144486895	144487269	375	Promoter (<=1kb)	Zm00001d037992	0
2	197253591	197254249	659	Promoter (<=1kb)	Zm00001d006067	0
10	124144218	124145043	826	Promoter (<=1kb)	Zm00001d025617	0
3	29036395	29036778	384	Distal Intergenic	Zm00001d040139	3684
2	226505003	226505408	406	Distal Intergenic	Zm00001d007276	-15718
2	48114450	48114976	527	Promoter (<=1kb)	Zm00001d003563	0
8	144794141	144794665	525	Exon (Zm00001d011259_T001/Zm00001d011259, exon 2 of 10)	Zm00001d011259	2277
10	87776272	87776633	362	Distal Intergenic	Zm00001d024783	-96610
1	245837626	245838000	375	Promoter (<=1kb)	Zm00001d032989	0
2	165520512	165521027	516	Downstream (<1kb)	Zm00001d005244	5069
5	192896051	192896711	661	Promoter (<=1kb)	ENSRNA049459199	0
5	147234450	147235366	917	Distal Intergenic	Zm00001d016151	25757
1	113266241	113266860	620	Distal Intergenic	Zm00001d030209	7304
6	67932269	67933388	1120	Promoter (<=1kb)	Zm00001d001364	0
2	197417298	197417717	420	Promoter (<=1kb)	Zm00001d006070	0
5	49883807	49884183	377	Distal Intergenic	Zm00001d014486	-30933
6	88736098	88736560	463	Promoter (<=1kb)	Zm00001d036442	0
9	61554672	61555197	526	Distal Intergenic	Zm00001d046073	-41964
5	67773761	67774148	388	Distal Intergenic	Zm00001d001573	-7675
6	169159590	169160064	475	Promoter (<=1kb)	Zm00001d039043	0
B73V4_ctg52	466354	466872	519	Distal Intergenic	Zm00001d000113	-35822
1	250123256	250123662	407	Promoter (<=1kb)	Zm00001d033094	0
5	53736672	53737345	674	Promoter (<=1kb)	Zm00001d014569	0
9	103239	103588	350	Distal Intergenic	Zm00001d044719	-10512
4	32698009	32698595	587	Promoter (<=1kb)	Zm00001d049507	0
4	181230744	181231375	632	Promoter (<=1kb)	Zm00001d052149	0
9	137185359	137185961	603	Promoter (<=1kb)	Zm00001d047618	0
5	166567839	166568353	515	Promoter (<=1kb)	Zm00001d016531	0
8	93366718	93367048	331	Distal Intergenic	Zm00001d009984	11764
10	54937873	54938282	410	Distal Intergenic	Zm00001d024193	-15797
5	65529410	65529842	433	Distal Intergenic	Zm00001d014850	-3135
5	185270505	185271070	566	Promoter (<=1kb)	Zm00001d017096	0
5	104859499	104859974	476	Distal Intergenic	Zm00001d015669	116307
2	214255588	214255961	374	Promoter (<=1kb)	Zm00001d006684	0
4	154081730	154082370	641	Promoter (<=1kb)	Zm00001d051321	0
1	168777183	168777609	427	Promoter (<=1kb)	Zm00001d022855	-171
3	42787953	42788303	351	Exon (Zm00001d000516_T001/Zm00001d000516, exon 1 of 1)	Zm00001d000516	539
9	136612724	136613291	568	Promoter (<=1kb)	Zm00001d047594	0
4	113914981	113915454	474	Distal Intergenic	Zm00001d050669	143141
3	46627109	46628114	1006	Distal Intergenic	Zm00001d040493	-66446
2	157070474	157070919	446	Distal Intergenic	Zm00001d005065	121778
B73V4_ctg167	36302	36636	335	Promoter (1-2kb)	ENSRNA049478813	-1028
3	155893176	155893542	367	Distal Intergenic	Zm00001d042197	43484
2	132181933	132182436	504	Distal Intergenic	Zm00001d004701	22798
8	112472263	112472746	484	Distal Intergenic	Zm00001d010385	-34021
5	99045695	99046064	370	Distal Intergenic	Zm00001d015578	-3764
4	24072228	24072594	367	Promoter (<=1kb)	Zm00001d049274	-776
10	128559385	128559716	332	Distal Intergenic	Zm00001d025756	18296
1	117593887	117594893	1007	Distal Intergenic	Zm00001d030266	-25040
1	211547259	211547667	409	Distal Intergenic	Zm00001d032075	20561
4	55213928	55214304	377	Distal Intergenic	Zm00001d049953	-29742
1	264842001	264842787	787	Distal Intergenic	Zm00001d033507	-25332
1	305132682	305133741	1060	Promoter (<=1kb)	Zm00001d023029	0
2	214758245	214758738	494	Distal Intergenic	Zm00001d006704	-25527
10	140645059	140645659	601	Distal Intergenic	Zm00001d026191	25508
2	230110785	230111212	428	Promoter (<=1kb)	Zm00001d001036	-55
3	67526109	67526484	376	Distal Intergenic	Zm00001d040811	43991
2	35387268	35387963	696	Promoter (<=1kb)	Zm00001d003198	0
9	152920977	152921823	847	Promoter (<=1kb)	Zm00001d048234	0
5	222532336	222532856	521	Promoter (<=1kb)	Zm00001d018530	0
3	227895392	227895950	559	Distal Intergenic	Zm00001d044433	-10689
9	64177254	64177734	481	Distal Intergenic	Zm00001d046116	-78782
2	212902691	212903128	438	Distal Intergenic	Zm00001d006628	-10904
6	145094509	145095133	625	Promoter (<=1kb)	Zm00001d038012	0
9	124914242	124914782	541	Promoter (<=1kb)	Zm00001d047271	0
6	123595651	123596168	518	Promoter (<=1kb)	Zm00001d037377	0
2	147701360	147701792	433	Downstream (1-2kb)	Zm00001d004898	5391
7	128926676	128927116	441	Promoter (<=1kb)	Zm00001d020696	0
7	149911103	149911586	484	Promoter (<=1kb)	Zm00001d021362	0
10	101582379	101582748	370	Promoter (<=1kb)	Zm00001d023149	0
7	21061704	21062207	504	Promoter (<=1kb)	Zm00001d019191	0
8	106992856	106993315	460	Promoter (<=1kb)	Zm00001d008066	0
4	200652629	200653257	629	Promoter (<=1kb)	Zm00001d052779	0
2	4976023	4976435	413	Distal Intergenic	Zm00001d002050	16820
2	4451726	4452137	412	Promoter (<=1kb)	Zm00001d000738	0
8	44501139	44501717	579	Promoter (<=1kb)	Zm00001d009226	0
1	192892389	192892827	439	Promoter (<=1kb)	Zm00001d031525	0
5	178308648	178309125	478	Promoter (<=1kb)	Zm00001d016851	0
1	56652047	56652535	489	Distal Intergenic	Zm00001d029056	-28936
10	122019031	122019464	434	Promoter (<=1kb)	Zm00001d025551	0
2	36533875	36534309	435	Intron (Zm00001d000796_T001/Zm00001d000796, intron 1 of 2)	Zm00001d000796	452
6	47981758	47982204	447	Distal Intergenic	Zm00001d035776	-58180
8	176235288	176235770	483	Distal Intergenic	Zm00001d012533	-13848
9	42381677	42382143	467	Distal Intergenic	Zm00001d045832	-3058
1	178555701	178556008	308	Promoter (1-2kb)	Zm00001d031126	-1823
4	232728772	232729304	533	Promoter (<=1kb)	Zm00001d053515	0
10	114216434	114217014	581	Promoter (<=1kb)	ENSRNA049474083	0
B73V4_ctg243	27601	28636	1036	Distal Intergenic	ENSRNA049478557	8585
3	178427153	178428043	891	Promoter (<=1kb)	Zm00001d042730	0
10	53300895	53301386	492	Distal Intergenic	Zm00001d024177	120128
2	2016494	2016899	406	Promoter (<=1kb)	Zm00001d001857	0
4	188879240	188879875	636	Distal Intergenic	Zm00001d052386	11705
5	144456146	144456532	387	Distal Intergenic	Zm00001d016098	45987
4	244585516	244586091	576	Promoter (<=1kb)	Zm00001d053983	0
2	9198351	9199067	717	Promoter (<=1kb)	Zm00001d002272	0
3	158638689	158639157	469	Intron (Zm00001d000633_T001/Zm00001d000633, intron 1 of 1)	Zm00001d000633	437
9	33550661	33551175	515	Promoter (<=1kb)	Zm00001d045692	0
6	25096380	25096840	461	Distal Intergenic	Zm00001d035425	10815
7	117758084	117758420	337	Promoter (1-2kb)	Zm00001d020477	-1694
8	179664177	179664849	673	Promoter (<=1kb)	Zm00001d012748	0
3	96518800	96519456	657	Distal Intergenic	Zm00001d041088	-82813
2	85286763	85287216	454	Distal Intergenic	Zm00001d004128	11718
6	152077361	152077816	456	Distal Intergenic	Zm00001d038232	10135
10	24561782	24562307	526	Distal Intergenic	Zm00001d023848	-57805
5	32469633	32470030	398	Distal Intergenic	Zm00001d014100	-12182
1	176359835	176360244	410	Promoter (<=1kb)	Zm00001d031081	0
3	28467815	28468347	533	Promoter (1-2kb)	Zm00001d040124	-1016
5	120622242	120622626	385	Distal Intergenic	Zm00001d015792	-105864
2	241927702	241928306	605	Promoter (<=1kb)	Zm00001d007897	0
3	18342630	18343117	488	Distal Intergenic	Zm00001d039893	-28426
4	235972977	235973499	523	Downstream (1-2kb)	Zm00001d053600	2191
1	116906826	116907291	466	Distal Intergenic	Zm00001d030253	25656
9	84613225	84613588	364	Distal Intergenic	Zm00001d046366	-115917
9	6095950	6096350	401	Promoter (<=1kb)	Zm00001d044874	0
3	215478073	215478453	381	Promoter (<=1kb)	Zm00001d043975	0
4	25700524	25700953	430	Promoter (<=1kb)	Zm00001d049308	0
1	164352413	164352761	349	Distal Intergenic	Zm00001d030870	-12828
8	108568980	108569378	399	Promoter (<=1kb)	Zm00001d010304	0
3	77164000	77164390	391	Distal Intergenic	Zm00001d040898	-107042
5	161021381	161022138	758	Promoter (<=1kb)	Zm00001d016401	0
6	119534477	119534912	436	Distal Intergenic	Zm00001d037289	-5584
10	17851696	17852208	513	Promoter (<=1kb)	Zm00001d023733	0
1	167106748	167107501	754	Distal Intergenic	Zm00001d030916	-12789
7	32993446	32993945	500	Distal Intergenic	Zm00001d019422	-3992
10	92383289	92383614	326	Distal Intergenic	Zm00001d024885	-50799
3	197523647	197524174	528	Promoter (<=1kb)	Zm00001d043356	0
9	106639860	106640349	490	Distal Intergenic	Zm00001d046809	-4464
6	157524673	157525045	373	Promoter (<=1kb)	Zm00001d038453	0
8	70585873	70586211	339	Distal Intergenic	Zm00001d009564	-59745
8	5033363	5033721	359	Distal Intergenic	zma-MIR169b	-20877
8	139372003	139372339	337	Promoter (<=1kb)	Zm00001d011113	0
10	68316099	68316482	384	Distal Intergenic	Zm00001d024384	-8510
4	68589212	68589980	769	Distal Intergenic	Zm00001d050140	119631
2	100099776	100100100	325	Distal Intergenic	Zm00001d000868	70580
2	239783384	239783809	426	Promoter (<=1kb)	Zm00001d007790	-610
3	199522923	199523408	486	Promoter (1-2kb)	Zm00001d043428	-1934
9	97021170	97021639	470	Distal Intergenic	Zm00001d046582	113968
9	103269772	103270256	485	Promoter (<=1kb)	Zm00001d046718	0
2	182382164	182382598	435	Promoter (<=1kb)	Zm00001d005657	0
5	172797496	172798153	658	Distal Intergenic	Zm00001d016692	-10301
2	25999593	25999990	398	Distal Intergenic	Zm00001d002893	-45503
1	286865904	286866326	423	Distal Intergenic	Zm00001d034209	-18974
1	2635709	2636353	645	Promoter (<=1kb)	Zm00001d027309	0
2	109086709	109087177	469	Distal Intergenic	Zm00001d004400	149653
5	166555146	166555661	516	Promoter (<=1kb)	Zm00001d016530	0
1	62848832	62849197	366	Distal Intergenic	Zm00001d022747	27649
3	227512256	227512687	432	Promoter (<=1kb)	Zm00001d044420	-964
8	130579596	130580020	425	Promoter (<=1kb)	Zm00001d010855	0
3	129263116	129263498	383	Distal Intergenic	Zm00001d041599	54183
10	28367296	28367640	345	Distal Intergenic	Zm00001d023922	-20383
7	31552327	31552803	477	Intron (Zm00001d019393_T001/Zm00001d019393, intron 4 of 4)	Zm00001d019393	6996
9	129565669	129566117	449	Promoter (<=1kb)	Zm00001d047422	0
4	191616848	191617280	433	Distal Intergenic	Zm00001d052508	5449
3	91689990	91690380	391	Promoter (<=1kb)	Zm00001d000566	-26
7	40911791	40912148	358	Exon (Zm00001d001129_T001/Zm00001d001129, exon 2 of 2)	Zm00001d001129	234
5	4128296	4128829	534	Promoter (<=1kb)	Zm00001d013065	0
2	240281796	240282483	688	Promoter (<=1kb)	Zm00001d007820	0
3	127991296	127991573	278	Promoter (<=1kb)	Zm00001d000607	-153
10	69199709	69200105	397	Promoter (<=1kb)	Zm00001d024406	0
3	190719387	190719921	535	Distal Intergenic	Zm00001d043179	17702
2	158488555	158489001	447	Distal Intergenic	Zm00001d005106	4989
10	35859796	35860267	472	Exon (Zm00001d024004_T001/Zm00001d024004, exon 2 of 3)	Zm00001d024004	3916
4	35590955	35591448	494	Distal Intergenic	Zm00001d049571	-29208
7	141853375	141853777	403	Promoter (<=1kb)	Zm00001d021061	0
3	172183860	172184378	519	Promoter (<=1kb)	Zm00001d042567	0
1	36826173	36826793	621	Promoter (<=1kb)	Zm00001d028490	0
8	109240296	109240703	408	Distal Intergenic	Zm00001d010315	44838
5	125776047	125776563	517	Promoter (<=1kb)	Zm00001d015844	0
1	1843518	1843912	395	Promoter (<=1kb)	Zm00001d027288	0
7	29303701	29304226	526	Distal Intergenic	Zm00001d019350	55962
10	131579491	131579915	425	Promoter (<=1kb)	Zm00001d025857	0
1	109822162	109822627	466	Distal Intergenic	Zm00001d030164	-21949
8	93373227	93373552	326	Distal Intergenic	Zm00001d009984	18273
8	79676543	79677084	542	Promoter (<=1kb)	Zm00001d009751	-453
2	45607431	45607949	519	Distal Intergenic	Zm00001d003485	6621
10	95475953	95476410	458	Distal Intergenic	Zm00001d024928	-2606
5	13736736	13737244	509	Distal Intergenic	Zm00001d013531	-7043
10	93130730	93131265	536	Distal Intergenic	Zm00001d024891	11805
8	153671853	153672328	476	Promoter (<=1kb)	Zm00001d011532	0
6	3285941	3286952	1012	Promoter (<=1kb)	Zm00001d035054	0
3	14160775	14161290	516	Distal Intergenic	Zm00001d039763	16910
9	147309892	147310249	358	Promoter (<=1kb)	ENSRNA049450511	0
10	6444224	6444845	622	Downstream (<1kb)	Zm00001d023466	2201
8	131070461	131070991	531	Distal Intergenic	Zm00001d010866	77371
4	202491190	202491542	353	Promoter (<=1kb)	Zm00001d052850	0
3	231178708	231179145	438	Distal Intergenic	Zm00001d044535	-16967
4	54200765	54201114	350	Promoter (<=1kb)	Zm00001d049939	0
2	228883297	228883644	348	Promoter (<=1kb)	Zm00001d007331	-3
7	59933460	59933779	320	Distal Intergenic	Zm00001d019778	-60018
4	156767219	156767954	736	Promoter (<=1kb)	Zm00001d051387	0
2	43092225	43092987	763	Promoter (<=1kb)	Zm00001d003401	0
8	98356880	98357449	570	Distal Intergenic	Zm00001d010075	69126
3	115870378	115870767	390	Distal Intergenic	Zm00001d041393	158449
9	64872008	64872592	585	Distal Intergenic	Zm00001d046122	-65577
7	143430508	143431109	602	Promoter (<=1kb)	Zm00001d021131	0
4	208739115	208739488	374	Distal Intergenic	Zm00001d053006	-52611
1	76064961	76065316	356	Promoter (<=1kb)	Zm00001d029557	0
1	115502077	115502518	442	Distal Intergenic	Zm00001d030240	34051
3	114013854	114014285	432	Promoter (<=1kb)	Zm00001d041353	0
3	105826063	105826485	423	Promoter (<=1kb)	Zm00001d041215	0
6	1000012	1000397	386	Distal Intergenic	Zm00001d034986	159091
6	16976406	16976840	435	Distal Intergenic	Zm00001d035246	138035
8	112884212	112884832	621	Promoter (<=1kb)	Zm00001d010399	0
5	38204952	38205338	387	Distal Intergenic	Zm00001d014253	8743
5	212085532	212086156	625	Distal Intergenic	Zm00001d018013	-16542
5	94096627	94097195	569	Distal Intergenic	Zm00001d015500	-6989
5	53175894	53176513	620	Distal Intergenic	Zm00001d014560	-51988
1	150591252	150591634	383	Distal Intergenic	Zm00001d030645	54970
1	208358999	208359647	649	Promoter (<=1kb)	Zm00001d031975	0
3	172750407	172751489	1083	Promoter (1-2kb)	Zm00001d042585	-1067
8	27583757	27584147	391	Promoter (<=1kb)	Zm00001d008962	0
4	240559090	240559498	409	Distal Intergenic	Zm00001d053759	4015
3	204518643	204519417	775	Promoter (<=1kb)	Zm00001d043592	-577
7	113096629	113097055	427	Promoter (<=1kb)	Zm00001d020421	-448
7	117402815	117403285	471	Distal Intergenic	Zm00001d020475	-61065
2	105966870	105967743	874	Distal Intergenic	Zm00001d004356	5844
1	252528005	252528945	941	Promoter (<=1kb)	Zm00001d033159	0
8	72981296	72981739	444	Distal Intergenic	Zm00001d009610	-2956
2	201699497	201700022	526	Distal Intergenic	Zm00001d006203	27743
4	160376471	160376910	440	Distal Intergenic	Zm00001d051495	1555
4	226994587	226994964	378	Distal Intergenic	Zm00001d027010	5810
5	189163066	189163509	444	Promoter (<=1kb)	Zm00001d017216	0
6	69719771	69720393	623	Distal Intergenic	Zm00001d036063	-31812
2	55988169	55988599	431	Distal Intergenic	Zm00001d003712	93350
2	100911601	100912599	999	Distal Intergenic	Zm00001d004292	3754
1	174876324	174877016	693	Promoter (<=1kb)	Zm00001d031050	0
1	198291386	198292145	760	Promoter (<=1kb)	Zm00001d031676	0
2	105673779	105674428	650	Distal Intergenic	Zm00001d004348	-11720
2	108453782	108454204	423	Distal Intergenic	Zm00001d004390	-65319
5	63704228	63704708	481	Distal Intergenic	Zm00001d014802	42741
B73V4_ctg134	11956	12685	730	Promoter (<=1kb)	Zm00001d000264	0
6	127847380	127847969	590	Promoter (<=1kb)	Zm00001d001425	0
3	1430726	1431060	335	Promoter (<=1kb)	Zm00001d039306	0
1	152223964	152224720	757	Promoter (<=1kb)	Zm00001d022826	0
1	99420787	99421350	564	Promoter (<=1kb)	Zm00001d030014	0
3	132881854	132882319	466	Promoter (<=1kb)	Zm00001d041672	0
10	114741094	114741655	562	Promoter (<=1kb)	Zm00001d025340	0
6	109417383	109417792	410	Promoter (<=1kb)	Zm00001d001413	-114
4	148829271	148829642	372	Distal Intergenic	Zm00001d051214	-89052
10	23995515	23995904	390	Distal Intergenic	Zm00001d023840	-70073
5	95278304	95278872	569	Distal Intergenic	Zm00001d015515	94414
9	115433535	115433939	405	Promoter (1-2kb)	Zm00001d047019	-1339
3	46225610	46226014	405	Distal Intergenic	Zm00001d040483	-28015
7	2191703	2192073	371	Promoter (<=1kb)	Zm00001d018667	0
1	30306352	30306655	304	Distal Intergenic	Zm00001d028313	-35681
10	39277706	39278139	434	Distal Intergenic	Zm00001d024043	-164000
5	220610273	220611341	1069	Promoter (<=1kb)	Zm00001d001760	0
3	150919642	150920119	478	Distal Intergenic	Zm00001d042108	-53745
1	3271913	3272328	416	Promoter (<=1kb)	Zm00001d027340	0
1	165210659	165211014	356	Distal Intergenic	Zm00001d030881	26472
7	117064868	117065330	463	Distal Intergenic	Zm00001d020472	-68822
7	35261759	35262168	410	Promoter (<=1kb)	Zm00001d019467	0
1	246448657	246449106	450	Distal Intergenic	Zm00001d032999	93590
10	138831265	138831841	577	Downstream (<1kb)	Zm00001d026118	11712
5	43773611	43774104	494	Promoter (<=1kb)	Zm00001d014381	0
9	21223001	21223438	438	Distal Intergenic	Zm00001d045414	31646
1	164221755	164222140	386	Distal Intergenic	Zm00001d030868	23671
2	120615570	120616656	1087	Distal Intergenic	Zm00001d004591	-61608
1	303411365	303412073	709	Distal Intergenic	Zm00001d034835	3140
3	113007931	113008445	515	Distal Intergenic	Zm00001d000587	-75067
6	123266913	123267545	633	Distal Intergenic	Zm00001d037371	-53797
10	103948460	103949200	741	Promoter (<=1kb)	Zm00001d025099	0
10	149763655	149764177	523	Promoter (<=1kb)	Zm00001d026678	0
5	207858723	207859328	606	Downstream (1-2kb)	Zm00001d017826	6424
10	60330924	60332101	1178	Distal Intergenic	Zm00001d023111	12591
6	86088039	86088697	659	Distal Intergenic	Zm00001d036371	80099
3	235366413	235366981	569	Distal Intergenic	Zm00001d044703	-56817
3	234424826	234425254	429	Distal Intergenic	Zm00001d044667	-2397
3	153813454	153813735	282	Distal Intergenic	Zm00001d042150	42943
9	127730832	127731373	542	Promoter (<=1kb)	Zm00001d047362	0
2	74671854	74672207	354	Distal Intergenic	Zm00001d004002	5840
8	66264039	66264668	630	Promoter (1-2kb)	Zm00001d009475	-1155
1	246420576	246420897	322	Distal Intergenic	Zm00001d032999	65509
10	48840911	48841192	282	Downstream (1-2kb)	ENSRNA049475340	591
3	24616093	24616456	364	Distal Intergenic	Zm00001d040046	28081
8	85376290	85376939	650	Distal Intergenic	Zm00001d009856	-10136
7	155440197	155440513	317	Distal Intergenic	Zm00001d021542	6715
7	24822455	24823024	570	Promoter (<=1kb)	Zm00001d019266	0
9	5423891	5424889	999	Distal Intergenic	Zm00001d044856	-83333
7	6259151	6259533	383	Distal Intergenic	Zm00001d018818	8461
4	156662598	156663072	475	Distal Intergenic	Zm00001d051386	-31252
4	133780452	133780845	394	Distal Intergenic	Zm00001d050962	-4063
6	67785358	67785930	573	Promoter (<=1kb)	Zm00001d036036	0
5	1135296	1135763	468	Promoter (<=1kb)	Zm00001d012856	0
5	179973601	179974347	747	Distal Intergenic	Zm00001d001692	-57788
B73V4_ctg31	348645	348922	278	Distal Intergenic	Zm00001d000079	12945
3	213665312	213665825	514	Promoter (<=1kb)	Zm00001d043911	0
8	45760126	45760758	633	Distal Intergenic	Zm00001d008027	-5660
1	292522937	292523349	413	Promoter (<=1kb)	Zm00001d034422	0
2	74323622	74324074	453	Distal Intergenic	Zm00001d003994	-64857
1	21200720	21201337	618	Distal Intergenic	Zm00001d028038	4104
9	108631722	108632442	721	Distal Intergenic	Zm00001d046873	-2300
7	77249096	77249845	750	Distal Intergenic	Zm00001d019933	-125872
6	55177163	55177595	433	Promoter (<=1kb)	Zm00001d001352	-26
6	128592426	128593204	779	Intron (Zm00001d037536_T002/Zm00001d037536, intron 6 of 7)	Zm00001d037537	-16088
6	119275017	119275472	456	Distal Intergenic	Zm00001d037280	3710
2	232362801	232363356	556	Promoter (<=1kb)	Zm00001d007468	0
1	150417458	150417841	384	Distal Intergenic	Zm00001d030643	-51950
6	149634156	149634954	799	Promoter (<=1kb)	Zm00001d038153	-499
8	100489027	100489423	397	Distal Intergenic	Zm00001d010128	69094
10	94863959	94864398	440	Distal Intergenic	Zm00001d024916	43037
8	83122902	83123337	436	Distal Intergenic	Zm00001d009816	-237671
4	185253970	185254651	682	Promoter (<=1kb)	Zm00001d052266	0
9	141008233	141008647	415	Distal Intergenic	Zm00001d047757	-11969
6	88676087	88676528	442	Promoter (<=1kb)	Zm00001d036441	0
5	87654544	87654999	456	Promoter (<=1kb)	Zm00001d015385	0
10	127128636	127129202	567	Promoter (<=1kb)	ENSRNA049463233	0
8	73150824	73151301	478	Distal Intergenic	Zm00001d009615	-4201
1	69920196	69920652	457	Promoter (1-2kb)	Zm00001d029425	-1748
8	64587905	64588424	520	Promoter (<=1kb)	Zm00001d009439	0
7	90055559	90056022	464	Distal Intergenic	Zm00001d020069	29920
1	95018163	95018558	396	Distal Intergenic	Zm00001d029933	-3410
7	1886338	1886984	647	Promoter (<=1kb)	Zm00001d018653	0
2	188809694	188810376	683	Promoter (<=1kb)	Zm00001d005791	0
9	46912646	46913154	509	Exon (Zm00001d027092_T001/Zm00001d027092, exon 1 of 1)	Zm00001d027091	348
8	174292641	174293094	454	Promoter (<=1kb)	Zm00001d012423	0
8	112188869	112189370	502	Promoter (<=1kb)	Zm00001d010380	0
1	190050248	190050805	558	Promoter (<=1kb)	ENSRNA049465132	0
4	181494599	181495111	513	Distal Intergenic	Zm00001d052158	20373
3	27809944	27810464	521	Distal Intergenic	Zm00001d040106	-9013
1	157900527	157900869	343	Promoter (<=1kb)	Zm00001d022835	-64
2	214285670	214286047	378	Distal Intergenic	Zm00001d006685	-16929
1	271222442	271223577	1136	Distal Intergenic	Zm00001d033686	21846
7	819146	819644	499	Distal Intergenic	Zm00001d018609	18456
1	267275753	267276179	427	Promoter (<=1kb)	Zm00001d033564	-19
9	142112381	142112843	463	Promoter (<=1kb)	Zm00001d047800	-445
6	66532787	66533222	436	Exon (Zm00001d001361_T001/Zm00001d001361, exon 1 of 1)	Zm00001d001361	263
5	170981713	170982837	1125	Promoter (<=1kb)	Zm00001d016640	0
2	101796756	101797172	417	Distal Intergenic	Zm00001d004301	-196512
8	143117041	143117535	495	Distal Intergenic	Zm00001d011212	-35464
7	51136551	51136926	376	Distal Intergenic	Zm00001d019692	48549
10	35947155	35947565	411	Distal Intergenic	Zm00001d024005	-22202
5	93147289	93148473	1185	Distal Intergenic	Zm00001d015487	-13809
6	67349059	67349631	573	Promoter (<=1kb)	Zm00001d036031	0
1	170540561	170541072	512	Distal Intergenic	Zm00001d030978	-87442
6	31072358	31072719	362	Distal Intergenic	Zm00001d035526	-42462
2	106845292	106846155	864	Distal Intergenic	Zm00001d000881	6329
3	195018856	195019323	468	Distal Intergenic	Zm00001d043300	-17049
4	67614043	67614334	292	Distal Intergenic	Zm00001d050125	117056
7	49819864	49820523	660	Distal Intergenic	Zm00001d019674	-138574
1	123882237	123882722	486	Distal Intergenic	Zm00001d030345	48661
1	176561329	176561715	387	Distal Intergenic	Zm00001d031086	65536
3	214948648	214949267	620	Promoter (<=1kb)	Zm00001d043962	0
5	215754499	215755371	873	Distal Intergenic	Zm00001d001741	-8813
1	247040719	247041247	529	Promoter (<=1kb)	Zm00001d033013	-399
7	103982021	103982404	384	Promoter (<=1kb)	Zm00001d020280	0
8	113491931	113492632	702	Downstream (<1kb)	Zm00001d010411	3834
4	143108838	143109379	542	Distal Intergenic	Zm00001d051109	-2764
3	185334525	185335075	551	Promoter (<=1kb)	Zm00001d042968	0
4	127793507	127793987	481	Distal Intergenic	Zm00001d050871	28052
2	50419744	50420282	539	Promoter (<=1kb)	Zm00001d003615	0
6	150515011	150515576	566	Promoter (<=1kb)	Zm00001d038173	0
7	161424207	161424609	403	Promoter (<=1kb)	Zm00001d021721	0
1	143489346	143489788	443	Exon (Zm00001d022817_T001/Zm00001d022817, exon 1 of 1)	Zm00001d022817	638
3	46765729	46766287	559	Distal Intergenic	Zm00001d040496	7007
7	28496107	28496727	621	Promoter (<=1kb)	Zm00001d019337	0
8	16390715	16391175	461	Distal Intergenic	Zm00001d008662	-7843
5	45782687	45783069	383	Downstream (2-3kb)	Zm00001d014419	4418
8	4683918	4684290	373	Distal Intergenic	Zm00001d008304	-9007
8	38334103	38334674	572	Distal Intergenic	Zm00001d009125	74383
5	10092648	10093308	661	Promoter (<=1kb)	Zm00001d013381	0
6	128541278	128541781	504	Promoter (<=1kb)	Zm00001d037536	0
4	7753289	7753889	601	Promoter (<=1kb)	Zm00001d048908	0
5	32987700	32988102	403	Downstream (<1kb)	Zm00001d014113	6263
6	34057783	34058605	823	Distal Intergenic	Zm00001d035570	-9438
5	48885301	48885669	369	Downstream (<1kb)	Zm00001d001546	341
7	8852713	8853173	461	Promoter (<=1kb)	Zm00001d018904	0
6	150943788	150944532	745	Promoter (<=1kb)	Zm00001d038189	0
1	222271162	222271603	442	Distal Intergenic	Zm00001d032322	7172
2	91115062	91115335	274	Distal Intergenic	Zm00001d000859	6668
6	161167347	161168179	833	Promoter (<=1kb)	Zm00001d038625	0
5	37679975	37680514	540	Promoter (1-2kb)	Zm00001d014239	-1874
9	11857876	11858349	474	Distal Intergenic	Zm00001d045082	27906
3	153478149	153479037	889	Distal Intergenic	Zm00001d000628	-82644
5	156343418	156343866	449	Promoter (<=1kb)	Zm00001d001667	-45
4	144846320	144846670	351	Distal Intergenic	Zm00001d051128	-92765
10	23950460	23951290	831	Distal Intergenic	Zm00001d023840	-25018
2	9046487	9047090	604	Promoter (<=1kb)	Zm00001d002255	0
1	117091241	117091713	473	Downstream (2-3kb)	Zm00001d030257	3916
2	132043223	132043736	514	Distal Intergenic	Zm00001d004698	40397
1	297400756	297401879	1124	Promoter (<=1kb)	ENSRNA049470312	0
7	34504413	34504912	500	Distal Intergenic	Zm00001d001120	481
2	204225410	204226003	594	Promoter (<=1kb)	Zm00001d006308	0
4	217467183	217468285	1103	Distal Intergenic	Zm00001d053163	38596
3	98413245	98414314	1070	Distal Intergenic	Zm00001d041115	-101661
1	70987663	70988161	499	Distal Intergenic	Zm00001d029446	-12812
7	158863206	158863707	502	Distal Intergenic	Zm00001d021641	27331
4	177669383	177669865	483	Intron (Zm00001d026947_T001/Zm00001d026947, intron 1 of 2)	Zm00001d026947	455
4	187771847	187772160	314	Promoter (<=1kb)	Zm00001d026958	0
7	26072970	26073328	359	Distal Intergenic	Zm00001d019293	-98802
1	218557510	218558141	632	Distal Intergenic	Zm00001d032242	-23033
5	165998429	165998913	485	Distal Intergenic	Zm00001d016520	53997
6	42181293	42181828	536	Distal Intergenic	Zm00001d035713	114375
4	4612956	4613465	510	Promoter (<=1kb)	Zm00001d048737	0
10	31542814	31543179	366	Distal Intergenic	Zm00001d023953	85683
4	30873810	30874274	465	Distal Intergenic	Zm00001d026781	-13071
5	28273561	28274268	708	Promoter (<=1kb)	Zm00001d014003	0
8	5365574	5366036	463	Promoter (<=1kb)	Zm00001d008326	0
6	35622726	35623188	463	Distal Intergenic	Zm00001d035592	17736
8	16515899	16516315	417	Distal Intergenic	Zm00001d008668	-18727
10	72075673	72076042	370	Promoter (<=1kb)	Zm00001d023121	0
10	120610624	120611073	450	Distal Intergenic	Zm00001d025503	3550
1	14584339	14585668	1330	Promoter (<=1kb)	Zm00001d027824	0
2	221009803	221010194	392	Promoter (<=1kb)	Zm00001d007060	0
8	1026462	1026844	383	Promoter (<=1kb)	Zm00001d008203	0
6	148382269	148382854	586	Promoter (<=1kb)	Zm00001d038113	0
8	173422685	173423327	643	Promoter (<=1kb)	Zm00001d012391	0
1	16860267	16860635	369	Promoter (<=1kb)	Zm00001d022682	-28
3	15909386	15909844	459	Promoter (<=1kb)	Zm00001d039821	0
9	23695792	23696225	434	Promoter (<=1kb)	Zm00001d045478	0
10	3115150	3115495	346	Distal Intergenic	Zm00001d023320	-87011
6	152765317	152765779	463	Promoter (<=1kb)	Zm00001d038267	0
3	9161778	9162195	418	Promoter (<=1kb)	Zm00001d039617	0
6	156814777	156815258	482	Intron (Zm00001d001457_T001/Zm00001d001457, intron 1 of 1)	Zm00001d001457	235
B73V4_ctg52	511335	512133	799	Distal Intergenic	Zm00001d000115	-66429
1	104282658	104283188	531	Distal Intergenic	Zm00001d030083	-108997
8	81577731	81578166	436	Downstream (1-2kb)	Zm00001d009792	10007
1	224766072	224766573	502	Promoter (<=1kb)	Zm00001d032383	0
7	25530533	25530891	359	Distal Intergenic	Zm00001d019283	-26684
4	60305747	60306711	965	Distal Intergenic	Zm00001d050021	-18534
3	45917583	45917924	342	Distal Intergenic	Zm00001d040477	155585
4	78156666	78157125	460	Distal Intergenic	Zm00001d050277	-114311
4	174094351	174094820	470	Distal Intergenic	ENSRNA049997246	-60108
1	291275713	291276039	327	Promoter (<=1kb)	Zm00001d034376	0
6	148737263	148737634	372	Promoter (<=1kb)	Zm00001d038123	0
3	46943176	46943671	496	Distal Intergenic	Zm00001d040499	-27836
6	4121329	4121880	552	Distal Intergenic	Zm00001d035083	68244
3	150170757	150171260	504	Promoter (<=1kb)	Zm00001d042084	0
6	134285710	134286366	657	Distal Intergenic	Zm00001d037695	28939
7	10187017	10187382	366	Promoter (<=1kb)	Zm00001d018944	0
1	201946443	201947226	784	Promoter (<=1kb)	Zm00001d031790	0
9	138634427	138634967	541	Promoter (<=1kb)	Zm00001d047665	-986
1	304057287	304057692	406	Distal Intergenic	Zm00001d034862	-8584
9	139079168	139079652	485	Distal Intergenic	Zm00001d047677	-8803
7	78390526	78390891	366	Distal Intergenic	Zm00001d019943	-4272
2	81959618	81960011	394	Distal Intergenic	Zm00001d004091	35601
1	573296	573701	406	Distal Intergenic	Zm00001d022649	861
10	31342686	31343044	359	Distal Intergenic	Zm00001d023952	-84132
10	65124698	65125542	845	Promoter (<=1kb)	Zm00001d023117	0
1	295183584	295184035	452	Promoter (<=1kb)	Zm00001d023020	0
8	124665561	124666119	559	Distal Intergenic	ENSRNA049475171	32585
2	3875719	3876190	472	Promoter (<=1kb)	Zm00001d001980	0
1	209573885	209574310	426	Promoter (<=1kb)	Zm00001d032019	0
4	198544635	198545006	372	Downstream (1-2kb)	Zm00001d052716	2219
4	52403258	52403778	521	Distal Intergenic	Zm00001d049916	63648
6	17339973	17340426	454	Distal Intergenic	Zm00001d035253	32795
2	53942639	53943601	963	Distal Intergenic	Zm00001d003680	-16858
3	124468073	124468739	667	Distal Intergenic	Zm00001d041502	-52085
5	150294733	150295250	518	Promoter (<=1kb)	Zm00001d016197	0
5	149178750	149179165	416	Distal Intergenic	Zm00001d016186	113418
6	129228423	129228877	455	Promoter (<=1kb)	Zm00001d037554	-684
6	132468132	132468598	467	Promoter (<=1kb)	Zm00001d037632	0
4	83020607	83021561	955	Promoter (<=1kb)	Zm00001d050352	0
5	191670684	191671130	447	Distal Intergenic	Zm00001d017284	-19351
7	147632201	147632891	691	Promoter (<=1kb)	Zm00001d021278	0
4	31729030	31729464	435	Promoter (<=1kb)	Zm00001d049479	0
7	664485	664943	459	Distal Intergenic	Zm00001d018604	36552
5	109731756	109732215	460	Distal Intergenic	Zm00001d015705	-59277
2	199262367	199262790	424	Promoter (<=1kb)	Zm00001d006125	0
1	293281652	293282199	548	Promoter (<=1kb)	Zm00001d034446	0
7	109773507	109774325	819	Distal Intergenic	Zm00001d020367	-5731
4	14931646	14932113	468	Promoter (<=1kb)	Zm00001d049076	-210
3	208867296	208867783	488	Promoter (<=1kb)	Zm00001d043743	0
9	6707022	6707884	863	Promoter (<=1kb)	Zm00001d044899	-95
8	172678223	172678650	428	Promoter (<=1kb)	Zm00001d008146	0
1	256498111	256498564	454	Promoter (<=1kb)	Zm00001d033265	0
8	120811267	120811791	525	Promoter (<=1kb)	Zm00001d010579	0
3	34582311	34582824	514	Distal Intergenic	Zm00001d040263	-69844
1	94349762	94350308	547	Promoter (<=1kb)	Zm00001d029920	0
10	15719537	15719931	395	Promoter (<=1kb)	Zm00001d023692	-607
1	282498718	282499138	421	Promoter (<=1kb)	Zm00001d034050	-878
10	94389699	94390253	555	Distal Intergenic	Zm00001d024909	43242
4	73980168	73980641	474	Promoter (<=1kb)	Zm00001d050216	0
10	98785089	98785533	445	Distal Intergenic	Zm00001d025002	-12411
7	48571717	48572135	419	Distal Intergenic	Zm00001d019660	-138259
4	22772703	22773830	1128	Distal Intergenic	Zm00001d049247	74428
9	89256292	89256752	461	Distal Intergenic	Zm00001d046423	65892
6	50779187	50779621	435	Promoter (<=1kb)	Zm00001d035802	0
2	60656685	60657061	377	Distal Intergenic	Zm00001d003813	-19610
9	5213204	5213647	444	Distal Intergenic	Zm00001d044853	-2099
1	209392	209922	531	Downstream (<1kb)	Zm00001d027242	3435
5	3000602	3000995	394	Promoter (<=1kb)	Zm00001d013005	0
6	109750605	109750989	385	Distal Intergenic	Zm00001d037033	-2070
9	80797384	80798065	682	Promoter (1-2kb)	Zm00001d046332	-1468
9	20365650	20366798	1149	Distal Intergenic	Zm00001d045387	-11447
2	184220277	184220760	484	Distal Intergenic	Zm00001d005711	-45826
6	131476034	131476445	412	Promoter (<=1kb)	Zm00001d037606	0
5	139445556	139445939	384	Distal Intergenic	Zm00001d016013	64697
8	86591579	86592849	1271	Distal Intergenic	Zm00001d009873	-2432
8	165119511	165119985	475	Distal Intergenic	Zm00001d011955	-16456
6	3841337	3841755	419	Distal Intergenic	Zm00001d035072	12823
2	94110533	94110948	416	Distal Intergenic	Zm00001d004231	-38362
2	135505852	135506407	556	Promoter (<=1kb)	Zm00001d004744	0
1	156041415	156042459	1045	Distal Intergenic	Zm00001d030726	-5176
8	41505155	41505454	300	Distal Intergenic	Zm00001d009183	63074
4	217311786	217312352	567	Distal Intergenic	Zm00001d026996	42033
4	164044257	164044824	568	Exon (Zm00001d026933_T001/Zm00001d026933, exon 1 of 1)	Zm00001d026933	89
3	200545688	200546075	388	Distal Intergenic	Zm00001d043458	-19214
10	113852350	113852985	636	Distal Intergenic	Zm00001d025310	-12480
7	158600777	158601469	693	Promoter (<=1kb)	ENSRNA049477741	0
9	9022954	9023364	411	Distal Intergenic	Zm00001d044976	-17151
5	52814029	52814525	497	Promoter (<=1kb)	Zm00001d001552	0
6	20661185	20661848	664	Promoter (<=1kb)	Zm00001d035312	0
6	119563181	119563975	795	Promoter (<=1kb)	ENSRNA049475878	0
1	238687450	238688602	1153	Distal Intergenic	Zm00001d032802	-54399
2	67485132	67485631	500	Distal Intergenic	Zm00001d003915	-26403
5	63460402	63460894	493	Promoter (<=1kb)	Zm00001d014794	0
1	219321076	219321848	773	Distal Intergenic	Zm00001d032261	-11526
5	180939488	180940017	530	3' UTR	Zm00001d016949	3876
5	23081609	23082151	543	Promoter (<=1kb)	Zm00001d013859	0
3	200579896	200580414	519	Promoter (<=1kb)	Zm00001d043459	0
10	73056777	73057067	291	Distal Intergenic	Zm00001d024477	-79091
3	191195083	191195806	724	Promoter (<=1kb)	Zm00001d043193	0
3	215217213	215217866	654	Distal Intergenic	Zm00001d043967	44426
3	56771573	56772008	436	Intron (Zm00001d040656_T001/Zm00001d040656, intron 4 of 5)	Zm00001d040656	972
1	49776488	49776931	444	Distal Intergenic	Zm00001d028889	-25588
10	141808542	141808932	391	Promoter (<=1kb)	Zm00001d026248	-28
4	22751966	22752317	352	Distal Intergenic	Zm00001d049247	53691
4	243607228	243607641	414	Promoter (<=1kb)	Zm00001d053913	0
7	587618	588143	526	Distal Intergenic	Zm00001d018603	28336
3	99389579	99390055	477	Distal Intergenic	Zm00001d041129	34317
B73V4_ctg10	49328	49853	526	Distal Intergenic	Zm00001d000055	-44400
5	141990159	141990740	582	Promoter (<=1kb)	Zm00001d016059	0
8	146618940	146619717	778	Promoter (<=1kb)	Zm00001d011321	0
7	102853210	102854201	992	Distal Intergenic	Zm00001d020262	-2438
2	19446145	19446507	363	Promoter (1-2kb)	Zm00001d002695	-1716
8	53878988	53879382	395	Distal Intergenic	Zm00001d009309	-114873
5	130555373	130555752	380	Distal Intergenic	Zm00001d015910	85367
4	221928970	221929747	778	Distal Intergenic	Zm00001d053245	-95754
4	34575133	34575599	467	Distal Intergenic	Zm00001d049553	-118925
5	195115105	195115827	723	Distal Intergenic	Zm00001d017410	-9985
7	105509273	105509693	421	Promoter (<=1kb)	Zm00001d020310	0
1	227539434	227540008	575	Promoter (<=1kb)	Zm00001d032464	0
8	164528986	164529600	615	Promoter (<=1kb)	ENSRNA049475525	-100
4	47521793	47522173	381	Distal Intergenic	Zm00001d026804	-10211
9	61603267	61603750	484	Distal Intergenic	Zm00001d046073	5957
10	78311720	78312198	479	Distal Intergenic	Zm00001d024562	-21854
1	73575654	73576084	431	Promoter (<=1kb)	Zm00001d029505	-105
1	256840353	256841049	697	Distal Intergenic	Zm00001d033271	2811
8	126051618	126052135	518	Promoter (<=1kb)	Zm00001d010727	0
3	140393808	140394179	372	Distal Intergenic	Zm00001d041844	3469
5	185778033	185778717	685	Promoter (<=1kb)	Zm00001d017113	0
6	117731489	117732018	530	Promoter (<=1kb)	Zm00001d001418	0
4	177670353	177670740	388	Promoter (<=1kb)	Zm00001d026947	-33
8	161252458	161253186	729	Promoter (<=1kb)	Zm00001d011767	0
2	239636415	239636895	481	Distal Intergenic	Zm00001d007786	-7423
1	163958659	163959153	495	Distal Intergenic	Zm00001d030860	-57797
2	130868278	130868716	439	Distal Intergenic	Zm00001d004687	-53945
7	71348515	71349039	525	Distal Intergenic	Zm00001d019866	-213841
1	448364	448753	390	Distal Intergenic	Zm00001d027254	21600
10	149804866	149805294	429	Promoter (<=1kb)	Zm00001d026681	-56
2	133074069	133074566	498	Promoter (1-2kb)	Zm00001d004713	-1640
10	87211179	87211678	500	Promoter (<=1kb)	Zm00001d024765	0
7	17540479	17541109	631	Distal Intergenic	Zm00001d001095	16213
6	62162617	62163045	429	Promoter (<=1kb)	Zm00001d035957	0
3	58921823	58922494	672	Promoter (<=1kb)	Zm00001d040697	-437
4	224839463	224839967	505	Distal Intergenic	Zm00001d053296	38300
10	27987338	27987706	369	Distal Intergenic	Zm00001d023914	4709
3	138823290	138823859	570	Promoter (<=1kb)	Zm00001d041803	0
2	69276439	69276811	373	Distal Intergenic	Zm00001d003928	-104937
6	120095100	120095501	402	Distal Intergenic	Zm00001d037303	-16105
4	136932222	136933103	882	Promoter (<=1kb)	Zm00001d051014	0
7	110337904	110338432	529	Distal Intergenic	Zm00001d001199	-32275
4	130864347	130864966	620	Distal Intergenic	Zm00001d050917	-19328
10	110941154	110941842	689	Promoter (<=1kb)	Zm00001d025247	0
4	163294229	163294643	415	Downstream (1-2kb)	Zm00001d051577	3911
9	151094715	151095193	479	Promoter (<=1kb)	Zm00001d048157	0
4	33509612	33510020	409	Distal Intergenic	Zm00001d049532	63440
4	68010978	68011221	244	Distal Intergenic	Zm00001d050129	-28272
3	4833678	4834147	470	Promoter (<=1kb)	Zm00001d039455	0
5	22851745	22852720	976	Promoter (<=1kb)	Zm00001d013857	0
5	168672724	168673197	474	Promoter (<=1kb)	Zm00001d016589	-499
6	10533529	10533830	302	Distal Intergenic	Zm00001d035215	-258208
8	146152722	146153188	467	Distal Intergenic	Zm00001d011300	-7634
5	180622292	180622728	437	Promoter (<=1kb)	Zm00001d016941	0
1	2241225	2241620	396	Promoter (<=1kb)	Zm00001d027300	0
8	133836296	133836747	452	Downstream (2-3kb)	Zm00001d010927	18223
2	153782860	153783264	405	Promoter (<=1kb)	ENSRNA049443819	0
8	180683962	180684590	629	Promoter (<=1kb)	Zm00001d012776	0
4	40252895	40253297	403	Distal Intergenic	Zm00001d049687	12011
9	12126283	12126644	362	Distal Intergenic	Zm00001d045088	30722
10	24110269	24110755	487	Distal Intergenic	Zm00001d023841	-151785
4	33082496	33083022	527	Distal Intergenic	Zm00001d049522	52295
6	47769749	47770259	511	Exon (Zm00001d001344_T001/Zm00001d001344, exon 1 of 1)	Zm00001d001344	6
5	153600550	153600893	344	Exon (Zm00001d001663_T001/Zm00001d001663, exon 1 of 1)	Zm00001d001663	394
10	18098328	18098888	561	Promoter (<=1kb)	Zm00001d023738	0
3	161958232	161958625	394	Distal Intergenic	Zm00001d042337	-18654
5	213165815	213166317	503	Promoter (<=1kb)	Zm00001d018050	0
5	103605320	103605780	461	Distal Intergenic	Zm00001d001614	-111756
3	4138709	4139187	479	Downstream (1-2kb)	Zm00001d039434	10913
1	155055695	155056169	475	Promoter (<=1kb)	Zm00001d022833	-4
2	85636432	85636783	352	Distal Intergenic	Zm00001d004136	-58493
3	201768992	201769389	398	Distal Intergenic	Zm00001d043494	7076
6	129912136	129912555	420	Promoter (1-2kb)	Zm00001d037566	-1161
8	28698281	28698623	343	Distal Intergenic	Zm00001d008009	20060
10	96595882	96596385	504	Distal Intergenic	Zm00001d024952	-3203
4	217338041	217338484	444	Distal Intergenic	Zm00001d053162	-48858
10	126613032	126613401	370	Distal Intergenic	Zm00001d025697	-3921
5	96733125	96733602	478	Distal Intergenic	Zm00001d001609	422
10	134986319	134986945	627	Promoter (<=1kb)	Zm00001d025966	0
1	198157709	198158163	455	Promoter (<=1kb)	Zm00001d031671	0
5	24613180	24613829	650	Distal Intergenic	Zm00001d001528	-7144
6	143608811	143609432	622	Promoter (<=1kb)	Zm00001d037961	0
1	176660873	176661334	462	Promoter (<=1kb)	Zm00001d031090	0
5	173696076	173696602	527	Distal Intergenic	Zm00001d016716	-64622
10	82419500	82419981	482	Downstream (<1kb)	Zm00001d024657	2304
1	179579886	179580361	476	Exon (Zm00001d022864_T001/Zm00001d022864, exon 1 of 1)	Zm00001d022864	208
4	165288151	165288597	447	Promoter (<=1kb)	Zm00001d051636	0
10	43759547	43760026	480	Distal Intergenic	Zm00001d024092	11761
8	79417906	79418580	675	Promoter (<=1kb)	Zm00001d009747	0
8	7204776	7205245	470	Promoter (<=1kb)	Zm00001d008396	0
2	32683734	32685323	1590	Promoter (<=1kb)	Zm00001d003114	0
4	72820979	72821541	563	Distal Intergenic	Zm00001d050196	-31902
2	225140665	225141075	411	Promoter (<=1kb)	Zm00001d007226	0
6	169300266	169300758	493	5' UTR	Zm00001d039051	-2159
2	182648265	182648779	515	Distal Intergenic	Zm00001d005662	-20590
10	19208108	19208488	381	Distal Intergenic	Zm00001d023762	-15021
8	36381455	36382105	651	Distal Intergenic	Zm00001d009102	51564
5	176501244	176501619	376	Promoter (<=1kb)	Zm00001d016802	0
7	25301333	25302219	887	Promoter (<=1kb)	Zm00001d019279	0
3	182111593	182112502	910	Distal Intergenic	Zm00001d042853	16265
9	67725502	67725977	476	Promoter (<=1kb)	Zm00001d027113	0
3	108498641	108499221	581	Distal Intergenic	ENSRNA049474953	-15089
10	70492024	70492657	634	Promoter (<=1kb)	Zm00001d024425	0
1	159434162	159434575	414	Promoter (<=1kb)	Zm00001d030782	-383
4	205815299	205815970	672	Promoter (<=1kb)	Zm00001d052945	0
3	189871704	189872408	705	Promoter (<=1kb)	Zm00001d043129	-13
6	76115031	76115493	463	Distal Intergenic	Zm00001d036184	-41825
4	56679446	56679866	421	Distal Intergenic	Zm00001d049978	-3054
1	278730994	278731462	469	Promoter (<=1kb)	Zm00001d033927	0
3	217128312	217128711	400	Distal Intergenic	Zm00001d044025	-4677
5	126313111	126313881	771	Distal Intergenic	Zm00001d015851	41130
1	7027944	7028494	551	Promoter (<=1kb)	Zm00001d027506	0
4	129888000	129888465	466	Promoter (<=1kb)	Zm00001d050908	-284
4	238008328	238008722	395	Downstream (<1kb)	Zm00001d053639	1396
6	48967557	48967982	426	Distal Intergenic	Zm00001d035787	-3457
5	5459861	5460792	932	Promoter (<=1kb)	ENSRNA049463865	0
3	97378860	97379272	413	Distal Intergenic	Zm00001d041101	-33234
8	167726477	167726742	266	Exon (ENSRNA049475596-T1/ENSRNA049475596, exon 1 of 1)	ENSRNA049475596	29
5	30865550	30865950	401	Distal Intergenic	Zm00001d014056	2828
6	53377975	53378299	325	Distal Intergenic	Zm00001d035823	-94381
8	23525178	23525821	644	Distal Intergenic	Zm00001d008874	-17721
3	111336450	111337468	1019	Distal Intergenic	Zm00001d041307	-76761
3	94499149	94499513	365	Distal Intergenic	Zm00001d041066	127201
5	152304527	152304899	373	Distal Intergenic	Zm00001d016242	-41531
5	36282613	36283081	469	Distal Intergenic	Zm00001d001534	40302
1	191645056	191645628	573	Distal Intergenic	Zm00001d031486	5197
5	180253087	180253659	573	Promoter (<=1kb)	Zm00001d016928	0
9	128911477	128911958	482	Distal Intergenic	Zm00001d047401	17863
8	120891595	120891949	355	Promoter (<=1kb)	Zm00001d010583	0
1	90697336	90697783	448	Distal Intergenic	Zm00001d029859	122626
4	9867528	9867843	316	Distal Intergenic	Zm00001d048939	115785
5	76329441	76329972	532	Promoter (1-2kb)	Zm00001d015118	-1403
2	110016396	110016826	431	Exon (Zm00001d000889_T001/Zm00001d000889, exon 1 of 1)	Zm00001d000889	335
7	146741093	146741547	455	Promoter (<=1kb)	Zm00001d021240	0
3	194965505	194966102	598	Promoter (<=1kb)	Zm00001d043296	-774
6	165378926	165379447	522	Promoter (<=1kb)	Zm00001d038832	0
6	145321109	145321620	512	Distal Intergenic	Zm00001d038018	11099
1	279122448	279122905	458	Promoter (1-2kb)	Zm00001d033937	-1647
3	220429141	220430077	937	Promoter (<=1kb)	Zm00001d044144	0
7	167864103	167864906	804	Distal Intergenic	Zm00001d022006	-15273
3	25615283	25615741	459	Distal Intergenic	Zm00001d040066	22870
5	82829640	82830183	544	Promoter (<=1kb)	Zm00001d015289	0
2	46918815	46919229	415	Distal Intergenic	Zm00001d003531	77209
6	160194001	160194396	396	Distal Intergenic	Zm00001d038574	-14444
2	202649587	202650175	589	Promoter (<=1kb)	Zm00001d006242	0
10	29225254	29225813	560	Distal Intergenic	Zm00001d023929	-71080
1	180219603	180220056	454	Distal Intergenic	Zm00001d022865	5796
9	32056341	32056885	545	Promoter (<=1kb)	Zm00001d045661	0
5	163215047	163215527	481	Promoter (<=1kb)	Zm00001d016463	0
7	165711638	165712086	449	Promoter (<=1kb)	Zm00001d021902	0
1	49712195	49712586	392	Promoter (<=1kb)	Zm00001d022724	-1
1	11595504	11596092	589	Promoter (<=1kb)	Zm00001d027707	0
1	121481005	121481652	648	Distal Intergenic	Zm00001d030311	4961
1	168127109	168127460	352	Distal Intergenic	Zm00001d022854	-15668
3	657751	658222	472	Distal Intergenic	Zm00001d039256	-28324
4	16816325	16816864	540	Promoter (<=1kb)	Zm00001d049125	0
4	5640464	5641236	773	Promoter (<=1kb)	Zm00001d048794	0
2	107789189	107789713	525	Distal Intergenic	Zm00001d000886	20699
8	37498566	37498982	417	Promoter (<=1kb)	Zm00001d009116	0
2	2612061	2612534	474	Promoter (<=1kb)	Zm00001d001901	0
1	198707	199335	629	Promoter (<=1kb)	Zm00001d027239	0
5	109710852	109711627	776	Distal Intergenic	Zm00001d015705	-79865
9	145601048	145601513	466	Distal Intergenic	Zm00001d047930	2661
6	90200812	90201099	288	Distal Intergenic	Zm00001d036484	-12761
9	61148581	61148945	365	Distal Intergenic	Zm00001d046069	-4432
6	166175289	166175892	604	Promoter (<=1kb)	Zm00001d038871	0
9	73981755	73982171	417	Promoter (<=1kb)	Zm00001d027118	-6
5	214938788	214939538	751	Promoter (<=1kb)	Zm00001d018130	0
2	168980704	168981038	335	Distal Intergenic	Zm00001d005307	-14998
10	61974401	61975258	858	Distal Intergenic	Zm00001d024287	-42858
2	226511790	226512802	1013	Distal Intergenic	Zm00001d007276	-22505
7	98884094	98884502	409	Promoter (<=1kb)	Zm00001d020201	0
6	98270364	98270888	525	Promoter (<=1kb)	Zm00001d036707	0
9	76141365	76141749	385	Distal Intergenic	Zm00001d046243	-29218
5	178399783	178400168	386	Promoter (<=1kb)	Zm00001d016855	-230
3	179404405	179404804	400	Promoter (<=1kb)	Zm00001d042778	0
3	57537655	57538191	537	Distal Intergenic	Zm00001d040678	-73059
8	97620220	97620704	485	Distal Intergenic	Zm00001d010060	-45847
7	48439967	48440373	407	Distal Intergenic	Zm00001d019660	-6509
3	100060504	100061030	527	Intron (Zm00001d000572_T001/Zm00001d000572, intron 1 of 1)	Zm00001d000572	254
4	36534468	36534784	317	Distal Intergenic	Zm00001d026791	4125
9	111015832	111016591	760	Distal Intergenic	Zm00001d046925	-15851
1	163425366	163425877	512	Distal Intergenic	Zm00001d022845	-20449
6	167606114	167606609	496	Promoter (<=1kb)	ENSRNA049477494	-962
9	142499940	142500355	416	Promoter (<=1kb)	Zm00001d047814	0
10	101876155	101876521	367	Distal Intergenic	Zm00001d025055	-9202
5	141451607	141451973	367	Distal Intergenic	Zm00001d016045	12806
9	127078502	127079034	533	Distal Intergenic	Zm00001d047347	5234
5	137086854	137087187	334	Promoter (<=1kb)	Zm00001d015988	0
7	4086350	4086962	613	Promoter (<=1kb)	Zm00001d018749	0
1	102345531	102346052	522	Distal Intergenic	Zm00001d030053	-13299
4	82703980	82704370	391	Promoter (<=1kb)	Zm00001d050347	0
1	26899515	26899915	401	Promoter (<=1kb)	Zm00001d028218	0
6	81176744	81177137	394	Downstream (<1kb)	Zm00001d036269	3341
3	107246376	107246876	501	Distal Intergenic	Zm00001d041235	-6868
2	101266518	101267035	518	Distal Intergenic	Zm00001d000871	164575
3	40745733	40746195	463	Promoter (<=1kb)	ENSRNA049470937	0
2	40126013	40126530	518	Promoter (<=1kb)	Zm00001d003320	0
3	60561084	60561508	425	Distal Intergenic	Zm00001d040730	-4851
4	197939046	197939576	531	Distal Intergenic	Zm00001d052698	58108
1	216557228	216557568	341	Distal Intergenic	Zm00001d032194	-85772
1	300808158	300808751	594	Promoter (<=1kb)	Zm00001d034726	0
3	136290492	136290881	390	Promoter (<=1kb)	Zm00001d041760	0
3	224653308	224653704	397	Distal Intergenic	Zm00001d044303	-11437
1	303807269	303807800	532	Promoter (<=1kb)	Zm00001d034851	0
4	89133617	89134019	403	Distal Intergenic	Zm00001d050452	44494
3	21327222	21327845	624	Promoter (<=1kb)	Zm00001d039975	0
9	16814511	16814845	335	Distal Intergenic	Zm00001d045240	-5121
2	89205218	89205604	387	Distal Intergenic	Zm00001d004172	36338
1	80739177	80739783	607	Distal Intergenic	Zm00001d022766	19332
8	114331772	114332775	1004	Promoter (<=1kb)	Zm00001d010421	0
1	273607143	273607657	515	Promoter (<=1kb)	Zm00001d033780	0
4	162456932	162457440	509	Distal Intergenic	Zm00001d051551	47893
1	87719064	87719489	426	Distal Intergenic	Zm00001d029806	28689
8	148711314	148712057	744	Promoter (<=1kb)	Zm00001d011366	0
3	127668331	127668737	407	Distal Intergenic	Zm00001d041573	-30835
5	898580	899139	560	Promoter (<=1kb)	Zm00001d012821	0
8	18165531	18165952	422	Distal Intergenic	Zm00001d008733	-4360
3	180994303	180994738	436	Distal Intergenic	Zm00001d042813	-5941
2	22793326	22794054	729	Promoter (<=1kb)	Zm00001d002791	0
5	211307299	211307861	563	Intron (Zm00001d017981_T001/Zm00001d017981, intron 9 of 15)	Zm00001d017980	-6731
4	29083740	29084154	415	Distal Intergenic	Zm00001d049394	19993
2	155434606	155435073	468	Promoter (<=1kb)	Zm00001d005039	-82
8	143020328	143020707	380	Promoter (<=1kb)	Zm00001d011210	0
5	207193642	207194052	411	Distal Intergenic	Zm00001d017803	-25376
2	166842030	166842438	409	Promoter (<=1kb)	Zm00001d005275	0
1	148201526	148202018	493	Distal Intergenic	Zm00001d030609	38324
4	213178468	213179327	860	Distal Intergenic	Zm00001d053088	63065
5	10276614	10276973	360	Promoter (<=1kb)	Zm00001d013391	0
10	131759958	131760470	513	Distal Intergenic	Zm00001d025861	-36606
2	200785863	200786579	717	Promoter (<=1kb)	Zm00001d006179	0
2	219227298	219227981	684	Promoter (<=1kb)	Zm00001d006910	0
2	131779117	131779617	501	Distal Intergenic	ENSRNA049477299	57830
5	165343868	165344357	490	Distal Intergenic	Zm00001d016508	23802
10	76064971	76065572	602	Distal Intergenic	Zm00001d024523	-62059
5	96701465	96701960	496	Promoter (<=1kb)	Zm00001d015546	0
2	16462773	16463346	574	Promoter (<=1kb)	Zm00001d002601	0
8	120713258	120713788	531	Promoter (<=1kb)	Zm00001d010574	0
8	132796023	132796868	846	Distal Intergenic	Zm00001d010904	53774
5	134114069	134114563	495	Distal Intergenic	Zm00001d001646	366
1	21883508	21884009	502	Promoter (<=1kb)	Zm00001d028064	0
7	14880147	14880692	546	Promoter (<=1kb)	Zm00001d019062	0
5	91778650	91779244	595	Promoter (<=1kb)	Zm00001d015464	0
9	151144384	151144749	366	Promoter (<=1kb)	Zm00001d048159	0
2	181818221	181818906	686	Promoter (<=1kb)	Zm00001d005645	0
4	70288252	70288621	370	Distal Intergenic	Zm00001d050170	41129
2	79079023	79079503	481	Distal Intergenic	Zm00001d004049	-29276
9	145004596	145005002	407	Promoter (<=1kb)	Zm00001d047910	0
4	215724725	215725386	662	Distal Intergenic	Zm00001d053139	80182
6	20251011	20251662	652	Promoter (<=1kb)	Zm00001d035303	0
2	103115725	103116301	577	Distal Intergenic	Zm00001d004323	28364
1	255417890	255418349	460	Promoter (<=1kb)	ENSRNA049472105	-358
4	83392639	83393021	383	Promoter (<=1kb)	Zm00001d050357	0
1	208221701	208222087	387	Promoter (<=1kb)	Zm00001d031967	0
8	59986370	59986792	423	Distal Intergenic	Zm00001d008034	52357
2	230401711	230402148	438	Promoter (<=1kb)	Zm00001d001038	-103
5	17037868	17038247	380	Distal Intergenic	Zm00001d013674	-8820
4	156288588	156289173	586	Distal Intergenic	Zm00001d051371	3195
1	298676880	298677411	532	Promoter (<=1kb)	Zm00001d034638	0
9	86276259	86276749	491	Distal Intergenic	Zm00001d046385	-256341
2	65132374	65132825	452	Distal Intergenic	Zm00001d003886	-76962
2	140278790	140279247	458	Distal Intergenic	Zm00001d004804	-62727
3	222967611	222968707	1097	Promoter (<=1kb)	Zm00001d044246	0
2	192996765	192997306	542	Promoter (<=1kb)	Zm00001d005925	0
9	141001120	141001618	499	Distal Intergenic	Zm00001d047757	-18998
1	119734953	119735320	368	Promoter (<=1kb)	Zm00001d022796	0
4	101483122	101483886	765	Distal Intergenic	Zm00001d050574	-38102
5	23310528	23311064	537	Promoter (<=1kb)	Zm00001d013868	-25
1	155429911	155430272	362	Distal Intergenic	ENSRNA049459897	-9344
2	72419518	72420039	522	Promoter (<=1kb)	Zm00001d003962	0
6	38760970	38761370	401	Promoter (<=1kb)	Zm00001d035652	0
5	37194468	37194919	452	Distal Intergenic	Zm00001d001535	80842
8	80851877	80852358	482	Promoter (<=1kb)	Zm00001d009783	0
1	241840502	241840948	447	Distal Intergenic	Zm00001d032893	-41336
1	4736648	4737529	882	Promoter (<=1kb)	Zm00001d027412	0
10	64180722	64181210	489	Intron (Zm00001d023115_T001/Zm00001d023115, intron 1 of 1)	Zm00001d023116	320
8	167077092	167077550	459	Promoter (<=1kb)	Zm00001d012042	0
1	143284655	143285120	466	Promoter (<=1kb)	Zm00001d030550	0
6	118388552	118389115	564	Promoter (<=1kb)	Zm00001d037257	0
1	216652525	216653039	515	Distal Intergenic	Zm00001d032194	9151
5	139902633	139903224	592	Exon (Zm00001d001648_T001/Zm00001d001648, exon 1 of 1)	Zm00001d001648	291
3	131597283	131597786	504	Promoter (<=1kb)	Zm00001d000612	0
2	216440576	216441206	631	Promoter (<=1kb)	Zm00001d006776	0
5	86881132	86881614	483	Distal Intergenic	ENSRNA049455662	70998
7	100537266	100537790	525	Distal Intergenic	Zm00001d020219	-118270
1	274885727	274886120	394	Promoter (<=1kb)	Zm00001d033825	0
6	118606619	118607016	398	Distal Intergenic	Zm00001d037264	69061
8	22508486	22509006	521	Promoter (<=1kb)	Zm00001d008847	0
1	95374518	95374836	319	Distal Intergenic	Zm00001d029937	-46365
10	92328941	92329364	424	Downstream (<1kb)	Zm00001d024885	3126
2	5400136	5400554	419	Distal Intergenic	Zm00001d002071	-5428
8	21159646	21160307	662	Promoter (<=1kb)	Zm00001d007999	0
7	40059499	40059796	298	Distal Intergenic	Zm00001d019526	-59774
2	82642078	82642635	558	Downstream (2-3kb)	Zm00001d004096	2796
1	242243700	242244289	590	Distal Intergenic	Zm00001d032901	-30727
3	35089551	35090070	520	Distal Intergenic	Zm00001d040266	-4285
6	24184292	24184734	443	Promoter (<=1kb)	Zm00001d035395	0
3	90795665	90796064	400	Distal Intergenic	Zm00001d041020	-76532
1	269799061	269799714	654	Promoter (<=1kb)	Zm00001d033655	0
5	216878092	216878417	326	Distal Intergenic	Zm00001d018220	-14476
4	36730631	36731082	452	Distal Intergenic	Zm00001d049595	-30234
4	26265315	26265652	338	Distal Intergenic	Zm00001d049324	-67103
8	6178275	6179189	915	Promoter (<=1kb)	Zm00001d008357	0
2	91199997	91200412	416	Promoter (<=1kb)	Zm00001d004203	0
4	198053477	198053936	460	Promoter (<=1kb)	Zm00001d052700	0
8	64639401	64639880	480	Distal Intergenic	Zm00001d009440	-40419
3	8493142	8493746	605	Distal Intergenic	Zm00001d039587	-15160
9	148853600	148854119	520	Promoter (<=1kb)	Zm00001d048049	0
3	35520043	35520594	552	Promoter (<=1kb)	Zm00001d040279	0
5	41981569	41982049	481	Promoter (<=1kb)	Zm00001d014343	0
3	26277682	26278728	1047	Distal Intergenic	Zm00001d040082	51252
4	185683586	185684080	495	Distal Intergenic	Zm00001d026955	515
5	81467897	81468474	578	Distal Intergenic	Zm00001d015256	10197
4	3429449	3429983	535	Promoter (<=1kb)	Zm00001d048695	0
1	290050163	290050606	444	Distal Intergenic	Zm00001d034336	-104050
2	175100025	175100474	450	Promoter (<=1kb)	Zm00001d005462	0
4	119069606	119070107	502	Distal Intergenic	Zm00001d050730	-32099
1	173580633	173581085	453	Promoter (<=1kb)	Zm00001d022860	0
10	56522083	56522493	411	Distal Intergenic	Zm00001d024208	11688
2	51940756	51941327	572	Promoter (<=1kb)	Zm00001d003648	0
9	59065463	59065798	336	Distal Intergenic	Zm00001d027102	16285
10	97406111	97406550	440	Distal Intergenic	Zm00001d024969	32711
2	33304072	33304530	459	Promoter (<=1kb)	Zm00001d003128	-485
4	221656420	221656778	359	Promoter (<=1kb)	Zm00001d053239	0
1	278109537	278110189	653	Promoter (1-2kb)	Zm00001d033903	-1193
9	666175	666513	339	Downstream (1-2kb)	Zm00001d044732	4328
9	156595849	156596245	397	Promoter (<=1kb)	ENSRNA049476127	0
6	95058725	95059285	561	Promoter (1-2kb)	Zm00001d036623	-1090
9	1245296	1245934	639	Promoter (<=1kb)	Zm00001d044752	0
1	86129710	86130201	492	Promoter (<=1kb)	Zm00001d029762	0
7	23794418	23794891	474	Distal Intergenic	Zm00001d019247	28387
2	215591857	215592272	416	Distal Intergenic	Zm00001d006736	-2844
3	194547372	194547686	315	Promoter (<=1kb)	Zm00001d043288	0
10	22803651	22804152	502	Promoter (<=1kb)	Zm00001d023810	0
1	231273936	231274855	920	Distal Intergenic	Zm00001d032582	-63442
8	170003880	170004705	826	Promoter (<=1kb)	Zm00001d012199	0
10	80080993	80081341	349	Promoter (<=1kb)	Zm00001d024602	0
4	120284436	120284927	492	Distal Intergenic	Zm00001d050740	88713
5	111352431	111352952	522	Distal Intergenic	Zm00001d001622	-18470
6	19435737	19436080	344	Promoter (<=1kb)	Zm00001d035288	0
3	140323007	140323374	368	Distal Intergenic	Zm00001d041843	7017
4	24088794	24089201	408	Distal Intergenic	Zm00001d049274	15424
1	187483283	187484384	1102	Distal Intergenic	Zm00001d031367	1232
3	28454784	28455565	782	Promoter (<=1kb)	Zm00001d040123	0
1	106604538	106605023	486	Distal Intergenic	Zm00001d022787	-219995
5	181432622	181433407	786	Distal Intergenic	Zm00001d016963	-58524
2	230637727	230638442	716	Distal Intergenic	Zm00001d007394	4746
10	40896871	40897220	350	Distal Intergenic	Zm00001d023094	836
1	300523376	300523770	395	Promoter (<=1kb)	Zm00001d034714	0
[truncated: 40,813 more rows]

## Sheet: S3c_4DAP_ACR
Table S3. c, Accessible Chromatin Regions identified in 4 DAP
ACR_Chr	ACR_Start	ACR_End	ACR_Width	ACR_type	ACR nearest gene	DistanceToTSS
5	2086271	2086443	173	Distal Intergenic	Zm00001d012925	21246
10	3481458	3481617	160	Promoter (1-2kb)	Zm00001d023327	-1996
1	64373184	64373418	235	Distal Intergenic	Zm00001d029266	19096
4	169436621	169436771	151	Promoter (<=1kb)	Zm00001d051779	-433
9	111929442	111929730	289	Distal Intergenic	Zm00001d046939	19135
4	204956333	204956507	175	Distal Intergenic	Zm00001d052922	13692
9	12977101	12977405	305	Distal Intergenic	Zm00001d045108	74706
9	57970408	57970719	312	Distal Intergenic	Zm00001d027099	142824
4	201114307	201114569	263	Distal Intergenic	Zm00001d052792	-10393
4	216659531	216659792	262	Distal Intergenic	Zm00001d053154	47271
9	41416409	41416593	185	Distal Intergenic	Zm00001d045822	9752
10	47124116	47124426	311	Distal Intergenic	Zm00001d024119	152723
1	304275253	304275512	260	Distal Intergenic	Zm00001d034867	-22119
1	193423541	193424184	644	Distal Intergenic	Zm00001d031535	-28527
4	105333956	105334263	308	Distal Intergenic	Zm00001d050622	3640
2	15850280	15850557	278	Distal Intergenic	Zm00001d002576	-31102
2	206343380	206343661	282	Distal Intergenic	Zm00001d006386	3254
1	205126154	205126309	156	Promoter (<=1kb)	Zm00001d031876	-272
8	118241772	118242069	298	Distal Intergenic	Zm00001d010503	6564
3	19279197	19279481	285	Distal Intergenic	Zm00001d039914	-40222
10	92371297	92371556	260	Distal Intergenic	Zm00001d024885	-38807
4	134428537	134428794	258	Distal Intergenic	Zm00001d050972	16247
5	113721068	113721436	369	Distal Intergenic	Zm00001d015729	-308055
10	12183424	12183701	278	Distal Intergenic	Zm00001d023615	-18190
3	44356268	44356530	263	Distal Intergenic	Zm00001d040457	-33740
3	78978495	78978951	457	Promoter (<=1kb)	Zm00001d040917	0
9	134171412	134171708	297	Distal Intergenic	Zm00001d047536	28019
1	128832112	128832425	314	Distal Intergenic	Zm00001d030391	-8052
1	16930693	16930947	255	Distal Intergenic	Zm00001d027893	-17661
3	59141323	59141592	270	Distal Intergenic	Zm00001d040702	76741
2	75048282	75048543	262	Distal Intergenic	Zm00001d004007	8193
10	64039628	64039971	344	Distal Intergenic	Zm00001d024317	-23718
10	82565322	82565627	306	Distal Intergenic	Zm00001d024662	15066
8	2779065	2779228	164	Distal Intergenic	Zm00001d008250	-100660
4	29305624	29305930	307	Distal Intergenic	Zm00001d049400	-20709
1	239405294	239405557	264	Distal Intergenic	Zm00001d032827	18295
5	216698644	216698921	278	Distal Intergenic	Zm00001d018213	-29533
2	128560928	128561290	363	Distal Intergenic	Zm00001d004669	-67136
4	33226250	33226540	291	Distal Intergenic	Zm00001d049526	-7872
7	83142465	83142796	332	Distal Intergenic	Zm00001d019989	-11447
5	33951741	33952087	347	Exon (Zm00001d014139_T001/Zm00001d014139, exon 1 of 1)	Zm00001d014139	349
1	88279913	88280249	337	Distal Intergenic	Zm00001d029815	7042
10	58654311	58654685	375	Distal Intergenic	Zm00001d024237	-22100
7	69866315	69866650	336	Distal Intergenic	Zm00001d019852	9713
9	143336724	143336998	275	Distal Intergenic	Zm00001d047850	-53806
2	142900031	142900327	297	Distal Intergenic	Zm00001d004837	-160355
4	137837898	137838176	279	Distal Intergenic	Zm00001d051033	8135
5	27168212	27168531	320	Distal Intergenic	Zm00001d013981	54491
6	139159198	139159454	257	Distal Intergenic	Zm00001d037833	16631
2	136266189	136266341	153	Downstream (<1kb)	Zm00001d004753	874
1	73525384	73525953	570	Distal Intergenic	Zm00001d029504	-39486
1	65952655	65952961	307	Distal Intergenic	Zm00001d029324	-7638
1	227514727	227514996	270	Distal Intergenic	Zm00001d022928	7803
7	165618819	165619179	361	Downstream (<1kb)	Zm00001d021898	4895
1	65555824	65556153	330	Distal Intergenic	Zm00001d029305	-6317
10	6828956	6829251	296	Promoter (<=1kb)	Zm00001d023472	-726
6	98736831	98736984	154	Distal Intergenic	Zm00001d036718	3300
10	51067748	51068086	339	Distal Intergenic	ENSRNA049475645	12038
9	120098694	120099082	389	Distal Intergenic	Zm00001d047149	-8932
1	141752118	141752473	356	Distal Intergenic	Zm00001d030526	45299
10	56167941	56168204	264	Distal Intergenic	Zm00001d024205	-88548
2	119925947	119926242	296	Distal Intergenic	Zm00001d004585	-26603
8	141479956	141480252	297	Distal Intergenic	Zm00001d011165	14710
5	44211595	44211854	260	Distal Intergenic	Zm00001d014386	70022
4	3164822	3165090	269	Distal Intergenic	Zm00001d048677	-28771
7	115819361	115819641	281	Distal Intergenic	Zm00001d020458	-23840
9	112435452	112435715	264	Distal Intergenic	Zm00001d046950	-40784
6	58560231	58560624	394	Distal Intergenic	Zm00001d035889	-40747
2	136800000	136800297	298	Distal Intergenic	Zm00001d004758	48483
5	189281365	189281642	278	Distal Intergenic	Zm00001d017219	-33189
1	141469298	141469667	370	Distal Intergenic	Zm00001d030526	-236067
5	87551810	87552185	376	Distal Intergenic	Zm00001d015384	2995
1	85817800	85818308	509	Distal Intergenic	Zm00001d029757	-35327
7	174415454	174415738	285	Distal Intergenic	Zm00001d022283	-5765
2	94223842	94224212	371	Distal Intergenic	Zm00001d004234	-4332
7	15956591	15956853	263	Distal Intergenic	Zm00001d019093	-20135
2	14599436	14599625	190	Distal Intergenic	Zm00001d002517	-24857
9	90533036	90533383	348	Exon (Zm00001d046451_T001/Zm00001d046451, exon 4 of 4)	Zm00001d046451	952
3	154016255	154016515	261	Distal Intergenic	Zm00001d042154	27374
6	161503392	161503705	314	Promoter (1-2kb)	Zm00001d038640	-1940
3	211578138	211578616	479	Distal Intergenic	Zm00001d000695	21843
3	113563449	113563816	368	Distal Intergenic	Zm00001d041343	-26715
6	83371425	83371831	407	Distal Intergenic	Zm00001d036304	-104506
2	150806429	150806755	327	Distal Intergenic	Zm00001d004962	-38807
10	58764575	58764850	276	Distal Intergenic	Zm00001d024237	87790
8	178460935	178461228	294	Promoter (<=1kb)	Zm00001d012678	0
3	139721566	139721924	359	Distal Intergenic	Zm00001d041833	-46117
9	143566778	143567033	256	Distal Intergenic	Zm00001d047857	12437
5	183992390	183992690	301	Distal Intergenic	Zm00001d017053	36478
7	19507083	19507416	334	Distal Intergenic	Zm00001d019155	-27584
3	118767598	118767845	248	Distal Intergenic	Zm00001d041425	-57839
1	287341519	287341779	261	Promoter (1-2kb)	ENSRNA049439029	-1453
4	235560833	235561140	308	Distal Intergenic	Zm00001d053589	-19651
3	144379530	144379825	296	Promoter (<=1kb)	Zm00001d041936	0
1	88287483	88287930	448	Distal Intergenic	Zm00001d029815	14612
7	50165769	50166241	473	Distal Intergenic	Zm00001d019676	-29550
5	111882321	111882644	324	Distal Intergenic	Zm00001d015718	-34806
8	124486152	124486489	338	Distal Intergenic	Zm00001d010687	-2216
4	104059632	104060016	385	Distal Intergenic	Zm00001d050610	-45445
3	147487672	147488021	350	Distal Intergenic	Zm00001d042016	21233
9	65191775	65192050	276	Downstream (<1kb)	Zm00001d046128	1502
1	50451999	50452188	190	Intron (Zm00001d028905_T001/Zm00001d028905, intron 3 of 3)	Zm00001d028905	8783
B73V4_ctg98	70138	70417	280	Distal Intergenic	Zm00001d000232	-2078
1	162081633	162082140	508	Distal Intergenic	Zm00001d030829	11996
4	25451748	25452103	356	Distal Intergenic	Zm00001d049303	-14265
1	10577408	10577676	269	Distal Intergenic	Zm00001d022669	1347
6	130893309	130893822	514	Distal Intergenic	Zm00001d037596	10735
4	133015456	133015784	329	Distal Intergenic	Zm00001d050945	-9707
1	172763639	172764047	409	Distal Intergenic	Zm00001d031000	22872
8	98101107	98101369	263	Distal Intergenic	Zm00001d010067	30009
3	185854557	185854940	384	Distal Intergenic	Zm00001d042985	-9103
2	6080967	6081117	151	5' UTR	Zm00001d002113	465
8	64595582	64595954	373	Downstream (<1kb)	Zm00001d009440	2938
10	24758240	24758560	321	Distal Intergenic	Zm00001d023851	56852
7	120191341	120191603	263	Distal Intergenic	Zm00001d020517	-133865
5	128760901	128761219	319	Distal Intergenic	Zm00001d001637	-20317
2	82178401	82178665	265	Distal Intergenic	Zm00001d004093	-14618
7	124336980	124337388	409	Intron (Zm00001d020602_T001/Zm00001d020602, intron 6 of 11)	Zm00001d020603	-7106
10	113831442	113831626	185	Distal Intergenic	Zm00001d025310	8244
1	60688737	60689188	452	Distal Intergenic	Zm00001d029151	-54155
5	47998494	47998949	456	Distal Intergenic	Zm00001d014452	9150
4	211194645	211195115	471	Promoter (<=1kb)	ENSRNA049445213	0
5	160625073	160625346	274	Distal Intergenic	Zm00001d016393	-3601
1	272029739	272030044	306	Distal Intergenic	Zm00001d033716	-22519
7	25848153	25848522	370	Downstream (<1kb)	Zm00001d019288	3416
7	142693187	142693545	359	Distal Intergenic	Zm00001d021095	31276
10	72205581	72206011	431	Distal Intergenic	Zm00001d024467	-19280
3	47492442	47492751	310	Distal Intergenic	Zm00001d040508	27475
5	174230349	174230847	499	Distal Intergenic	Zm00001d016723	34287
B73V4_ctg166	24916	25194	279	Distal Intergenic	ENSRNA049479040	-10006
10	87752358	87752736	379	Distal Intergenic	Zm00001d024783	-120507
10	1982114	1982638	525	Distal Intergenic	Zm00001d023275	-3245
9	113632370	113632726	357	Distal Intergenic	Zm00001d046972	11888
1	196197543	196197818	276	Distal Intergenic	Zm00001d031614	9497
2	86574900	86575273	374	Distal Intergenic	Zm00001d004147	213594
7	84217929	84218274	346	Distal Intergenic	Zm00001d020001	43032
10	112921206	112921546	341	Intron (Zm00001d025291_T001/Zm00001d025291, intron 2 of 3)	Zm00001d025291	1396
B73V4_ctg167	1	150	150	Distal Intergenic	ENSRNA049478841	3716
1	178437106	178437488	383	Distal Intergenic	Zm00001d031125	16523
5	185264481	185264920	440	Promoter (<=1kb)	Zm00001d017095	-630
5	88232130	88232524	395	Promoter (1-2kb)	Zm00001d015396	-1536
4	236647832	236648100	269	Distal Intergenic	Zm00001d053618	45229
2	41122373	41123088	716	Distal Intergenic	Zm00001d003349	-90460
6	71672072	71672611	540	Distal Intergenic	Zm00001d036090	-10941
1	144065350	144065675	326	Distal Intergenic	Zm00001d030559	-71023
4	37827764	37828091	328	Distal Intergenic	Zm00001d049620	28084
9	62060332	62060868	537	Distal Intergenic	Zm00001d027106	88169
1	67322624	67323252	629	Distal Intergenic	Zm00001d029359	-8577
6	20171647	20171945	299	Distal Intergenic	Zm00001d035298	-14490
7	4895292	4895574	283	Distal Intergenic	Zm00001d018774	2861
4	184662243	184662518	276	Promoter (1-2kb)	Zm00001d052245	-1972
10	82268161	82268491	331	Downstream (2-3kb)	Zm00001d024656	3354
1	84146143	84146561	419	Distal Intergenic	Zm00001d029722	4291
4	211559730	211560153	424	Promoter (<=1kb)	Zm00001d026988	0
5	82155386	82155650	265	Distal Intergenic	Zm00001d015269	-6316
1	206780140	206780408	269	Distal Intergenic	Zm00001d031921	70399
10	58226195	58226604	410	Distal Intergenic	Zm00001d024225	22332
7	164448084	164448360	277	Distal Intergenic	Zm00001d021849	-18497
2	199815388	199815668	281	Distal Intergenic	Zm00001d006151	-2279
4	61510035	61510476	442	Distal Intergenic	Zm00001d050035	4550
5	158562600	158563261	662	Distal Intergenic	Zm00001d016347	35204
4	51828176	51828645	470	Exon (Zm00001d026809_T001/Zm00001d026809, exon 1 of 1)	Zm00001d026809	350
4	155306945	155307789	845	Promoter (<=1kb)	Zm00001d051347	-814
4	202170776	202171235	460	Distal Intergenic	Zm00001d052833	33349
1	47659247	47659628	382	Promoter (1-2kb)	Zm00001d028823	-1265
3	105202133	105202388	256	Distal Intergenic	Zm00001d041201	-18962
4	26603516	26604040	525	Distal Intergenic	Zm00001d049329	40025
7	75825006	75825423	418	Downstream (<1kb)	Zm00001d019920	13380
3	138384188	138384739	552	Distal Intergenic	Zm00001d041793	-13721
3	224024990	224025246	257	Distal Intergenic	Zm00001d044281	35707
4	223998803	223999067	265	Distal Intergenic	Zm00001d053284	44243
6	127335130	127335508	379	Distal Intergenic	Zm00001d037498	-13425
1	240515462	240515911	450	Promoter (<=1kb)	Zm00001d032859	0
4	69454896	69455186	291	Distal Intergenic	Zm00001d050151	-10974
8	38553338	38553925	588	Distal Intergenic	Zm00001d009129	-8698
6	14508458	14509291	834	Promoter (<=1kb)	ENSRNA049478392	0
8	38805550	38806212	663	Distal Intergenic	Zm00001d009138	-20589
2	155213913	155214324	412	Promoter (<=1kb)	Zm00001d005035	0
7	28701296	28701707	412	Distal Intergenic	Zm00001d001114	444
10	51055802	51056389	588	Exon (ENSRNA049475645-T1/ENSRNA049475645, exon 1 of 1)	ENSRNA049475645	92
5	126231540	126231947	408	Distal Intergenic	Zm00001d015851	-35878
3	26343127	26343583	457	Promoter (<=1kb)	Zm00001d040082	0
4	140136838	140137306	469	Promoter (<=1kb)	Zm00001d051066	0
5	132124038	132124485	448	Distal Intergenic	Zm00001d015929	-56776
2	208361436	208361688	253	Intron (Zm00001d006443_T001/Zm00001d006443, intron 21 of 30)	Zm00001d006445	6868
9	78851197	78851641	445	Exon (Zm00001d027124_T001/Zm00001d027124, exon 1 of 1)	Zm00001d027124	428
6	86974714	86975236	523	Promoter (<=1kb)	Zm00001d036404	0
9	31176958	31177441	484	Distal Intergenic	Zm00001d045653	-3936
9	123440909	123441326	418	Promoter (1-2kb)	Zm00001d047232	-1185
3	69810089	69810560	472	Distal Intergenic	Zm00001d040839	-38271
3	154491211	154491615	405	Distal Intergenic	Zm00001d042166	-88775
4	197236009	197236445	437	Promoter (1-2kb)	Zm00001d052683	-1245
4	198206375	198206653	279	Distal Intergenic	Zm00001d052703	7159
6	86943617	86944066	450	Distal Intergenic	Zm00001d036402	8228
5	187153534	187153806	273	5' UTR	Zm00001d017153	1471
2	44356165	44356464	300	Distal Intergenic	Zm00001d003436	7402
6	127344112	127344482	371	Distal Intergenic	Zm00001d037498	-22407
4	17226272	17226814	543	Distal Intergenic	Zm00001d049135	-55133
2	18431049	18431308	260	Distal Intergenic	Zm00001d002655	13578
2	235089116	235089387	272	Distal Intergenic	Zm00001d007576	-4365
1	141187330	141188342	1013	Distal Intergenic	Zm00001d030523	35412
9	143183200	143183458	259	Distal Intergenic	Zm00001d047847	-12133
8	84770569	84771047	479	Distal Intergenic	Zm00001d009844	39060
4	169842895	169843288	394	Distal Intergenic	Zm00001d051788	21250
8	9590528	9590803	276	Distal Intergenic	Zm00001d008466	19513
2	166364220	166364632	413	Promoter (<=1kb)	Zm00001d005267	-667
4	204269821	204270145	325	Distal Intergenic	Zm00001d052905	12041
2	88204582	88204989	408	Distal Intergenic	Zm00001d004162	-42126
6	71748777	71749194	418	Distal Intergenic	Zm00001d036091	11405
6	128227238	128227708	471	Distal Intergenic	Zm00001d037530	15474
3	70257157	70257585	429	Distal Intergenic	Zm00001d040844	-36376
5	99694014	99694342	329	Distal Intergenic	Zm00001d015585	17317
7	97126025	97126459	435	Distal Intergenic	Zm00001d020171	-86795
8	46441282	46441547	266	Distal Intergenic	Zm00001d009243	90120
2	241275380	241275751	372	Distal Intergenic	Zm00001d007865	-14287
10	92383276	92383642	367	Distal Intergenic	Zm00001d024885	-50786
2	83165805	83166102	298	Distal Intergenic	Zm00001d004105	-8090
1	154944311	154944908	598	Distal Intergenic	Zm00001d030710	-6693
3	69865170	69865497	328	Distal Intergenic	Zm00001d040839	16339
1	161705116	161705473	358	Intron (Zm00001d030818_T001/Zm00001d030818, intron 3 of 4)	Zm00001d030818	2969
4	3122255	3122628	374	Promoter (1-2kb)	Zm00001d048674	-1721
2	41439943	41440206	264	Distal Intergenic	Zm00001d003356	19243
9	94127180	94127780	601	Distal Intergenic	Zm00001d046527	5123
6	161806113	161806368	256	Distal Intergenic	Zm00001d038651	-3261
9	104285628	104286057	430	Distal Intergenic	Zm00001d046747	-38630
4	11961538	11961891	354	Promoter (<=1kb)	Zm00001d026746	0
2	69492639	69492950	312	Distal Intergenic	Zm00001d000841	72680
4	124321	124610	290	Distal Intergenic	Zm00001d048580	-11652
3	97143376	97143722	347	Distal Intergenic	Zm00001d041096	-16577
10	115053037	115053803	767	Distal Intergenic	Zm00001d025346	-26084
8	146533620	146533907	288	Distal Intergenic	Zm00001d011316	-9102
2	154203464	154203748	285	Distal Intergenic	Zm00001d005019	-84512
1	212480717	212481301	585	Distal Intergenic	Zm00001d032096	-63188
7	89024410	89024859	450	Promoter (<=1kb)	Zm00001d020055	0
4	238152857	238153124	268	Promoter (<=1kb)	Zm00001d053647	-504
5	62538309	62538717	409	Distal Intergenic	Zm00001d014770	-26025
1	32816318	32816762	445	Promoter (<=1kb)	Zm00001d028385	0
4	246337258	246337712	455	Distal Intergenic	Zm00001d054093	36934
5	165253418	165253682	265	Distal Intergenic	Zm00001d016505	-24947
7	179725774	179726114	341	Promoter (<=1kb)	Zm00001d022539	-193
6	161123641	161124022	382	Promoter (<=1kb)	Zm00001d038623	0
5	134288334	134288605	272	Exon (Zm00001d015960_T001/Zm00001d015960, exon 4 of 5)	Zm00001d015960	2269
1	169285855	169286234	380	Distal Intergenic	Zm00001d030962	44372
2	106239577	106240009	433	Distal Intergenic	Zm00001d004361	-48115
8	96744931	96745352	422	Distal Intergenic	Zm00001d010045	50320
7	68061534	68061940	407	Downstream (<1kb)	Zm00001d001158	609
3	81494955	81495215	261	Distal Intergenic	Zm00001d040946	441
6	64805692	64806101	410	Distal Intergenic	Zm00001d035987	-19710
3	56350066	56350486	421	Distal Intergenic	Zm00001d040651	67443
1	177395784	177396200	417	Distal Intergenic	Zm00001d031102	25188
B73V4_ctg134	22764	23203	440	Promoter (<=1kb)	Zm00001d000270	0
7	38726426	38727015	590	Distal Intergenic	Zm00001d019511	183149
3	118478897	118479146	250	Distal Intergenic	Zm00001d041421	5639
1	170119760	170120206	447	Distal Intergenic	Zm00001d030971	-49633
1	42466044	42466463	420	Promoter (<=1kb)	Zm00001d028671	-128
7	46431697	46432116	420	Distal Intergenic	Zm00001d019622	3866
1	156675664	156676037	374	Promoter (<=1kb)	Zm00001d022834	0
8	97324017	97324526	510	Distal Intergenic	Zm00001d010052	-44737
1	87718837	87719504	668	Distal Intergenic	Zm00001d029806	28674
4	138629265	138629722	458	Distal Intergenic	Zm00001d051047	-25361
5	136006243	136006626	384	Distal Intergenic	Zm00001d015977	-6197
4	72820967	72821312	346	Distal Intergenic	Zm00001d050196	-31890
9	33365966	33366373	408	Distal Intergenic	Zm00001d045689	-85485
10	92016199	92016695	497	Distal Intergenic	Zm00001d024879	-29723
4	220058535	220058950	416	Distal Intergenic	Zm00001d053208	34115
2	177983578	177984143	566	Distal Intergenic	Zm00001d005538	-2349
1	231950556	231951013	458	Distal Intergenic	Zm00001d032608	-16293
2	59721839	59722531	693	Downstream (<1kb)	Zm00001d003797	1021
2	176907188	176907667	480	Distal Intergenic	Zm00001d005510	-2097
3	178588313	178588642	330	Distal Intergenic	Zm00001d042740	-5190
10	72570230	72570677	448	Distal Intergenic	Zm00001d024474	7250
2	54741234	54741490	257	Distal Intergenic	Zm00001d003693	-105073
8	142720783	142721281	499	Promoter (<=1kb)	Zm00001d011196	0
1	235260480	235261288	809	Distal Intergenic	Zm00001d032703	56073
8	134706301	134706752	452	Distal Intergenic	Zm00001d010948	-53834
4	3506744	3507136	393	Downstream (2-3kb)	Zm00001d048700	4362
9	36383509	36383780	272	3' UTR	Zm00001d027080	-3874
B73V4_ctg134	86292	86551	260	Promoter (<=1kb)	ENSRNA049479822	-72
4	217539333	217539890	558	Distal Intergenic	Zm00001d053165	-16178
5	202561953	202562276	324	Distal Intergenic	Zm00001d017630	5970
9	102506580	102506842	263	3' UTR	Zm00001d046691	11427
8	56697723	56698134	412	Distal Intergenic	Zm00001d009333	7009
9	108022266	108022535	270	Distal Intergenic	Zm00001d046836	21511
4	204985663	204986101	439	Distal Intergenic	Zm00001d052922	43022
9	120971401	120971835	435	Promoter (1-2kb)	Zm00001d027170	-1846
8	113337062	113337506	445	Distal Intergenic	Zm00001d010408	-15569
3	74160330	74160636	307	Distal Intergenic	Zm00001d040873	57152
4	185588275	185588829	555	Distal Intergenic	Zm00001d052276	-47350
9	112637899	112638274	376	Distal Intergenic	Zm00001d046952	-28494
3	209789582	209790110	529	Promoter (<=1kb)	Zm00001d043775	0
9	50289018	50289287	270	Promoter (<=1kb)	Zm00001d045963	-408
8	3782994	3783301	308	Distal Intergenic	Zm00001d008278	7089
4	218067426	218067852	427	Distal Intergenic	Zm00001d053174	-4876
9	130220263	130220680	418	Distal Intergenic	Zm00001d047440	10937
3	95482391	95482802	412	Distal Intergenic	Zm00001d041075	-66940
9	29879473	29879896	424	Distal Intergenic	Zm00001d045633	118855
3	5333296	5333654	359	Promoter (<=1kb)	Zm00001d039477	0
3	35230348	35230762	415	Distal Intergenic	Zm00001d040271	-13163
6	171365717	171366117	401	Distal Intergenic	Zm00001d039160	53498
7	76459346	76459703	358	Distal Intergenic	Zm00001d019922	108932
3	190034707	190035300	594	Promoter (<=1kb)	Zm00001d043141	0
3	174873857	174874196	340	Intron (Zm00001d042639_T002/Zm00001d042639, intron 14 of 20)	Zm00001d042639	-10988
6	92312593	92313132	540	Distal Intergenic	Zm00001d036560	16098
2	18876045	18876408	364	Distal Intergenic	Zm00001d002670	5074
6	173364480	173364886	407	Distal Intergenic	Zm00001d001491	13058
2	146949818	146950195	378	Distal Intergenic	Zm00001d004889	55026
10	74851154	74851567	414	Distal Intergenic	Zm00001d024507	-14570
5	169625380	169625803	424	Promoter (<=1kb)	Zm00001d016602	0
4	133780465	133780876	412	Distal Intergenic	Zm00001d050962	-4076
8	88337615	88338108	494	Distal Intergenic	Zm00001d009896	-8768
7	78624333	78624725	393	Distal Intergenic	Zm00001d019946	-62058
6	103403958	103404430	473	Distal Intergenic	Zm00001d036840	16139
3	148169262	148169835	574	Distal Intergenic	Zm00001d042040	-12868
7	11521846	11522205	360	Distal Intergenic	Zm00001d018978	-16382
9	89797245	89797656	412	Distal Intergenic	Zm00001d046439	54503
6	10597662	10597925	264	Distal Intergenic	Zm00001d035217	-198947
9	112287474	112288065	592	Distal Intergenic	Zm00001d046947	14833
6	88052728	88053100	373	Distal Intergenic	Zm00001d036427	69141
2	206925397	206925846	450	Promoter (<=1kb)	Zm00001d006408	0
6	113382386	113382791	406	Distal Intergenic	Zm00001d037126	8271
10	106985068	106985499	432	Distal Intergenic	Zm00001d025160	20765
7	147218497	147218766	270	Distal Intergenic	Zm00001d021265	24481
2	91917933	91918251	319	Distal Intergenic	Zm00001d000861	-98819
6	122949796	122950118	323	Distal Intergenic	Zm00001d037364	-10711
3	152227762	152228278	517	Distal Intergenic	Zm00001d042128	13831
3	81378690	81379113	424	Intron (Zm00001d040941_T002/Zm00001d040941, intron 4 of 9)	Zm00001d040941	2312
2	108400764	108400955	192	Distal Intergenic	Zm00001d004390	-12301
2	204490913	204491377	465	Promoter (<=1kb)	Zm00001d006320	0
10	75622563	75622824	262	Distal Intergenic	Zm00001d024516	-37785
2	58482873	58483219	347	Downstream (1-2kb)	Zm00001d003774	6727
3	98749589	98749984	396	Promoter (<=1kb)	Zm00001d041119	0
10	125098270	125098623	354	Distal Intergenic	Zm00001d025652	8854
4	217226520	217227094	575	Distal Intergenic	Zm00001d053160	-36297
2	156200795	156201230	436	Distal Intergenic	Zm00001d005047	-41942
3	56003035	56003320	286	Distal Intergenic	Zm00001d040649	-42671
4	24072209	24072569	361	Promoter (<=1kb)	Zm00001d049274	-801
9	137670752	137671195	444	Promoter (<=1kb)	Zm00001d047635	0
7	82749869	82750143	275	Distal Intergenic	Zm00001d019985	-53951
9	37169121	37169598	478	Distal Intergenic	Zm00001d045752	-17031
5	216349190	216349702	513	Distal Intergenic	Zm00001d018198	-28572
1	282591370	282591725	356	Promoter (<=1kb)	Zm00001d034054	-518
6	55653520	55653913	394	Distal Intergenic	Zm00001d035848	-131636
4	71977063	71977868	806	Promoter (<=1kb)	Zm00001d050190	0
2	199514767	199515377	611	Promoter (<=1kb)	Zm00001d006133	0
1	285224918	285225286	369	Promoter (<=1kb)	Zm00001d034153	0
5	197017996	197018502	507	Distal Intergenic	Zm00001d001714	-11885
10	1434142	1434581	440	Distal Intergenic	Zm00001d023246	13772
7	170471715	170472082	368	Promoter (<=1kb)	Zm00001d022105	0
1	232505446	232505736	291	Distal Intergenic	Zm00001d032631	-3869
3	136725184	136725815	632	Distal Intergenic	Zm00001d041768	-48397
4	222039112	222039562	451	Distal Intergenic	Zm00001d027005	-11904
9	150055605	150056337	733	Promoter (<=1kb)	Zm00001d048095	0
2	205751211	205751846	636	Distal Intergenic	Zm00001d006367	4074
9	67113214	67113709	496	Distal Intergenic	Zm00001d046148	-19666
3	102230942	102231224	283	Distal Intergenic	Zm00001d041175	29152
4	66142442	66142765	324	Distal Intergenic	Zm00001d050107	55895
3	106808918	106809213	296	Distal Intergenic	Zm00001d041231	-88383
2	24833973	24834404	432	Promoter (<=1kb)	Zm00001d002857	0
3	44324022	44324655	634	Promoter (1-2kb)	Zm00001d040457	-1494
9	58097294	58097602	309	Distal Intergenic	Zm00001d027099	15941
1	91859935	91860444	510	Distal Intergenic	Zm00001d029881	-27698
4	84716098	84716517	420	Promoter (<=1kb)	Zm00001d050375	0
3	99536862	99537343	482	Distal Intergenic	Zm00001d041134	-21529
2	206616981	206617431	451	Promoter (<=1kb)	Zm00001d006402	0
3	158289096	158289538	443	Distal Intergenic	Zm00001d042268	-16424
B73V4_ctg140	343687	345019	1333	Distal Intergenic	ENSRNA049479921	4378
2	90491984	90492467	484	Distal Intergenic	Zm00001d004196	-86020
8	82040463	82040980	518	3' UTR	Zm00001d009800	2946
8	83757379	83757900	522	Distal Intergenic	Zm00001d009821	22691
7	123794837	123795323	487	Distal Intergenic	Zm00001d020589	-22881
1	125678355	125678900	546	Promoter (<=1kb)	Zm00001d030357	0
8	21795284	21795819	536	Promoter (<=1kb)	Zm00001d008826	0
7	154954655	154955153	499	Promoter (<=1kb)	Zm00001d021517	0
5	125156907	125157334	428	Distal Intergenic	Zm00001d015840	-148072
B73V4_ctg193	441909	442378	470	Distal Intergenic	Zm00001d000147	-63244
7	104374792	104375378	587	Distal Intergenic	Zm00001d020291	-22949
6	54686135	54686512	378	Distal Intergenic	Zm00001d035841	89180
5	223291290	223291558	269	Distal Intergenic	Zm00001d018564	-6678
8	104356428	104357247	820	Promoter (<=1kb)	Zm00001d010213	0
6	41676583	41677004	422	Promoter (<=1kb)	Zm00001d035698	0
7	110852981	110853445	465	Distal Intergenic	Zm00001d020387	82426
3	68837071	68837450	380	Distal Intergenic	Zm00001d040833	6132
6	110127999	110128459	461	Distal Intergenic	Zm00001d037041	2594
2	190888441	190888722	282	Exon (Zm00001d005851_T001/Zm00001d005851, exon 7 of 8)	Zm00001d005851	3839
2	52647530	52647813	284	Distal Intergenic	Zm00001d003657	-17226
8	113208581	113209038	458	Promoter (<=1kb)	Zm00001d010406	0
1	104763567	104763959	393	Distal Intergenic	Zm00001d022786	7333
2	152869163	152869414	252	Distal Intergenic	Zm00001d004994	-50828
5	124652837	124653227	391	Distal Intergenic	Zm00001d015833	-11841
4	213062209	213062625	417	Distal Intergenic	Zm00001d053087	38994
1	301499437	301499850	414	Promoter (<=1kb)	Zm00001d034758	0
4	121192433	121192794	362	Distal Intergenic	Zm00001d050761	-4011
3	210934031	210934286	256	Intron (Zm00001d043813_T001/Zm00001d043813, intron 2 of 5)	Zm00001d043814	-5021
4	65618481	65618944	464	Promoter (<=1kb)	Zm00001d050100	0
9	97808600	97809010	411	Distal Intergenic	Zm00001d046595	32045
10	31499975	31500136	162	Distal Intergenic	Zm00001d023953	42844
5	208894619	208894874	256	Distal Intergenic	Zm00001d017855	-15894
3	103726066	103726432	367	Distal Intergenic	Zm00001d000574	-98936
5	19521634	19522207	574	Promoter (<=1kb)	Zm00001d013757	0
3	13212498	13213096	599	Promoter (<=1kb)	Zm00001d039733	0
1	105340804	105341614	811	Promoter (<=1kb)	ENSRNA049468771	0
5	85377570	85377997	428	Distal Intergenic	Zm00001d015341	37677
2	18421650	18421954	305	Distal Intergenic	Zm00001d002655	22932
5	167470463	167470839	377	Promoter (<=1kb)	Zm00001d016559	0
4	95854773	95855813	1041	Promoter (<=1kb)	ENSRNA049460809	0
3	69699680	69700111	432	Distal Intergenic	Zm00001d040838	39068
4	14982460	14982841	382	Distal Intergenic	Zm00001d049077	-4337
4	192863476	192863946	471	Downstream (<1kb)	Zm00001d052549	1293
5	98336481	98336878	398	Distal Intergenic	Zm00001d015568	-64257
3	49012862	49013290	429	Distal Intergenic	Zm00001d040548	13933
3	214727093	214727677	585	Distal Intergenic	Zm00001d043953	-24174
5	217110812	217111415	604	Promoter (<=1kb)	Zm00001d018233	0
4	181230941	181231376	436	Promoter (<=1kb)	Zm00001d052149	0
1	62848653	62849150	498	Distal Intergenic	Zm00001d022747	27470
3	98191213	98191675	463	Distal Intergenic	Zm00001d041112	-51478
4	166393335	166393884	550	Distal Intergenic	Zm00001d051676	-30405
5	45782651	45783069	419	Downstream (2-3kb)	Zm00001d014419	4418
6	54639340	54639665	326	Distal Intergenic	Zm00001d035841	136027
8	131190574	131190982	409	Distal Intergenic	Zm00001d010866	-38979
6	57708423	57708961	539	Distal Intergenic	Zm00001d035869	41492
4	213577025	213577601	577	Promoter (<=1kb)	Zm00001d026992	0
1	216557194	216557553	360	Distal Intergenic	Zm00001d032194	-85787
4	28949386	28949768	383	Distal Intergenic	Zm00001d049392	12177
7	136533985	136534474	490	Distal Intergenic	Zm00001d020920	-2257
7	76019772	76020216	445	Distal Intergenic	Zm00001d019920	-180343
4	219495359	219495723	365	Promoter (<=1kb)	Zm00001d053200	0
5	155469724	155470138	415	Promoter (<=1kb)	Zm00001d016280	0
4	171693629	171694762	1134	Distal Intergenic	Zm00001d051837	-10431
1	75440830	75441210	381	Downstream (<1kb)	Zm00001d029541	966
1	113266229	113266807	579	Distal Intergenic	Zm00001d030209	7357
10	55977559	55978104	546	Distal Intergenic	Zm00001d024204	-7273
2	87750007	87750470	464	Promoter (<=1kb)	Zm00001d004159	0
3	113556233	113556638	406	Distal Intergenic	Zm00001d041343	-33893
1	131513562	131514392	831	Distal Intergenic	Zm00001d030424	35646
8	158462671	158463059	389	Distal Intergenic	Zm00001d011679	46951
2	205439714	205440153	440	3' UTR	Zm00001d006353	3980
6	91500199	91500455	257	Promoter (<=1kb)	Zm00001d036540	-392
8	169643355	169643826	472	Promoter (1-2kb)	Zm00001d012181	-1919
5	103968343	103968686	344	Distal Intergenic	Zm00001d001615	-101259
2	122419551	122419975	425	Distal Intergenic	Zm00001d004619	-13153
3	18007920	18008322	403	Downstream (2-3kb)	Zm00001d039890	3132
4	213655331	213655825	495	Distal Intergenic	Zm00001d053100	-73697
9	65310096	65310459	364	Exon (Zm00001d027111_T001/Zm00001d027111, exon 1 of 1)	Zm00001d027111	275
10	72082039	72082400	362	Distal Intergenic	Zm00001d023121	6023
6	123256282	123257077	796	Distal Intergenic	Zm00001d037371	-64265
3	38952740	38953318	579	Distal Intergenic	Zm00001d040342	-77674
3	29749094	29749659	566	Distal Intergenic	Zm00001d040161	-10218
6	40461001	40461609	609	Distal Intergenic	Zm00001d035677	110113
B73V4_ctg150	13095	13488	394	Distal Intergenic	Zm00001d000001	37037
3	28060671	28060946	276	Distal Intergenic	Zm00001d040113	-40567
4	232930638	232931617	980	Distal Intergenic	Zm00001d053521	-5288
10	136845414	136845805	392	Distal Intergenic	Zm00001d026045	17948
2	172687962	172688511	550	Promoter (<=1kb)	Zm00001d005402	0
8	116410767	116411186	420	Distal Intergenic	Zm00001d010462	-17495
5	130531905	130532451	547	Distal Intergenic	Zm00001d015910	61899
5	94516271	94516444	174	Distal Intergenic	Zm00001d015508	-12182
5	149545227	149545843	617	Distal Intergenic	Zm00001d016190	-67557
5	145397392	145397822	431	Distal Intergenic	Zm00001d016118	-25163
5	33244147	33244615	469	Promoter (<=1kb)	Zm00001d014124	0
3	90607968	90608223	256	Distal Intergenic	Zm00001d041020	110910
4	243079649	243080121	473	Distal Intergenic	Zm00001d053890	-26020
5	93859764	93860064	301	Distal Intergenic	Zm00001d015499	-67291
4	40837895	40838489	595	Promoter (<=1kb)	Zm00001d026796	0
1	30306510	30306778	269	Distal Intergenic	Zm00001d028313	-35558
6	95409887	95410217	331	Distal Intergenic	Zm00001d036626	53253
4	245864556	245865046	491	Promoter (<=1kb)	Zm00001d054070	0
10	30601371	30602149	779	Distal Intergenic	Zm00001d023943	91477
5	29409978	29410494	517	Promoter (<=1kb)	Zm00001d014030	0
1	128839752	128840063	312	Promoter (<=1kb)	Zm00001d030391	-414
2	144023855	144024231	377	Distal Intergenic	Zm00001d004845	59495
6	82473995	82474482	488	Promoter (<=1kb)	Zm00001d036296	0
2	202811765	202812208	444	Promoter (<=1kb)	Zm00001d006248	-999
6	132301984	132302444	461	Promoter (<=1kb)	Zm00001d037626	0
6	167713145	167713605	461	Distal Intergenic	Zm00001d038961	3749
6	52252498	52253033	536	Downstream (2-3kb)	Zm00001d035816	3533
3	96519058	96519445	388	Distal Intergenic	Zm00001d041088	-82824
5	213151715	213152146	432	Promoter (<=1kb)	Zm00001d018049	0
3	211570448	211570867	420	Distal Intergenic	Zm00001d000695	29592
9	128051536	128051962	427	Promoter (<=1kb)	Zm00001d047373	0
6	53512457	53512726	270	Promoter (<=1kb)	Zm00001d035825	0
4	43883339	43883721	383	Promoter (<=1kb)	Zm00001d049767	-27
6	107180601	107180895	295	Distal Intergenic	Zm00001d036950	-4620
6	36425901	36426366	466	Downstream (<1kb)	Zm00001d035605	2588
7	106344367	106344816	450	Distal Intergenic	Zm00001d020320	-69123
5	65708490	65708913	424	Distal Intergenic	Zm00001d014858	-25478
8	109288162	109288694	533	Promoter (<=1kb)	Zm00001d010315	0
2	127766600	127766989	390	Distal Intergenic	Zm00001d004664	-115296
8	153128059	153128548	490	Distal Intergenic	Zm00001d011515	-17277
1	182340089	182340501	413	Promoter (<=1kb)	Zm00001d031211	0
8	38099316	38099735	420	Distal Intergenic	Zm00001d009124	20674
1	153223765	153224154	390	Promoter (<=1kb)	Zm00001d030690	0
7	168933652	168934102	451	Distal Intergenic	Zm00001d022049	57975
5	91710466	91710866	401	Distal Intergenic	Zm00001d015463	24487
8	139371981	139372366	386	Promoter (<=1kb)	Zm00001d011113	0
5	173777295	173777667	373	Distal Intergenic	Zm00001d016717	5139
8	82917709	82918644	936	Distal Intergenic	Zm00001d009816	-32478
8	128529803	128530282	480	Promoter (<=1kb)	Zm00001d010808	0
9	69167158	69167582	425	Downstream (1-2kb)	Zm00001d046173	3200
7	27301361	27301758	398	Distal Intergenic	Zm00001d019314	17271
3	87794050	87794557	508	Distal Intergenic	Zm00001d040980	113278
6	64984588	64985085	498	Promoter (<=1kb)	Zm00001d035990	0
4	119448563	119448943	381	Distal Intergenic	Zm00001d050730	345185
1	300264756	300265196	441	Promoter (<=1kb)	Zm00001d034702	0
1	91362843	91363570	728	Promoter (<=1kb)	Zm00001d022775	0
1	158281966	158282316	351	Distal Intergenic	Zm00001d030755	-3450
8	70215791	70216486	696	Distal Intergenic	Zm00001d009562	15203
8	59036891	59037305	415	Distal Intergenic	Zm00001d009356	236361
9	159465161	159465540	380	Distal Intergenic	Zm00001d048575	21718
10	48267787	48268241	455	Intron (Zm00001d024128_T001/Zm00001d024128, intron 5 of 6)	Zm00001d024128	10529
4	131518381	131518730	350	Distal Intergenic	Zm00001d050922	-5176
10	31841540	31841923	384	Promoter (<=1kb)	Zm00001d023087	0
2	123398023	123398384	362	Distal Intergenic	Zm00001d004630	-243170
8	30881415	30881836	422	Distal Intergenic	Zm00001d009034	-6835
7	46762074	46762518	445	Distal Intergenic	Zm00001d001140	5255
3	111659488	111660083	596	Distal Intergenic	Zm00001d000585	-98702
1	259435613	259436118	506	Distal Intergenic	Zm00001d033335	-5755
5	81980146	81980627	482	Distal Intergenic	Zm00001d015265	-7044
1	196772559	196772969	411	Promoter (<=1kb)	Zm00001d031625	-114
10	1367849	1368164	316	Promoter (<=1kb)	Zm00001d023244	0
2	86192109	86192602	494	Promoter (<=1kb)	Zm00001d000854	0
2	105673767	105674450	684	Distal Intergenic	Zm00001d004348	-11698
1	2308769	2309409	641	Distal Intergenic	Zm00001d027304	10354
5	178460582	178460843	262	Intron (Zm00001d016858_T001/Zm00001d016858, intron 3 of 4)	Zm00001d016858	4190
5	95086798	95087404	607	Distal Intergenic	Zm00001d015515	-96486
8	31155540	31156030	491	Promoter (<=1kb)	Zm00001d008014	0
5	111605628	111606016	389	Distal Intergenic	Zm00001d015717	112146
1	111271802	111272217	416	Distal Intergenic	Zm00001d030183	154258
9	39392314	39392996	683	Distal Intergenic	Zm00001d045792	8895
1	212071332	212071817	486	Distal Intergenic	Zm00001d032083	-32561
5	187367577	187367973	397	Distal Intergenic	Zm00001d017163	-17998
6	94080945	94081329	385	Distal Intergenic	Zm00001d001397	564
2	164411818	164412082	265	Downstream (1-2kb)	Zm00001d000957	2631
6	172421402	172421974	573	Promoter (<=1kb)	Zm00001d039200	0
4	191754751	191755428	678	Distal Intergenic	Zm00001d052511	34993
7	99427608	99427906	299	Distal Intergenic	Zm00001d001187	158855
1	154187846	154188333	488	Promoter (<=1kb)	Zm00001d022832	0
7	135365733	135366110	378	Distal Intergenic	Zm00001d020882	34365
4	204773636	204774122	487	Promoter (<=1kb)	Zm00001d052918	0
5	92751425	92751802	378	Distal Intergenic	Zm00001d001603	16610
7	85035079	85035594	516	Promoter (<=1kb)	Zm00001d020004	0
1	41891149	41891533	385	Distal Intergenic	Zm00001d028655	8852
4	83614125	83614584	460	Distal Intergenic	Zm00001d050359	122682
1	153357099	153357535	437	Promoter (<=1kb)	Zm00001d030691	0
1	200166685	200167214	530	Distal Intergenic	Zm00001d031735	-2852
10	138123933	138124491	559	Distal Intergenic	Zm00001d026088	-4936
5	145209029	145209381	353	Distal Intergenic	Zm00001d001657	10333
10	112344478	112344869	392	Distal Intergenic	Zm00001d025279	30837
1	52499163	52499693	531	Promoter (<=1kb)	Zm00001d028946	0
2	81389904	81390325	422	Distal Intergenic	Zm00001d004085	-8932
10	144477836	144478364	529	Distal Intergenic	Zm00001d026370	-19669
4	122810143	122810544	402	Exon (Zm00001d050787_T001/Zm00001d050787, exon 1 of 1)	Zm00001d050787	298
9	12042304	12042805	502	Promoter (<=1kb)	Zm00001d045084	0
10	92688532	92689082	551	Distal Intergenic	Zm00001d024886	-72015
1	262598528	262598991	464	Promoter (<=1kb)	Zm00001d033422	0
4	186651850	186652330	481	Distal Intergenic	Zm00001d052307	-46691
5	67773778	67774204	427	Distal Intergenic	Zm00001d001573	-7619
4	199802354	199802800	447	Promoter (<=1kb)	Zm00001d052751	0
1	178555701	178556018	318	Promoter (1-2kb)	Zm00001d031126	-1823
4	56678818	56679874	1057	Distal Intergenic	Zm00001d049978	-3046
1	137653005	137653388	384	Distal Intergenic	Zm00001d030494	-293895
2	95051868	95052395	528	Distal Intergenic	Zm00001d004241	218235
2	74054244	74054614	371	Distal Intergenic	Zm00001d003990	-10845
B73V4_ctg205	8815	9111	297	Promoter (1-2kb)	ENSRNA049479077	-1348
1	271210170	271211213	1044	Distal Intergenic	Zm00001d033685	29306
7	35728938	35729417	480	Promoter (<=1kb)	Zm00001d019475	0
5	222376549	222376804	256	Distal Intergenic	Zm00001d018518	16359
1	121867824	121868261	438	Distal Intergenic	Zm00001d030314	-45988
B73V4_ctg182	695864	696343	480	Distal Intergenic	Zm00001d000041	31774
3	119627804	119628189	386	Distal Intergenic	Zm00001d041437	94078
8	94949210	94949684	475	Distal Intergenic	Zm00001d010008	-3081
2	102455148	102455581	434	Distal Intergenic	Zm00001d000872	-74744
5	97184856	97185376	521	Distal Intergenic	Zm00001d001610	1286
1	262516	262885	370	Distal Intergenic	Zm00001d027245	36654
5	18563125	18563523	399	Distal Intergenic	Zm00001d013722	-18156
9	1551940	1552368	429	Promoter (<=1kb)	Zm00001d044759	0
6	115924609	115925208	600	Distal Intergenic	Zm00001d037210	-42563
8	55102366	55102685	320	Intron (Zm00001d009316_T001/Zm00001d009316, intron 5 of 6)	Zm00001d009316	6577
6	87951549	87951706	158	Downstream (2-3kb)	Zm00001d036426	3642
1	149432403	149432839	437	Promoter (<=1kb)	Zm00001d022821	0
2	181164129	181164537	409	Promoter (1-2kb)	Zm00001d005627	-1449
1	165071891	165072284	394	Distal Intergenic	Zm00001d030879	-6556
6	63873491	63874001	511	Distal Intergenic	Zm00001d035975	52524
6	17767341	17767762	422	Promoter (1-2kb)	Zm00001d035256	-1495
1	221700728	221700987	260	Distal Intergenic	Zm00001d022920	2766
6	110946223	110946701	479	Distal Intergenic	Zm00001d037059	-23699
1	69806902	69807103	202	Distal Intergenic	Zm00001d029422	-37189
1	64953653	64953940	288	Distal Intergenic	Zm00001d029290	-32116
3	124129551	124129989	439	Promoter (<=1kb)	Zm00001d041495	0
3	155893169	155893577	409	Distal Intergenic	Zm00001d042197	43477
7	41470407	41470803	397	Distal Intergenic	Zm00001d019541	-6175
1	88014998	88015428	431	Promoter (<=1kb)	Zm00001d029810	0
5	130093099	130093498	400	Distal Intergenic	Zm00001d015905	-62753
5	174055410	174055853	444	Distal Intergenic	Zm00001d016719	42418
3	228253371	228253819	449	Promoter (<=1kb)	Zm00001d044445	0
10	23207739	23208199	461	Distal Intergenic	Zm00001d023815	-36392
5	45629469	45629929	461	Distal Intergenic	Zm00001d014418	-101579
5	111371767	111372220	454	Distal Intergenic	Zm00001d001622	345
7	87465147	87465515	369	Distal Intergenic	Zm00001d020036	41782
1	170056214	170056631	418	Distal Intergenic	Zm00001d030971	-113208
4	218336383	218336890	508	Promoter (1-2kb)	Zm00001d053178	-1964
2	201119390	201119839	450	Promoter (<=1kb)	Zm00001d006192	0
6	49854174	49854607	434	Distal Intergenic	Zm00001d035791	272831
7	182060960	182061396	437	Promoter (1-2kb)	Zm00001d022639	-1641
4	36968143	36968739	597	Distal Intergenic	Zm00001d049602	-17163
3	1773243	1773735	493	Promoter (<=1kb)	Zm00001d039321	0
5	189313458	189313758	301	Promoter (1-2kb)	Zm00001d017219	-1073
7	108615276	108615980	705	Distal Intergenic	Zm00001d020353	18358
4	134318139	134318658	520	Promoter (<=1kb)	Zm00001d050970	0
7	72474069	72474563	495	Distal Intergenic	Zm00001d019879	-44794
6	75488728	75489121	394	Promoter (<=1kb)	Zm00001d001377	0
4	214218397	214218887	491	Promoter (<=1kb)	Zm00001d053109	0
8	80851941	80852385	445	Promoter (<=1kb)	Zm00001d009783	0
6	54617441	54618009	569	Distal Intergenic	Zm00001d035841	157683
8	135242015	135242900	886	Distal Intergenic	Zm00001d008101	24914
6	57755779	57756205	427	Promoter (<=1kb)	Zm00001d035869	0
2	19807428	19807876	449	Downstream (<1kb)	Zm00001d002704	4811
6	152765314	152765729	416	Promoter (<=1kb)	Zm00001d038267	0
10	23995536	23995898	363	Distal Intergenic	Zm00001d023840	-70094
7	123663651	123664085	435	Promoter (<=1kb)	Zm00001d020580	0
6	125878677	125879116	440	Distal Intergenic	Zm00001d037453	8320
1	23147497	23147921	425	Promoter (<=1kb)	Zm00001d028112	0
4	127602480	127603033	554	Promoter (<=1kb)	Zm00001d050868	0
10	54751189	54751646	458	Distal Intergenic	Zm00001d023101	17667
1	26173419	26173939	521	Promoter (<=1kb)	Zm00001d028204	0
8	171641573	171642085	513	Promoter (<=1kb)	Zm00001d012269	0
3	23656801	23657245	445	Distal Intergenic	Zm00001d040032	13139
2	4451712	4452179	468	Promoter (<=1kb)	Zm00001d000738	0
6	120998870	120999293	424	Promoter (<=1kb)	Zm00001d037321	0
3	83463825	83464242	418	Distal Intergenic	Zm00001d040960	33197
1	168523848	168524316	469	Distal Intergenic	Zm00001d030945	-24995
6	130621670	130622051	382	Promoter (<=1kb)	Zm00001d037586	0
4	212461797	212462852	1056	Promoter (<=1kb)	Zm00001d026990	0
4	89469379	89469891	513	Distal Intergenic	Zm00001d026854	-152201
1	45868413	45868914	502	Promoter (<=1kb)	Zm00001d028762	0
1	304374248	304374739	492	Promoter (<=1kb)	Zm00001d034871	0
9	120588733	120589301	569	Distal Intergenic	Zm00001d047166	-63212
2	32661697	32662266	570	Promoter (<=1kb)	Zm00001d003112	0
9	127624322	127624782	461	Distal Intergenic	Zm00001d047359	-9590
10	141801083	141801671	589	Distal Intergenic	Zm00001d026248	6843
2	47408992	47409408	417	Promoter (<=1kb)	Zm00001d003539	0
7	7554613	7555110	498	Promoter (<=1kb)	Zm00001d018859	0
4	47532670	47533105	436	Exon (Zm00001d026804_T001/Zm00001d026804, exon 1 of 1)	Zm00001d026804	286
4	90265383	90265736	354	Distal Intergenic	Zm00001d050462	-5190
5	100058088	100058451	364	Distal Intergenic	Zm00001d015591	-15946
4	78855414	78855818	405	Distal Intergenic	Zm00001d050286	-27958
4	220365637	220366014	378	Distal Intergenic	Zm00001d053211	26434
4	43385132	43385528	397	Promoter (<=1kb)	Zm00001d049759	0
6	121219365	121219798	434	Promoter (<=1kb)	Zm00001d037326	0
3	201630279	201630793	515	Promoter (<=1kb)	Zm00001d043484	0
6	71683112	71683654	543	Promoter (<=1kb)	Zm00001d036090	0
9	6729997	6730370	374	Distal Intergenic	Zm00001d044900	-8754
10	98305160	98305589	430	Distal Intergenic	Zm00001d024995	-24999
9	120356439	120356847	409	Distal Intergenic	Zm00001d047160	-4132
3	217532991	217533894	904	Distal Intergenic	Zm00001d044042	-39270
1	114811370	114811919	550	Exon (Zm00001d022791_T001/Zm00001d022791, exon 1 of 1)	Zm00001d022791	223
2	201513444	201513818	375	Distal Intergenic	Zm00001d006199	7803
10	112879669	112880120	452	Distal Intergenic	Zm00001d025291	-39690
5	129936798	129937359	562	Distal Intergenic	Zm00001d015900	2189
7	123774289	123774734	446	Distal Intergenic	Zm00001d020588	9739
1	243052513	243052954	442	Distal Intergenic	Zm00001d032919	24769
2	99695205	99695700	496	Distal Intergenic	Zm00001d004279	87942
6	36056570	36057066	497	Promoter (<=1kb)	Zm00001d035599	-83
2	238687349	238687791	443	Distal Intergenic	Zm00001d007746	3928
5	68116925	68117349	425	Distal Intergenic	Zm00001d014916	20765
4	196165607	196166044	438	Distal Intergenic	Zm00001d052657	-35785
2	110416874	110417377	504	Promoter (<=1kb)	Zm00001d004416	0
2	228883290	228883655	366	Promoter (<=1kb)	Zm00001d007331	0
4	177544035	177544398	364	Promoter (<=1kb)	Zm00001d052047	0
4	125847707	125848186	480	Promoter (<=1kb)	Zm00001d050838	0
1	4296271	4296532	262	Distal Intergenic	Zm00001d027393	-21446
5	134837363	134837865	503	Distal Intergenic	Zm00001d015968	43963
4	102550720	102551271	552	Promoter (<=1kb)	Zm00001d050584	0
7	180685234	180685488	255	Distal Intergenic	Zm00001d022593	-29239
9	60776857	60777225	369	Distal Intergenic	Zm00001d046065	12935
2	213336027	213336532	506	Promoter (<=1kb)	Zm00001d006645	0
2	227395458	227395918	461	Distal Intergenic	Zm00001d007307	-8041
5	108623655	108624096	442	Distal Intergenic	Zm00001d015697	95240
3	45328775	45329201	427	Distal Intergenic	Zm00001d040470	-40144
3	24616085	24616519	435	Distal Intergenic	Zm00001d040046	28018
2	242190693	242190939	247	5' UTR	Zm00001d007905	2942
1	62028649	62029712	1064	Promoter (<=1kb)	ENSRNA049473644	0
1	176561314	176561717	404	Distal Intergenic	Zm00001d031086	65521
10	68130809	68131211	403	Distal Intergenic	Zm00001d024379	34597
9	72269251	72269735	485	Distal Intergenic	Zm00001d046213	32190
1	96426583	96426963	381	Distal Intergenic	Zm00001d029956	25747
5	207311350	207311651	302	Distal Intergenic	Zm00001d017805	9091
3	18223479	18223894	416	Distal Intergenic	Zm00001d039892	4886
6	19339839	19340238	400	Promoter (<=1kb)	Zm00001d035285	0
10	101876156	101876556	401	Distal Intergenic	Zm00001d025055	-9167
8	132021415	132021715	301	Distal Intergenic	Zm00001d010880	34873
7	18555261	18555786	526	Distal Intergenic	Zm00001d019132	-28242
1	163673353	163673777	425	Distal Intergenic	Zm00001d030858	-23349
2	180813590	180814054	465	Distal Intergenic	Zm00001d005619	-17371
3	199758455	199759467	1013	Promoter (<=1kb)	Zm00001d043434	0
8	128930045	128930371	327	Distal Intergenic	Zm00001d010825	-28979
10	97176510	97177019	510	Distal Intergenic	Zm00001d024966	31252
9	69457567	69458176	610	Promoter (<=1kb)	Zm00001d046176	0
4	74861111	74861483	373	Distal Intergenic	Zm00001d050228	96605
10	20011488	20011970	483	Distal Intergenic	Zm00001d023784	9194
4	122968754	122969115	362	Distal Intergenic	Zm00001d026879	759
5	136709351	136709700	350	Distal Intergenic	Zm00001d015984	62028
2	126234732	126235111	380	Distal Intergenic	Zm00001d004651	42862
5	217743384	217743910	527	Promoter (<=1kb)	Zm00001d018274	0
1	303405155	303405797	643	Promoter (<=1kb)	Zm00001d034835	0
5	27126100	27126615	516	Distal Intergenic	Zm00001d013980	41192
3	48868923	48869326	404	Distal Intergenic	Zm00001d040543	19983
5	146712333	146712692	360	Distal Intergenic	Zm00001d016145	38953
3	147533709	147534156	448	Promoter (<=1kb)	Zm00001d042017	0
9	5771312	5771740	429	Distal Intergenic	Zm00001d044863	20134
5	99037533	99038034	502	Downstream (2-3kb)	Zm00001d015578	3897
10	149053454	149053886	433	Promoter (<=1kb)	Zm00001d026619	0
7	96997366	96998088	723	Distal Intergenic	Zm00001d020169	-37587
7	40911796	40912163	368	Exon (Zm00001d001129_T001/Zm00001d001129, exon 2 of 2)	Zm00001d001129	239
3	8521798	8522314	517	Promoter (<=1kb)	Zm00001d039589	0
3	180466819	180467837	1019	Distal Intergenic	Zm00001d042806	-2028
5	161619790	161620047	258	Distal Intergenic	Zm00001d016415	-23041
10	8641945	8642333	389	Promoter (<=1kb)	Zm00001d023520	0
3	120935065	120935440	376	Promoter (<=1kb)	Zm00001d000594	-16
9	137121212	137121611	400	Distal Intergenic	Zm00001d047617	-16479
5	146718342	146718728	387	Distal Intergenic	Zm00001d016145	32917
2	29989525	29990063	539	Promoter (<=1kb)	Zm00001d003033	0
3	138691687	138692109	423	Distal Intergenic	Zm00001d041798	-82273
4	45131648	45131919	272	Distal Intergenic	Zm00001d049801	56700
8	156383542	156384066	525	Distal Intergenic	Zm00001d011622	-5811
4	35023944	35024527	584	Promoter (<=1kb)	Zm00001d049558	0
5	46045274	46045823	550	Promoter (<=1kb)	Zm00001d014423	0
6	25361622	25361871	250	Distal Intergenic	Zm00001d035434	-7823
4	174592996	174593854	859	Distal Intergenic	Zm00001d051915	-16155
4	71330795	71331299	505	Promoter (<=1kb)	Zm00001d050182	0
8	132244310	132244880	571	Promoter (<=1kb)	Zm00001d010887	0
10	60611091	60611745	655	Distal Intergenic	Zm00001d024270	10501
9	90441744	90442404	661	Distal Intergenic	Zm00001d046449	17615
3	18342639	18343063	425	Distal Intergenic	Zm00001d039893	-28480
9	114820530	114820788	259	Distal Intergenic	Zm00001d046999	48149
3	8477058	8477517	460	Distal Intergenic	Zm00001d039584	21302
1	119793102	119793517	416	Distal Intergenic	Zm00001d022797	53467
1	260562735	260563518	784	Distal Intergenic	Zm00001d033367	30172
1	95769948	95770210	263	Downstream (<1kb)	Zm00001d029940	980
6	12730493	12730775	283	Distal Intergenic	ENSRNA049478343	17434
9	103254	103621	368	Distal Intergenic	Zm00001d044719	-10479
1	96160179	96160443	265	Promoter (<=1kb)	Zm00001d029952	-720
10	99801283	99801537	255	Distal Intergenic	Zm00001d025015	-4766
10	72671159	72671798	640	Distal Intergenic	Zm00001d024475	70816
5	157136851	157137378	528	Promoter (<=1kb)	Zm00001d001669	-515
8	40173698	40174306	609	Distal Intergenic	Zm00001d009160	-7087
10	101582369	101582772	404	Promoter (<=1kb)	Zm00001d023149	0
9	79719332	79719915	584	Distal Intergenic	Zm00001d046306	17744
3	199641787	199642240	454	Promoter (<=1kb)	Zm00001d043432	0
1	28234747	28235215	469	Promoter (<=1kb)	Zm00001d028261	0
3	182649492	182649935	444	Promoter (<=1kb)	Zm00001d042879	0
9	141193651	141194208	558	Promoter (<=1kb)	Zm00001d047761	0
5	177235156	177235703	548	Distal Intergenic	Zm00001d016820	10867
4	184538164	184538669	506	Distal Intergenic	Zm00001d052244	-33114
3	156884821	156885252	432	Distal Intergenic	Zm00001d042228	-2381
3	205808147	205809788	1642	Promoter (<=1kb)	Zm00001d043641	-408
1	245837634	245838042	409	Promoter (<=1kb)	Zm00001d032989	0
2	123125933	123126386	454	Distal Intergenic	Zm00001d004626	-446747
6	111714832	111715332	501	Promoter (<=1kb)	Zm00001d037085	0
6	9441159	9441516	358	Distal Intergenic	ENSRNA049997394	-110346
8	142406060	142406386	327	Distal Intergenic	Zm00001d011188	-2857
8	110012776	110013264	489	Distal Intergenic	Zm00001d010331	-56447
2	176958514	176958870	357	Promoter (1-2kb)	Zm00001d005513	-1592
3	101196230	101197276	1047	Distal Intergenic	Zm00001d041165	-92251
1	4710481	4710998	518	Distal Intergenic	Zm00001d027411	11345
B73V4_ctg46	43343	43790	448	Distal Intergenic	Zm00001d000406	-14622
6	141846005	141846491	487	Distal Intergenic	Zm00001d037914	-5628
6	136444180	136444691	512	Distal Intergenic	Zm00001d037757	-33821
4	226994557	226994979	423	Distal Intergenic	Zm00001d027010	5795
4	125768904	125769421	518	Distal Intergenic	Zm00001d026883	26844
8	145925533	145925993	461	Distal Intergenic	Zm00001d011287	-48295
4	202498976	202499500	525	Distal Intergenic	Zm00001d052850	-7709
1	95476378	95476756	379	Distal Intergenic	Zm00001d029937	55177
10	129245074	129245590	517	Promoter (<=1kb)	Zm00001d025777	0
5	8901893	8902048	156	3' UTR	Zm00001d013339	2190
2	112422371	112422780	410	Distal Intergenic	Zm00001d004443	-189346
2	99824236	99824532	297	Distal Intergenic	Zm00001d004279	-40594
4	201985085	201985526	442	Distal Intergenic	Zm00001d052819	23312
9	38261292	38261659	368	Distal Intergenic	Zm00001d045770	47851
7	102507682	102508097	416	Distal Intergenic	Zm00001d001191	436
2	188809675	188810345	671	Promoter (<=1kb)	Zm00001d005791	0
5	117432934	117433342	409	Distal Intergenic	Zm00001d001628	-118420
5	184486682	184487122	441	Distal Intergenic	Zm00001d017077	9087
2	226688007	226688696	690	Promoter (<=1kb)	Zm00001d007279	0
8	88439169	88439606	438	Distal Intergenic	Zm00001d009899	79277
2	233609791	233610212	422	Promoter (<=1kb)	Zm00001d007514	0
5	38555632	38556070	439	Distal Intergenic	Zm00001d014267	4362
1	250123226	250123690	465	Promoter (<=1kb)	Zm00001d033094	0
9	143478279	143478666	388	Distal Intergenic	Zm00001d047853	-3734
8	153671847	153672445	599	Promoter (<=1kb)	Zm00001d011532	0
2	93764141	93764844	704	Distal Intergenic	Zm00001d004227	-278048
3	17008879	17009338	460	Distal Intergenic	Zm00001d039860	-28768
7	19730541	19731032	492	Distal Intergenic	Zm00001d019163	-19738
9	50421700	50422237	538	Promoter (<=1kb)	Zm00001d045965	0
4	30300870	30301239	370	Distal Intergenic	Zm00001d049439	35414
1	162097831	162098232	402	Distal Intergenic	Zm00001d030830	20415
1	252527709	252528950	1242	Promoter (<=1kb)	Zm00001d033159	0
5	222712031	222712554	524	Distal Intergenic	Zm00001d018544	-15484
4	5515470	5515911	442	Distal Intergenic	Zm00001d048784	5865
3	110202182	110202662	481	Distal Intergenic	Zm00001d041280	-30974
2	7722828	7723460	633	Distal Intergenic	Zm00001d002192	-9760
2	103781574	103782053	480	Distal Intergenic	Zm00001d004330	6266
5	174195655	174196105	451	Promoter (<=1kb)	Zm00001d016723	0
9	5213217	5213664	448	Distal Intergenic	Zm00001d044853	-2082
4	77832310	77832711	402	Distal Intergenic	Zm00001d050273	42786
1	115502123	115502513	391	Distal Intergenic	Zm00001d030240	34097
2	130082371	130082900	530	Distal Intergenic	Zm00001d004681	-33210
4	114867741	114868101	361	Distal Intergenic	Zm00001d050673	54935
8	104493463	104493907	445	Distal Intergenic	Zm00001d010216	9386
3	28530013	28530377	365	Distal Intergenic	Zm00001d040125	-3910
8	66182065	66182517	453	Exon (Zm00001d009474_T001/Zm00001d009474, exon 6 of 7)	Zm00001d009474	7366
6	10273048	10273564	517	Downstream (<1kb)	Zm00001d035215	1757
4	200678933	200679201	269	Distal Intergenic	Zm00001d052779	-26008
4	226948739	226949408	670	Distal Intergenic	Zm00001d027010	51366
7	126457871	126458342	472	Promoter (<=1kb)	Zm00001d020647	0
10	143879490	143879897	408	Promoter (<=1kb)	Zm00001d026343	0
5	208300704	208301008	305	Distal Intergenic	Zm00001d017837	27361
7	179171786	179172305	520	Promoter (<=1kb)	Zm00001d022513	0
10	109393614	109394060	447	Distal Intergenic	Zm00001d025213	46495
8	147803780	147804415	636	Distal Intergenic	Zm00001d011352	-15559
1	18759288	18759695	408	Promoter (1-2kb)	Zm00001d027971	-1722
9	113784335	113784767	433	Promoter (<=1kb)	Zm00001d046974	0
7	105800720	105801173	454	Promoter (<=1kb)	Zm00001d001194	0
5	202691284	202691761	478	Distal Intergenic	Zm00001d017634	7230
10	93042258	93042797	540	Distal Intergenic	Zm00001d024890	17763
3	66029654	66029920	267	Distal Intergenic	Zm00001d040789	-3031
5	140501150	140501485	336	Distal Intergenic	Zm00001d001651	22256
1	104282679	104283188	510	Distal Intergenic	Zm00001d030083	-109018
2	90417615	90418580	966	Distal Intergenic	Zm00001d004196	-159907
6	73858348	73858687	340	Distal Intergenic	Zm00001d036131	2621
9	68885358	68886036	679	Distal Intergenic	Zm00001d046171	15582
8	149104551	149105018	468	Promoter (<=1kb)	Zm00001d011379	0
3	227895413	227895926	514	Distal Intergenic	Zm00001d044433	-10710
6	3841319	3841735	417	Distal Intergenic	Zm00001d035072	12805
5	13736722	13737110	389	Distal Intergenic	Zm00001d013531	-7177
10	140316081	140316547	467	Distal Intergenic	Zm00001d026173	11046
1	103984271	103984703	433	Distal Intergenic	Zm00001d030076	83604
1	34959487	34960054	568	Promoter (<=1kb)	Zm00001d028436	0
10	28630718	28631094	377	Distal Intergenic	Zm00001d023926	-21213
6	154438489	154439072	584	Promoter (<=1kb)	Zm00001d038324	-206
3	16357076	16357342	267	Distal Intergenic	Zm00001d039840	-9578
3	227884323	227885011	689	Promoter (<=1kb)	Zm00001d044433	0
8	21943290	21943687	398	Distal Intergenic	Zm00001d008831	-34127
1	161992874	161993253	380	Distal Intergenic	Zm00001d030822	-15442
B73V4_ctg193	135123	135431	309	Distal Intergenic	ENSRNA049457643	-96514
9	97425163	97425658	496	Promoter (<=1kb)	Zm00001d046586	-283
6	86647243	86647612	370	Distal Intergenic	Zm00001d036392	-8873
10	56521543	56522464	922	Distal Intergenic	Zm00001d024208	11717
10	10202887	10203290	404	Distal Intergenic	Zm00001d023559	14408
2	210400198	210400488	291	Intron (Zm00001d006520_T001/Zm00001d006520, intron 1 of 2)	Zm00001d006520	900
5	129258924	129259466	543	Distal Intergenic	Zm00001d015889	-58575
4	7228567	7228976	410	Promoter (<=1kb)	Zm00001d048893	0
4	206113253	206113852	600	Promoter (<=1kb)	Zm00001d052951	0
6	88736141	88736583	443	Promoter (<=1kb)	Zm00001d036442	0
B73V4_ctg123	63830	64195	366	Distal Intergenic	Zm00001d000247	-46313
9	116856747	116857229	483	Promoter (<=1kb)	Zm00001d047059	0
2	19091781	19092623	843	Distal Intergenic	Zm00001d002679	-3921
3	198205871	198206416	546	Promoter (<=1kb)	Zm00001d043378	0
5	37319309	37319932	624	Promoter (<=1kb)	Zm00001d014232	0
1	204391415	204391879	465	Distal Intergenic	Zm00001d031859	-39704
7	123711838	123712265	428	Promoter (<=1kb)	Zm00001d020585	0
7	154116483	154116904	422	Promoter (1-2kb)	Zm00001d021495	-1461
4	116464993	116465368	376	Promoter (<=1kb)	Zm00001d050697	-23
2	107768080	107768493	414	Promoter (<=1kb)	Zm00001d000885	0
3	103864166	103864430	265	Promoter (<=1kb)	Zm00001d041186	-329
9	95198251	95198730	480	Distal Intergenic	Zm00001d046545	-2692
1	55525230	55525635	406	Distal Intergenic	Zm00001d029035	-32778
1	211357370	211357520	151	Distal Intergenic	Zm00001d022902	19868
9	61148559	61148945	387	Distal Intergenic	Zm00001d046069	-4432
5	38204948	38205355	408	Distal Intergenic	Zm00001d014253	8739
2	61537271	61537663	393	Promoter (<=1kb)	Zm00001d003836	0
4	242126325	242126708	384	Distal Intergenic	Zm00001d053838	-5816
10	97406081	97406515	435	Distal Intergenic	Zm00001d024969	32746
10	31542804	31543189	386	Distal Intergenic	Zm00001d023953	85673
3	12705692	12706235	544	Distal Intergenic	Zm00001d039706	-27826
4	208256494	208256937	444	Distal Intergenic	Zm00001d052999	-28950
1	16860244	16860646	403	Promoter (<=1kb)	Zm00001d022682	-17
4	76927718	76928178	461	Distal Intergenic	Zm00001d050256	-48455
5	215094693	215095109	417	Distal Intergenic	Zm00001d018135	-13194
1	92616352	92616779	428	Promoter (<=1kb)	Zm00001d029890	0
7	2256978	2257535	558	Promoter (<=1kb)	Zm00001d018669	0
5	17660637	17661174	538	Promoter (<=1kb)	Zm00001d013692	0
4	89830579	89830930	352	Distal Intergenic	Zm00001d026855	-16624
6	128541260	128541861	602	Promoter (<=1kb)	Zm00001d037536	0
2	107162864	107163335	472	Distal Intergenic	Zm00001d004378	-36333
1	219591108	219592183	1076	Distal Intergenic	Zm00001d032263	38060
5	38323301	38323624	324	Promoter (<=1kb)	Zm00001d014255	-485
1	190538484	190539374	891	Distal Intergenic	Zm00001d031453	18940
4	88190876	88191495	620	Distal Intergenic	Zm00001d050438	-48914
8	93051330	93051779	450	Distal Intergenic	Zm00001d008056	30981
3	18166349	18166856	508	Distal Intergenic	Zm00001d039891	16713
1	306755675	306756094	420	Promoter (<=1kb)	Zm00001d023032	0
7	144087908	144088411	504	Promoter (<=1kb)	Zm00001d021145	0
1	205072674	205073122	449	Distal Intergenic	Zm00001d031874	1830
4	182266142	182266513	372	Distal Intergenic	Zm00001d052182	-203737
3	91689957	91690425	469	Promoter (<=1kb)	Zm00001d000566	0
6	59344793	59345136	344	Distal Intergenic	Zm00001d035906	-46502
1	105129616	105130210	595	Distal Intergenic	Zm00001d030094	-51501
8	176927126	176927475	350	Promoter (<=1kb)	Zm00001d012586	-527
2	11217423	11217966	544	Distal Intergenic	Zm00001d002370	-38069
4	213584403	213584953	551	Distal Intergenic	Zm00001d026992	6886
1	164221729	164222727	999	Distal Intergenic	Zm00001d030868	23645
6	6623760	6624222	463	Promoter (<=1kb)	Zm00001d035136	0
9	88285507	88285896	390	Distal Intergenic	Zm00001d046416	64521
7	13529018	13529392	375	Distal Intergenic	Zm00001d019030	-10834
6	66532844	66533236	393	Exon (Zm00001d001361_T001/Zm00001d001361, exon 1 of 1)	Zm00001d001361	320
6	35738570	35739158	589	Promoter (<=1kb)	Zm00001d035593	0
5	48007657	48008808	1152	Promoter (<=1kb)	Zm00001d014452	0
6	62094371	62094796	426	Distal Intergenic	Zm00001d035957	-68157
3	126082035	126082492	458	Distal Intergenic	Zm00001d041531	-6447
2	57955463	57955719	257	Distal Intergenic	Zm00001d003765	11695
6	163365803	163366399	597	Promoter (<=1kb)	Zm00001d038724	0
4	191183418	191183871	454	Promoter (<=1kb)	Zm00001d052488	0
4	83774988	83775526	539	Promoter (<=1kb)	Zm00001d050365	0
5	196350520	196350960	441	Distal Intergenic	Zm00001d017455	-34363
8	79676653	79677093	441	Promoter (<=1kb)	Zm00001d009751	-563
5	127352967	127353231	265	Distal Intergenic	Zm00001d015867	-6295
2	204238534	204239001	468	Distal Intergenic	Zm00001d006309	-4912
5	17037876	17038267	392	Distal Intergenic	Zm00001d013674	-8800
7	5948936	5949388	453	Distal Intergenic	Zm00001d018814	-22431
6	78664613	78665091	479	Distal Intergenic	Zm00001d036241	-38357
6	158473368	158473625	258	Promoter (1-2kb)	Zm00001d038484	-1127
4	165147893	165148226	334	Distal Intergenic	Zm00001d051632	-21780
10	86770311	86770758	448	Distal Intergenic	Zm00001d024762	-28177
4	141583850	141584692	843	Distal Intergenic	Zm00001d051086	12697
5	27809766	27810187	422	Promoter (<=1kb)	Zm00001d013994	-954
1	234907887	234908455	569	Promoter (<=1kb)	Zm00001d032695	0
4	44137724	44138109	386	Distal Intergenic	Zm00001d049774	-19855
4	198552681	198553222	542	Distal Intergenic	Zm00001d052716	-5456
10	36983195	36983457	263	Distal Intergenic	Zm00001d024014	10754
1	255173070	255173447	378	Promoter (<=1kb)	Zm00001d033225	0
7	102236795	102237389	595	Distal Intergenic	Zm00001d020250	39877
3	29990080	29990503	424	Promoter (<=1kb)	Zm00001d000503	0
3	213325334	213325773	440	Promoter (<=1kb)	Zm00001d043900	0
4	220931942	220932398	457	Promoter (<=1kb)	Zm00001d053229	-23
8	176488744	176489284	541	Downstream (2-3kb)	Zm00001d012552	4623
1	45126741	45127204	464	Distal Intergenic	Zm00001d028744	19646
6	67739086	67739470	385	Distal Intergenic	Zm00001d036036	46064
4	199216983	199217389	407	Distal Intergenic	Zm00001d052730	9778
4	209210715	209211027	313	Distal Intergenic	Zm00001d053016	-13378
7	9560215	9560893	679	Distal Intergenic	Zm00001d018929	-8596
4	148829272	148829656	385	Distal Intergenic	Zm00001d051214	-89038
5	48885286	48885675	390	Downstream (<1kb)	Zm00001d001546	335
5	92649801	92650139	339	Distal Intergenic	Zm00001d015477	-19466
8	107904624	107905174	551	Distal Intergenic	Zm00001d010292	-9238
8	78160562	78160986	425	Distal Intergenic	Zm00001d009730	-5143
2	195325180	195325679	500	Distal Intergenic	Zm00001d006017	18573
7	8762529	8763093	565	Promoter (<=1kb)	Zm00001d018902	0
1	573113	573713	601	Distal Intergenic	Zm00001d022649	678
2	221665592	221666013	422	Promoter (<=1kb)	Zm00001d007075	0
1	179014884	179015251	368	Promoter (<=1kb)	Zm00001d031136	0
8	131070415	131070856	442	Distal Intergenic	Zm00001d010866	77506
2	47982424	47983027	604	Promoter (<=1kb)	Zm00001d000809	0
1	171256129	171256510	382	Distal Intergenic	Zm00001d030980	28130
1	113016906	113017395	490	Promoter (<=1kb)	Zm00001d030203	-260
4	55213928	55214332	405	Distal Intergenic	Zm00001d049953	-29742
1	255926424	255926831	408	Distal Intergenic	Zm00001d033246	57691
9	147309892	147310269	378	Promoter (<=1kb)	ENSRNA049450511	0
2	226570059	226570479	421	Downstream (1-2kb)	Zm00001d001029	1315
8	132353375	132353965	591	Promoter (<=1kb)	Zm00001d010892	0
6	20034566	20035215	650	Distal Intergenic	Zm00001d035298	121136
1	192892405	192892844	440	Promoter (<=1kb)	Zm00001d031525	0
8	133348915	133349412	498	Distal Intergenic	Zm00001d010918	-35489
5	35603064	35603803	740	Intron (Zm00001d014188_T001/Zm00001d014188, intron 10 of 28)	Zm00001d014188	11503
4	33240513	33240773	261	Distal Intergenic	Zm00001d049526	-22135
4	58166604	58167156	553	Distal Intergenic	Zm00001d026815	-6005
7	176885267	176885847	581	Promoter (<=1kb)	Zm00001d022405	-749
10	101821551	101821932	382	Distal Intergenic	Zm00001d025054	-6112
1	20219383	20219946	564	Downstream (<1kb)	Zm00001d028009	10871
3	234993463	234994179	717	Promoter (<=1kb)	Zm00001d044691	0
2	160222555	160222903	349	Distal Intergenic	Zm00001d005135	-237461
3	138852190	138852377	188	Distal Intergenic	Zm00001d041806	-2033
1	235000529	235000863	335	Distal Intergenic	Zm00001d032696	17271
8	77317	77713	397	Promoter (<=1kb)	Zm00001d008171	0
2	161653815	161654103	289	Distal Intergenic	Zm00001d005158	14710
9	30342433	30342907	475	Distal Intergenic	Zm00001d045637	-7725
3	32792211	32792652	442	Distal Intergenic	Zm00001d040223	43197
4	13374847	13375148	302	Distal Intergenic	Zm00001d026747	-17534
4	78535504	78536229	726	Distal Intergenic	Zm00001d050284	66970
9	73595976	73596404	429	Distal Intergenic	Zm00001d046231	28281
8	28698274	28698623	350	Distal Intergenic	Zm00001d008009	20060
2	4976005	4976509	505	Distal Intergenic	Zm00001d002050	16802
7	117233673	117234007	335	Distal Intergenic	Zm00001d001207	61871
1	119354244	119354680	437	Distal Intergenic	Zm00001d030285	139016
9	59628329	59628761	433	Distal Intergenic	Zm00001d046048	33657
10	60330921	60332037	1117	Distal Intergenic	Zm00001d023111	12588
6	145094498	145095063	566	Promoter (<=1kb)	Zm00001d038012	0
5	99045705	99046092	388	Distal Intergenic	Zm00001d015578	-3774
6	13608736	13609530	795	Promoter (<=1kb)	ENSRNA049478247	0
4	242630954	242631439	486	Promoter (<=1kb)	Zm00001d053872	0
9	150092939	150093414	476	Promoter (<=1kb)	Zm00001d048096	0
1	201878054	201878464	411	Distal Intergenic	Zm00001d031789	9769
7	123703326	123703913	588	Promoter (<=1kb)	Zm00001d020584	0
5	142760678	142761035	358	Distal Intergenic	Zm00001d016070	-36937
10	1654287	1654613	327	Distal Intergenic	Zm00001d023266	-16094
8	150745210	150745828	619	Promoter (<=1kb)	Zm00001d011447	0
5	147890558	147891238	681	Distal Intergenic	Zm00001d016161	26607
3	25616242	25616622	381	Distal Intergenic	Zm00001d040066	23829
7	96514251	96514645	395	Promoter (<=1kb)	Zm00001d020160	-378
4	68589212	68589983	772	Distal Intergenic	Zm00001d050140	119628
8	89910831	89911183	353	Distal Intergenic	Zm00001d009927	68685
9	21678801	21679422	622	Promoter (<=1kb)	Zm00001d045425	0
1	19269544	19269943	400	Downstream (1-2kb)	Zm00001d027980	19836
3	115531516	115531875	360	Distal Intergenic	Zm00001d041390	-93287
2	174985666	174986171	506	Promoter (<=1kb)	Zm00001d005460	0
9	32690426	32691042	617	Promoter (<=1kb)	Zm00001d045675	0
2	61781764	61782183	420	Distal Intergenic	Zm00001d003839	-13295
2	179831943	179832250	308	Distal Intergenic	Zm00001d005587	4626
5	106859299	106859611	313	Exon (Zm00001d001618_T001/Zm00001d001618, exon 1 of 1)	Zm00001d001618	12
1	287012560	287012996	437	Distal Intergenic	Zm00001d034220	-4709
6	149815236	149815402	167	Distal Intergenic	Zm00001d038158	43137
9	42253607	42254520	914	Distal Intergenic	Zm00001d045826	-84261
1	241509698	241510126	429	Downstream (1-2kb)	Zm00001d032887	2215
4	38216086	38216659	574	Distal Intergenic	Zm00001d049636	-4780
1	4832483	4833159	677	Promoter (<=1kb)	Zm00001d027415	0
10	13788961	13789661	701	Promoter (<=1kb)	Zm00001d023658	0
2	192642748	192643706	959	Distal Intergenic	Zm00001d005916	-26482
2	213287506	213287920	415	Distal Intergenic	Zm00001d006643	-5335
8	120129113	120129605	493	Distal Intergenic	Zm00001d010548	-14178
3	150170753	150171240	488	Promoter (<=1kb)	Zm00001d042084	0
2	64598325	64598743	419	Promoter (<=1kb)	Zm00001d003879	0
9	141567199	141567793	595	Promoter (<=1kb)	Zm00001d047780	0
8	70526001	70526452	452	Promoter (<=1kb)	Zm00001d009564	0
8	165154884	165155292	409	Promoter (<=1kb)	Zm00001d011956	0
5	10845366	10845901	536	Distal Intergenic	Zm00001d013418	16237
7	5351961	5352533	573	Downstream (1-2kb)	Zm00001d018794	2240
6	34057792	34058605	814	Distal Intergenic	Zm00001d035570	-9438
9	14304763	14305037	275	Downstream (1-2kb)	Zm00001d045148	2283
9	6355659	6355934	276	Intron (Zm00001d044878_T002/Zm00001d044878, intron 12 of 16)	Zm00001d044878	7272
1	280773317	280773790	474	Promoter (<=1kb)	Zm00001d022984	0
3	226454405	226454849	445	Distal Intergenic	Zm00001d044377	9545
4	130864280	130865003	724	Distal Intergenic	Zm00001d050917	-19291
9	21222984	21224152	1169	Distal Intergenic	Zm00001d045414	30932
1	175995579	175996230	652	Promoter (<=1kb)	Zm00001d031074	0
2	124004193	124005164	972	Distal Intergenic	Zm00001d000911	106941
4	59415428	59415820	393	Distal Intergenic	Zm00001d026816	-5601
1	164016655	164017273	619	Promoter (<=1kb)	Zm00001d030860	0
10	113483913	113484419	507	Promoter (<=1kb)	Zm00001d025305	0
5	163215036	163215512	477	Promoter (<=1kb)	Zm00001d016463	0
2	216130089	216130535	447	Promoter (<=1kb)	Zm00001d006760	0
8	137153190	137153649	460	Promoter (<=1kb)	Zm00001d011034	0
5	34970448	34970714	267	Downstream (2-3kb)	Zm00001d014170	7355
1	150591184	150591642	459	Distal Intergenic	Zm00001d030645	54962
10	33621235	33621498	264	Distal Intergenic	Zm00001d023978	-96413
4	234034407	234034923	517	Exon (Zm00001d027017_T001/Zm00001d027017, exon 1 of 1)	Zm00001d027017	477
10	35947149	35947526	378	Distal Intergenic	Zm00001d024005	-22196
8	46777312	46777938	627	Distal Intergenic	Zm00001d009244	11970
8	78103686	78104107	422	Promoter (<=1kb)	Zm00001d009729	-598
3	231002937	231003530	594	Distal Intergenic	Zm00001d044529	7462
4	86240033	86240459	427	Promoter (<=1kb)	Zm00001d050403	0
7	142052052	142052610	559	Downstream (<1kb)	Zm00001d021068	1239
6	7492836	7493292	457	Promoter (<=1kb)	Zm00001d035167	0
7	26426691	26427092	402	Distal Intergenic	ENSRNA049447910	-22973
6	152077359	152077813	455	Distal Intergenic	Zm00001d038232	10133
4	127882941	127883209	269	Distal Intergenic	Zm00001d050872	-9712
4	200643895	200644247	353	Intron (Zm00001d026979_T001/Zm00001d026979, intron 1 of 1)	Zm00001d026979	1950
9	44313504	44314531	1028	Distal Intergenic	Zm00001d045862	-20191
5	130729095	130729591	497	Distal Intergenic	Zm00001d001640	16584
2	114901431	114901952	522	Distal Intergenic	Zm00001d004491	66635
2	182382156	182382569	414	Promoter (<=1kb)	Zm00001d005657	0
3	45288299	45288763	465	Promoter (<=1kb)	Zm00001d040470	0
2	217712700	217712959	260	Distal Intergenic	Zm00001d006843	2736
8	178682877	178683533	657	Promoter (<=1kb)	Zm00001d012688	0
2	60656682	60657075	394	Distal Intergenic	Zm00001d003813	-19607
10	35480913	35481393	481	Distal Intergenic	Zm00001d023998	-32074
7	177336598	177337107	510	Promoter (1-2kb)	Zm00001d022422	-1323
5	120622266	120622616	351	Distal Intergenic	Zm00001d015792	-105888
4	164100479	164100916	438	Promoter (<=1kb)	Zm00001d051600	0
1	148502266	148502809	544	Distal Intergenic	Zm00001d030612	-76455
5	82873991	82874534	544	Promoter (<=1kb)	Zm00001d015290	0
9	144396051	144396571	521	Promoter (<=1kb)	Zm00001d047889	0
8	94602491	94603136	646	Distal Intergenic	Zm00001d010004	58085
9	15516650	15516989	340	Distal Intergenic	Zm00001d045188	-91763
10	42443303	42444351	1049	Promoter (<=1kb)	ENSRNA049475344	0
3	106289095	106289467	373	Distal Intergenic	Zm00001d041222	-12678
5	215839400	215839903	504	Promoter (<=1kb)	Zm00001d018166	-230
1	159897145	159897549	405	Distal Intergenic	Zm00001d030791	-7819
4	69749909	69750387	479	Promoter (<=1kb)	Zm00001d026831	0
3	233751170	233751857	688	Promoter (<=1kb)	Zm00001d044635	0
3	69443389	69443819	431	Promoter (<=1kb)	Zm00001d000547	0
2	48491031	48491543	513	Promoter (<=1kb)	Zm00001d003572	0
7	124313480	124313919	440	Promoter (<=1kb)	Zm00001d001214	0
7	39790783	39791247	465	Distal Intergenic	Zm00001d019522	-55560
4	222434671	222435228	558	Distal Intergenic	Zm00001d053252	22838
3	66442588	66443645	1058	Promoter (<=1kb)	Zm00001d000545	0
6	149731230	149731821	592	Promoter (<=1kb)	Zm00001d038156	0
2	235977687	235978090	404	Promoter (<=1kb)	Zm00001d007599	0
3	131546929	131547465	537	Promoter (<=1kb)	Zm00001d041647	0
5	147234990	147235370	381	Distal Intergenic	Zm00001d016151	25753
9	92133546	92134019	474	Distal Intergenic	Zm00001d046489	23844
10	107181037	107181557	521	Promoter (<=1kb)	Zm00001d025167	0
7	14156765	14157097	333	Promoter (<=1kb)	Zm00001d019051	0
4	186503342	186503672	331	Promoter (<=1kb)	Zm00001d052303	0
8	13077100	13077672	573	Distal Intergenic	Zm00001d008562	44785
10	69199699	69200043	345	Promoter (<=1kb)	Zm00001d024406	0
4	85247595	85248042	448	Distal Intergenic	ENSRNA049465575	13860
3	143123369	143123817	449	Promoter (<=1kb)	Zm00001d041911	0
8	120465074	120465586	513	Promoter (<=1kb)	Zm00001d010564	0
9	91532695	91533136	442	Promoter (<=1kb)	Zm00001d046472	0
8	87550135	87550563	429	Promoter (<=1kb)	Zm00001d009890	0
5	195713527	195714089	563	Promoter (<=1kb)	Zm00001d017424	0
10	84952885	84953225	341	Promoter (<=1kb)	Zm00001d024718	0
4	91487294	91487674	381	Distal Intergenic	Zm00001d050477	-32963
1	254909034	254909412	379	Distal Intergenic	Zm00001d033221	-81889
8	45079260	45080177	918	Distal Intergenic	Zm00001d009229	72845
6	128648383	128648807	425	Promoter (<=1kb)	Zm00001d037538	0
1	163351753	163352374	622	Distal Intergenic	Zm00001d022845	-93952
4	246674238	246674636	399	Distal Intergenic	Zm00001d054105	-59815
5	25241504	25241976	473	Promoter (<=1kb)	Zm00001d013935	0
2	71999205	71999801	597	Distal Intergenic	Zm00001d000848	-5099
4	53501201	53501571	371	Promoter (1-2kb)	Zm00001d049928	-1255
3	184872357	184872711	355	Distal Intergenic	Zm00001d042958	44521
6	151720476	151720957	482	Promoter (<=1kb)	Zm00001d038209	0
5	92916576	92916822	247	Distal Intergenic	Zm00001d001604	6917
4	52185505	52186029	525	Promoter (<=1kb)	Zm00001d026810	0
2	157070451	157070921	471	Distal Intergenic	Zm00001d005065	121755
5	46272013	46272667	655	Exon (Zm00001d001541_T001/Zm00001d001541, exon 1 of 1)	Zm00001d001541	286
B73V4_ctg203	26607	27190	584	Exon (ENSRNA049479607-T1/ENSRNA049479607, exon 1 of 1)	ENSRNA049479607	160
10	17351905	17352187	283	Promoter (<=1kb)	Zm00001d023728	-5
6	16109889	16110350	462	Distal Intergenic	Zm00001d035235	19964
1	301408292	301408809	518	Distal Intergenic	Zm00001d034754	28286
1	206787769	206788285	517	Distal Intergenic	Zm00001d031921	62522
2	43175201	43175466	266	Distal Intergenic	Zm00001d003401	-82834
1	166289939	166290553	615	Promoter (<=1kb)	Zm00001d030895	0
4	37642931	37643208	278	Promoter (<=1kb)	Zm00001d049614	-852
2	29996355	29997064	710	Distal Intergenic	Zm00001d003033	4425
5	87360944	87361376	433	Distal Intergenic	Zm00001d001591	35434
2	67210560	67211030	471	Distal Intergenic	Zm00001d003914	-48589
6	129228402	129228937	536	Promoter (<=1kb)	Zm00001d037554	-663
10	37940734	37941108	375	Distal Intergenic	Zm00001d024028	42778
7	22037806	22038228	423	Distal Intergenic	Zm00001d001105	2259
5	191260631	191261195	565	Promoter (<=1kb)	Zm00001d017271	0
9	91198965	91199380	416	Promoter (<=1kb)	Zm00001d046467	0
7	68941024	68941290	267	Distal Intergenic	Zm00001d019844	-240852
3	46025153	46025668	516	Distal Intergenic	Zm00001d040479	-50497
5	143634539	143635088	550	Downstream (1-2kb)	Zm00001d016083	1887
2	229338404	229338780	377	Distal Intergenic	Zm00001d007349	-3936
5	101591868	101592420	553	Distal Intergenic	Zm00001d015618	-93859
3	9161687	9162210	524	Promoter (<=1kb)	Zm00001d039617	0
5	87654565	87655050	486	Promoter (<=1kb)	Zm00001d015385	0
9	33550676	33551196	521	Promoter (<=1kb)	Zm00001d045692	0
5	143104888	143105411	524	Distal Intergenic	Zm00001d016074	-2890
1	198538391	198538895	505	Promoter (<=1kb)	Zm00001d031678	0
7	169843606	169844243	638	Promoter (<=1kb)	Zm00001d022088	0
3	7832265	7832535	271	Promoter (1-2kb)	Zm00001d039549	-1075
2	200932016	200932457	442	Distal Intergenic	Zm00001d006183	17428
4	6442288	6442735	448	Downstream (<1kb)	Zm00001d048856	1093
1	293281666	293282240	575	Promoter (<=1kb)	Zm00001d034446	0
1	222271139	222271601	463	Distal Intergenic	Zm00001d032322	7149
6	123926932	123927264	333	Distal Intergenic	Zm00001d037384	-4223
9	10793223	10793632	410	Distal Intergenic	Zm00001d045037	-20453
2	226489457	226489952	496	Promoter (<=1kb)	Zm00001d007276	-172
7	29578400	29578873	474	Distal Intergenic	Zm00001d019358	-11433
10	69471831	69472294	464	Distal Intergenic	Zm00001d024410	-11355
1	214976196	214976558	363	Promoter (<=1kb)	Zm00001d032160	0
4	49281643	49282058	416	Promoter (<=1kb)	Zm00001d026806	0
2	201387479	201388125	647	Distal Intergenic	Zm00001d006198	-4281
1	210299652	210300007	356	Distal Intergenic	Zm00001d032042	-44726
1	192598005	192598431	427	Distal Intergenic	Zm00001d031518	-16991
3	44113839	44114294	456	Distal Intergenic	Zm00001d040455	-35056
7	53950640	53950963	324	Distal Intergenic	Zm00001d019725	-101847
4	78304613	78305321	709	Distal Intergenic	Zm00001d050279	-20710
4	232728836	232729319	484	Promoter (<=1kb)	Zm00001d053515	0
1	2241261	2241622	362	Promoter (<=1kb)	Zm00001d027300	0
7	150921886	150922409	524	Distal Intergenic	Zm00001d021396	8101
3	126686904	126687349	446	Distal Intergenic	Zm00001d041549	-19213
4	180167472	180167982	511	Promoter (<=1kb)	Zm00001d052113	0
5	4128343	4128811	469	Promoter (<=1kb)	Zm00001d013065	0
9	65332079	65332596	518	Promoter (<=1kb)	Zm00001d046132	-48
2	214255554	214255957	404	Promoter (<=1kb)	Zm00001d006684	0
8	35453858	35454580	723	Distal Intergenic	Zm00001d009083	24019
2	79235348	79235751	404	Distal Intergenic	Zm00001d004049	-185601
2	50419746	50420287	542	Promoter (<=1kb)	Zm00001d003615	0
4	79196206	79196458	253	Distal Intergenic	Zm00001d050294	-13554
6	160200384	160200652	269	Distal Intergenic	Zm00001d038574	-20827
4	47007290	47007564	275	Distal Intergenic	Zm00001d049833	-2637
1	140623247	140623778	532	Promoter (<=1kb)	Zm00001d030512	0
4	221953648	221954055	408	Distal Intergenic	Zm00001d027005	-97411
7	156229923	156230356	434	Promoter (<=1kb)	Zm00001d021567	0
2	27503364	27503720	357	Distal Intergenic	Zm00001d002939	-16852
1	38975521	38976226	706	Promoter (<=1kb)	Zm00001d028550	0
5	222067595	222068086	492	Promoter (<=1kb)	Zm00001d018506	0
2	110112090	110112563	474	Promoter (<=1kb)	Zm00001d004406	0
2	89763216	89763646	431	Exon (Zm00001d000858_T001/Zm00001d000858, exon 1 of 1)	Zm00001d000858	272
10	3272711	3273053	343	Downstream (<1kb)	Zm00001d023322	2069
4	243183609	243183891	283	Promoter (<=1kb)	Zm00001d053894	-695
5	5819222	5819569	348	Downstream (2-3kb)	Zm00001d013173	3717
7	8852682	8853174	493	Promoter (<=1kb)	Zm00001d018904	0
1	292522932	292523348	417	Promoter (<=1kb)	Zm00001d034422	0
8	11821004	11821785	782	Distal Intergenic	Zm00001d008527	29767
6	6051091	6051575	485	Distal Intergenic	Zm00001d035118	-66266
7	31240046	31240197	152	Distal Intergenic	Zm00001d019385	-15309
4	29856035	29856467	433	Intron (Zm00001d049413_T001/Zm00001d049413, intron 3 of 4)	Zm00001d049413	4254
5	44876738	44877099	362	Distal Intergenic	Zm00001d014407	-38425
8	58541233	58541493	261	Distal Intergenic	Zm00001d009354	-249764
3	219093564	219094140	577	Distal Intergenic	Zm00001d044100	-5211
3	54789381	54789789	409	Distal Intergenic	Zm00001d040625	-15739
4	141682152	141682566	415	Distal Intergenic	Zm00001d051089	11666
1	272919488	272919909	422	Promoter (<=1kb)	Zm00001d033753	0
10	95909569	95910111	543	Distal Intergenic	Zm00001d024939	24487
4	239406115	239406666	552	Promoter (<=1kb)	Zm00001d053697	0
9	9812079	9812658	580	Intron (Zm00001d045004_T001/Zm00001d045004, intron 9 of 9)	Zm00001d045004	5885
6	110149884	110150380	497	Distal Intergenic	Zm00001d037042	11505
8	176672096	176672516	421	Distal Intergenic	Zm00001d012562	-9639
3	159530854	159531217	364	Distal Intergenic	Zm00001d042293	-6204
9	90043277	90043700	424	Distal Intergenic	ENSRNA049997545	18000
7	43983344	43983861	518	Distal Intergenic	Zm00001d019577	71028
1	169924811	169925071	261	Distal Intergenic	Zm00001d030971	-244768
4	18395372	18395689	318	Distal Intergenic	Zm00001d026759	20957
10	18098440	18098906	467	Promoter (<=1kb)	Zm00001d023738	0
5	130555438	130555752	315	Distal Intergenic	Zm00001d015910	85432
4	54772314	54772899	586	Promoter (<=1kb)	Zm00001d049948	0
7	135607444	135607854	411	Downstream (1-2kb)	Zm00001d020891	11658
6	87358691	87359304	614	Distal Intergenic	Zm00001d036412	-2487
6	153162563	153162820	258	Distal Intergenic	Zm00001d038280	-8209
4	179926727	179927263	537	Promoter (<=1kb)	Zm00001d052110	0
1	220711176	220711699	524	Promoter (<=1kb)	Zm00001d032293	0
4	218231261	218231817	557	Distal Intergenic	Zm00001d053175	35048
1	253090830	253091261	432	Distal Intergenic	Zm00001d033177	-61206
3	127035555	127036640	1086	Distal Intergenic	Zm00001d041556	76498
5	183960162	183960423	262	Distal Intergenic	Zm00001d017050	25399
4	223878925	223879259	335	Distal Intergenic	Zm00001d053278	-8563
B73V4_ctg6	206405	206900	496	Promoter (<=1kb)	Zm00001d000202	0
8	178796667	178797165	499	Distal Intergenic	Zm00001d012697	5857
4	202764513	202765025	513	Promoter (<=1kb)	Zm00001d052859	0
1	246636462	246636984	523	Promoter (<=1kb)	Zm00001d033003	0
9	20344816	20345819	1004	Distal Intergenic	Zm00001d045387	-32426
3	124468031	124468726	696	Distal Intergenic	Zm00001d041502	-52098
1	198753	199314	562	Promoter (<=1kb)	Zm00001d027239	0
6	135465657	135466096	440	Distal Intergenic	Zm00001d037729	20387
3	129263094	129263495	402	Distal Intergenic	Zm00001d041599	54186
9	47548837	47549430	594	Distal Intergenic	Zm00001d045928	5994
10	83720678	83721101	424	Promoter (<=1kb)	ENSRNA049451137	0
B73V4_ctg65	106994	108052	1059	Distal Intergenic	Zm00001d000135	-29573
B73V4_ctg52	403708	404243	536	Distal Intergenic	Zm00001d000113	26289
2	106340957	106341335	379	Distal Intergenic	Zm00001d004361	52833
7	128926667	128927181	515	Promoter (<=1kb)	Zm00001d020696	0
10	89602636	89603083	448	Distal Intergenic	Zm00001d024821	-10562
9	136612771	136613294	524	Promoter (<=1kb)	Zm00001d047594	0
10	140704447	140704795	349	Promoter (<=1kb)	Zm00001d026195	0
10	17431003	17431495	493	Promoter (<=1kb)	Zm00001d023729	0
8	140793919	140794378	460	Distal Intergenic	Zm00001d011150	-52353
8	22508458	22508912	455	Promoter (<=1kb)	Zm00001d008847	0
2	99761022	99761462	441	Distal Intergenic	Zm00001d004279	22180
4	11926119	11926707	589	Promoter (<=1kb)	ENSRNA049461002	0
5	16656787	16657253	467	Promoter (<=1kb)	Zm00001d013662	-80
5	2379046	2379652	607	Promoter (<=1kb)	ENSRNA049463667	0
4	83154428	83155115	688	Distal Intergenic	Zm00001d050355	-47585
5	39611870	39612565	696	Distal Intergenic	Zm00001d014290	-47434
4	227889673	227890074	402	Distal Intergenic	Zm00001d053370	-31983
4	962193	962530	338	Distal Intergenic	Zm00001d048594	-17481
1	35019724	35020462	739	Promoter (<=1kb)	Zm00001d028439	-32
5	34633196	34633675	480	Distal Intergenic	Zm00001d014162	21288
9	147500620	147501060	441	Downstream (2-3kb)	Zm00001d027210	5151
8	13893940	13894357	418	Promoter (<=1kb)	Zm00001d008594	0
B73V4_ctg182	689179	689479	301	Distal Intergenic	Zm00001d000041	25089
1	211247351	211247757	407	Promoter (<=1kb)	Zm00001d032070	0
4	27743089	27743491	403	Promoter (<=1kb)	Zm00001d049356	-146
1	267275736	267276194	459	Promoter (<=1kb)	Zm00001d033564	-2
4	102677735	102678324	590	Intron (Zm00001d050588_T001/Zm00001d050588, intron 2 of 4)	Zm00001d050588	7542
9	1163363	1163940	578	Distal Intergenic	Zm00001d044750	4940
10	25058080	25058481	402	Distal Intergenic	Zm00001d023853	25896
4	24741558	24741975	418	Promoter (<=1kb)	Zm00001d026765	0
8	140806704	140807199	496	Distal Intergenic	Zm00001d011152	48449
4	186828710	186829096	387	Promoter (<=1kb)	Zm00001d052314	0
5	124502144	124502588	445	Distal Intergenic	Zm00001d015829	47210
10	41889954	41891165	1212	Distal Intergenic	Zm00001d024075	188289
7	143464409	143465490	1082	Distal Intergenic	Zm00001d021132	-5858
7	105509245	105509700	456	Promoter (<=1kb)	Zm00001d020310	0
1	41844627	41845348	722	Promoter (<=1kb)	Zm00001d028654	0
1	291275715	291276060	346	Promoter (<=1kb)	Zm00001d034376	0
3	223326944	223327644	701	Downstream (2-3kb)	Zm00001d044264	4922
5	33863538	33863913	376	Distal Intergenic	Zm00001d001533	16345
2	197417296	197417764	469	Promoter (<=1kb)	Zm00001d006070	0
6	66051208	66051557	350	Distal Intergenic	Zm00001d036013	-33941
2	141944155	141944819	665	Promoter (<=1kb)	ENSRNA049470085	0
7	17540486	17541024	539	Distal Intergenic	Zm00001d001095	16220
1	302131342	302131908	567	Promoter (<=1kb)	Zm00001d034779	0
8	162925599	162926088	490	Promoter (<=1kb)	Zm00001d011854	0
9	25240425	25240972	548	Promoter (<=1kb)	Zm00001d045516	0
3	117383589	117384218	630	Promoter (<=1kb)	Zm00001d041407	0
3	15909374	15909834	461	Promoter (<=1kb)	Zm00001d039821	0
10	99720088	99720466	379	Distal Intergenic	Zm00001d025012	-59540
5	195056710	195057254	545	Distal Intergenic	Zm00001d017407	11972
8	69371310	69371647	338	Distal Intergenic	Zm00001d009538	-12507
8	15223823	15224218	396	Intron (Zm00001d008628_T001/Zm00001d008628, intron 1 of 4)	Zm00001d008628	556
6	25853009	25853494	486	Promoter (<=1kb)	Zm00001d001322	-85
5	1135296	1135823	528	Promoter (<=1kb)	Zm00001d012856	0
10	38040060	38040313	254	Intron (Zm00001d024029_T001/Zm00001d024029, intron 1 of 2)	Zm00001d024029	68
1	276294560	276294981	422	Distal Intergenic	Zm00001d033860	-6197
2	6302161	6302803	643	Promoter (<=1kb)	Zm00001d002125	0
2	153042608	153043011	404	Distal Intergenic	Zm00001d004996	37237
4	197783029	197783330	302	Distal Intergenic	Zm00001d052697	-38186
2	197253632	197254254	623	Promoter (<=1kb)	Zm00001d006067	0
2	238175010	238175457	448	Distal Intergenic	Zm00001d007719	-16493
9	125817809	125818272	464	Promoter (<=1kb)	Zm00001d047296	0
4	183275213	183276270	1058	Distal Intergenic	Zm00001d052208	37071
7	19594787	19595069	283	Distal Intergenic	Zm00001d019160	1264
1	76064973	76065325	353	Promoter (<=1kb)	Zm00001d029557	0
8	58332256	58332703	448	Distal Intergenic	Zm00001d009354	-40787
6	53505483	53505747	265	Distal Intergenic	Zm00001d035824	-2616
2	128628193	128628657	465	Promoter (<=1kb)	Zm00001d004669	0
9	125907896	125908338	443	Downstream (1-2kb)	Zm00001d047298	2633
1	246420558	246420933	376	Distal Intergenic	Zm00001d032999	65491
1	300960753	300961305	553	Promoter (<=1kb)	Zm00001d034733	0
3	19350752	19351285	534	Promoter (<=1kb)	Zm00001d039918	0
9	46912705	46913750	1046	Promoter (<=1kb)	Zm00001d027091	0
10	9027681	9028088	408	Distal Intergenic	Zm00001d023534	-50089
2	55988161	55988627	467	Distal Intergenic	Zm00001d003712	93342
6	169159588	169160090	503	Promoter (<=1kb)	Zm00001d039043	0
4	233313942	233314678	737	Distal Intergenic	Zm00001d053537	-7913
8	139985383	139985812	430	Promoter (<=1kb)	Zm00001d011131	-116
9	53144687	53145199	513	Promoter (<=1kb)	Zm00001d046003	-827
2	182648276	182648787	512	Distal Intergenic	Zm00001d005662	-20601
9	151401134	151401286	153	Promoter (1-2kb)	Zm00001d048173	-1020
10	128559408	128559754	347	Distal Intergenic	Zm00001d025756	18258
9	155202158	155202353	196	Downstream (1-2kb)	Zm00001d048369	3467
3	14002140	14002620	481	Promoter (<=1kb)	Zm00001d000479	0
10	8017377	8018014	638	Promoter (<=1kb)	Zm00001d023510	0
10	54734073	54734434	362	Distal Intergenic	Zm00001d023101	551
5	56682213	56682470	258	Distal Intergenic	Zm00001d014630	-51124
6	154559099	154559651	553	Promoter (<=1kb)	Zm00001d038326	0
9	46496428	46496893	466	Distal Intergenic	Zm00001d045901	-22870
6	1909247	1909505	259	Distal Intergenic	Zm00001d035018	-34616
1	303260334	303260943	610	Distal Intergenic	Zm00001d034830	-9776
3	168688151	168688736	586	Promoter (<=1kb)	Zm00001d042470	0
3	1430694	1431077	384	Promoter (<=1kb)	Zm00001d039306	0
B73V4_ctg68	35837	36262	426	Promoter (<=1kb)	Zm00001d000428	0
3	45134083	45134451	369	Intron (Zm00001d040468_T001/Zm00001d040468, intron 1 of 15)	Zm00001d040468	418
6	37510047	37510586	540	Promoter (<=1kb)	Zm00001d035629	0
5	15927611	15928188	578	Downstream (<1kb)	Zm00001d013633	1423
7	25503637	25504154	518	Promoter (<=1kb)	Zm00001d019283	0
6	141888724	141889146	423	Distal Intergenic	Zm00001d037915	-13304
1	242243681	242244039	359	Distal Intergenic	Zm00001d032901	-30708
1	176660687	176661285	599	Promoter (<=1kb)	Zm00001d031090	0
4	96801695	96802237	543	Promoter (<=1kb)	Zm00001d050526	0
6	123595643	123596203	561	Promoter (<=1kb)	Zm00001d037377	0
7	86302471	86303126	656	Distal Intergenic	Zm00001d020021	33903
9	97021159	97021674	516	Distal Intergenic	Zm00001d046582	113933
5	10276613	10276986	374	Promoter (<=1kb)	Zm00001d013391	0
1	288970380	288970986	607	Promoter (<=1kb)	Zm00001d034313	0
6	91034465	91034852	388	Distal Intergenic	Zm00001d036517	30768
9	152920977	152921845	869	Promoter (<=1kb)	Zm00001d048234	0
10	45008108	45008637	530	Distal Intergenic	Zm00001d024101	-23531
9	100148748	100149208	461	Distal Intergenic	Zm00001d046643	-15059
8	57465921	57466183	263	Distal Intergenic	Zm00001d009341	27088
9	48951153	48951625	473	Distal Intergenic	Zm00001d045948	-40940
2	125834176	125834424	249	Distal Intergenic	Zm00001d000913	-11582
5	70551637	70552007	371	Distal Intergenic	Zm00001d014969	-20887
3	223001919	223002390	472	Promoter (<=1kb)	Zm00001d044247	0
B73V4_ctg193	47098	47469	372	Distal Intergenic	ENSRNA049457643	-184476
4	231480024	231480468	445	Distal Intergenic	Zm00001d027012	11661
3	34582259	34582824	566	Distal Intergenic	Zm00001d040263	-69844
9	103739427	103740014	588	Distal Intergenic	Zm00001d046726	-3575
6	72946004	72946483	480	3' UTR	Zm00001d036118	1246
9	64872047	64872616	570	Distal Intergenic	Zm00001d046122	-65553
2	5814814	5815443	630	Promoter (<=1kb)	Zm00001d002090	0
4	224627374	224627763	390	Distal Intergenic	Zm00001d053293	5507
5	164245746	164246295	550	Promoter (<=1kb)	Zm00001d016479	0
B73V4_ctg178	309241	309698	458	Promoter (<=1kb)	Zm00001d000199	0
6	83884494	83884852	359	Intron (Zm00001d036311_T001/Zm00001d036311, intron 9 of 15)	Zm00001d036311	9901
6	17340035	17340449	415	Distal Intergenic	Zm00001d035253	32772
4	128723931	128724351	421	Distal Intergenic	Zm00001d050892	-47379
4	150058126	150059009	884	Promoter (<=1kb)	Zm00001d051242	0
3	219627319	219627799	481	Distal Intergenic	ENSRNA049472224	17248
1	150417422	150417852	431	Distal Intergenic	Zm00001d030643	-51914
1	231065006	231065446	441	Promoter (<=1kb)	Zm00001d032575	0
1	14449333	14449746	414	Distal Intergenic	Zm00001d027819	1319
6	119534466	119534899	434	Distal Intergenic	Zm00001d037289	-5573
4	126834500	126834957	458	Distal Intergenic	Zm00001d050850	-124006
4	176049655	176050040	386	Promoter (<=1kb)	Zm00001d051995	0
1	3031688	3032189	502	Promoter (<=1kb)	Zm00001d027329	0
4	129284904	129285154	251	Distal Intergenic	Zm00001d050903	-59340
4	24088797	24089170	374	Distal Intergenic	Zm00001d049274	15427
1	233761045	233761922	878	Distal Intergenic	Zm00001d032675	-4141
1	77001679	77002450	772	Promoter (<=1kb)	Zm00001d022762	0
3	136389943	136390300	358	Distal Intergenic	Zm00001d041762	-9317
1	300925301	300925750	450	Promoter (<=1kb)	Zm00001d034730	0
2	101796746	101797160	415	Distal Intergenic	Zm00001d004301	-196502
3	139965902	139966275	374	Distal Intergenic	Zm00001d041838	-8315
3	149049608	149049994	387	Promoter (<=1kb)	Zm00001d042058	0
8	74851560	74851948	389	Distal Intergenic	Zm00001d009657	-27465
9	101936478	101936741	264	Distal Intergenic	Zm00001d046677	-2030
2	216101082	216101598	517	Promoter (<=1kb)	Zm00001d006758	0
9	113701070	113701482	413	Distal Intergenic	Zm00001d046973	-47425
1	222021761	222022256	496	Distal Intergenic	Zm00001d032318	4488
5	45697481	45698309	829	Distal Intergenic	Zm00001d014418	-33199
9	58106636	58106885	250	Downstream (<1kb)	Zm00001d027099	6658
8	109240298	109240742	445	Distal Intergenic	Zm00001d010315	44799
2	81158021	81158818	798	Distal Intergenic	Zm00001d004085	222154
3	148719257	148719659	403	Promoter (<=1kb)	Zm00001d042052	0
3	224653314	224653729	416	Distal Intergenic	Zm00001d044303	-11443
8	93184770	93185412	643	Distal Intergenic	Zm00001d009977	17408
4	68605854	68606256	403	Distal Intergenic	Zm00001d050140	103355
8	75514701	75514958	258	Distal Intergenic	Zm00001d009678	3217
7	175728698	175729087	390	Promoter (1-2kb)	Zm00001d022338	-1528
7	46939522	46939886	365	Distal Intergenic	Zm00001d019629	-34285
8	164418255	164418645	391	Promoter (<=1kb)	Zm00001d011914	-737
2	212902646	212903114	469	Distal Intergenic	Zm00001d006628	-10859
7	135002218	135002568	351	Promoter (<=1kb)	Zm00001d020864	-699
3	55730687	55731259	573	Distal Intergenic	Zm00001d040641	-14239
1	78421880	78422276	397	Distal Intergenic	Zm00001d029598	-16369
3	130626591	130627021	431	Promoter (<=1kb)	Zm00001d041635	0
6	170628955	170629361	407	Distal Intergenic	Zm00001d039127	22084
10	2027705	2028142	438	Promoter (<=1kb)	Zm00001d023278	0
3	77163990	77164353	364	Distal Intergenic	Zm00001d040898	-107079
4	844056	844547	492	Distal Intergenic	Zm00001d048591	-20849
1	210332351	210332609	259	Distal Intergenic	Zm00001d032042	-12124
1	31060386	31060869	484	Promoter (<=1kb)	Zm00001d028332	0
4	22865570	22867053	1484	Distal Intergenic	Zm00001d049250	-2762
5	70337771	70338248	478	Promoter (<=1kb)	Zm00001d014960	0
1	104756468	104756972	505	Exon (Zm00001d022786_T001/Zm00001d022786, exon 1 of 1)	Zm00001d022786	234
8	77219720	77220160	441	Promoter (<=1kb)	Zm00001d009712	0
10	95475945	95476385	441	Distal Intergenic	Zm00001d024928	-2598
3	98173049	98173595	547	Distal Intergenic	Zm00001d041112	-33314
4	40252878	40253303	426	Distal Intergenic	Zm00001d049687	12005
4	119649371	119649939	569	Distal Intergenic	Zm00001d050735	-151365
2	91200050	91200491	442	Promoter (<=1kb)	Zm00001d004203	0
10	62514639	62515043	405	Promoter (<=1kb)	Zm00001d024294	0
3	210533119	210533590	472	Distal Intergenic	Zm00001d043803	13752
5	82698384	82698802	419	Promoter (1-2kb)	Zm00001d015284	-1751
5	65219069	65219467	399	Distal Intergenic	Zm00001d014844	-21594
5	43621141	43621573	433	Distal Intergenic	Zm00001d014377	54705
B73V4_ctg203	41244	42338	1095	Promoter (<=1kb)	ENSRNA049479595	0
1	185700084	185700554	471	Promoter (<=1kb)	Zm00001d031303	0
5	65529403	65529795	393	Distal Intergenic	Zm00001d014850	-3128
1	152991754	152992199	446	Promoter (<=1kb)	Zm00001d030688	0
4	26259932	26260362	431	Distal Intergenic	Zm00001d049324	-72393
1	93180500	93180908	409	Distal Intergenic	Zm00001d029899	13160
2	152290820	152291255	436	Promoter (<=1kb)	Zm00001d004986	0
1	226437807	226438347	541	Promoter (<=1kb)	Zm00001d032440	0
8	27583787	27584163	377	Promoter (<=1kb)	Zm00001d008962	0
1	218060869	218061296	428	Promoter (<=1kb)	Zm00001d032231	0
1	56652059	56652515	457	Distal Intergenic	Zm00001d029056	-28956
9	14297692	14297992	301	Distal Intergenic	Zm00001d045148	9328
8	108568952	108569556	605	Promoter (<=1kb)	Zm00001d010304	0
10	147796382	147796803	422	Promoter (<=1kb)	Zm00001d026532	0
2	157725821	157726258	438	Promoter (<=1kb)	Zm00001d005085	0
10	87655875	87656191	317	Distal Intergenic	Zm00001d024781	110419
1	67773359	67773853	495	Distal Intergenic	Zm00001d029368	16898
6	166175341	166175749	409	Promoter (<=1kb)	Zm00001d038871	0
5	176501250	176501603	354	Promoter (<=1kb)	Zm00001d016802	0
3	125330483	125330930	448	Promoter (<=1kb)	Zm00001d041515	-395
3	42787948	42788335	388	Exon (Zm00001d000516_T001/Zm00001d000516, exon 1 of 1)	Zm00001d000516	534
1	185557632	185558451	820	Distal Intergenic	Zm00001d031299	11231
4	78156666	78157134	469	Distal Intergenic	Zm00001d050277	-114302
3	97244895	97245247	353	Distal Intergenic	Zm00001d041098	-35045
2	161564112	161564802	691	Promoter (<=1kb)	Zm00001d000954	-245
3	97911653	97911997	345	Promoter (<=1kb)	Zm00001d041109	0
6	3286391	3286924	534	Promoter (<=1kb)	Zm00001d035054	0
10	35363969	35364552	584	Distal Intergenic	Zm00001d023996	-18009
1	36170224	36170568	345	Distal Intergenic	Zm00001d028474	24434
7	77249125	77250001	877	Distal Intergenic	Zm00001d019933	-125716
5	107786832	107787613	782	Distal Intergenic	Zm00001d015687	-39264
6	110667175	110667424	250	Distal Intergenic	Zm00001d037054	-2905
2	167097220	167097616	397	Promoter (<=1kb)	Zm00001d005276	0
9	48976855	48977293	439	Distal Intergenic	Zm00001d045948	-15272
1	269572579	269572985	407	3' UTR	Zm00001d033648	6172
5	192896055	192896773	719	Promoter (<=1kb)	ENSRNA049459199	0
8	64728528	64728835	308	Downstream (1-2kb)	Zm00001d009441	1282
10	95316053	95316212	160	Promoter (<=1kb)	Zm00001d024926	-203
1	74607627	74608021	395	Distal Intergenic	Zm00001d029524	-31041
5	189163027	189163529	503	Promoter (<=1kb)	Zm00001d017216	0
1	57446335	57446845	511	Promoter (<=1kb)	Zm00001d029084	0
4	36730667	36731090	424	Distal Intergenic	Zm00001d049595	-30226
2	51940729	51941231	503	Promoter (<=1kb)	Zm00001d003648	0
10	130907496	130907825	330	Distal Intergenic	Zm00001d025824	-9156
4	229114151	229114582	432	Distal Intergenic	Zm00001d053394	-27517
8	109465926	109466081	156	5' UTR	Zm00001d010321	238
3	107491097	107491920	824	Distal Intergenic	Zm00001d041236	76036
1	208359132	208359615	484	Promoter (<=1kb)	Zm00001d031975	0
8	132796074	132796871	798	Distal Intergenic	Zm00001d010904	53771
8	145825227	145825810	584	Promoter (<=1kb)	Zm00001d011285	0
8	52456409	52456760	352	Distal Intergenic	ENSRNA049475459	56831
4	73980137	73980660	524	Promoter (<=1kb)	Zm00001d050216	0
4	97861814	97862165	352	Distal Intergenic	Zm00001d050535	-105326
6	63458142	63458493	352	Distal Intergenic	ENSRNA049476438	58967
6	143608834	143609243	410	Promoter (<=1kb)	Zm00001d037961	0
7	149911108	149911621	514	Promoter (<=1kb)	Zm00001d021362	0
8	178313951	178314388	438	Promoter (<=1kb)	Zm00001d012667	0
8	8187499	8188153	655	Distal Intergenic	Zm00001d008417	21308
7	12815746	12816107	362	Distal Intergenic	Zm00001d001089	6832
1	225875495	225875906	412	Distal Intergenic	Zm00001d032411	8131
4	203715981	203716397	417	Distal Intergenic	Zm00001d052892	57828
3	64881389	64881810	422	Promoter (<=1kb)	Zm00001d040774	0
8	144142474	144142902	429	Promoter (<=1kb)	Zm00001d011236	0
1	264841995	264842496	502	Distal Intergenic	Zm00001d033507	-25623
B73V4_ctg150	247766	248018	253	Distal Intergenic	Zm00001d000004	-14356
2	166842002	166842443	442	Promoter (<=1kb)	Zm00001d005275	0
5	181637908	181638288	381	Distal Intergenic	Zm00001d016972	71541
10	112670208	112671221	1014	Promoter (<=1kb)	Zm00001d023159	0
8	37741608	37742194	587	Distal Intergenic	Zm00001d009122	28178
7	105311994	105312435	442	Distal Intergenic	Zm00001d020309	-107851
8	46982996	46983575	580	Distal Intergenic	Zm00001d009247	101080
3	222967611	222968144	534	Promoter (<=1kb)	Zm00001d044246	0
5	155437401	155437865	465	Distal Intergenic	Zm00001d016278	-13250
9	137423109	137423909	801	Distal Intergenic	Zm00001d047625	-3390
4	150838936	150839348	413	Promoter (<=1kb)	Zm00001d051254	0
1	223234298	223235320	1023	Downstream (1-2kb)	Zm00001d032343	5239
1	69844010	69844411	402	Promoter (<=1kb)	Zm00001d029422	0
1	69707771	69708278	508	Distal Intergenic	ENSRNA049473589	25037
4	240491855	240492477	623	Promoter (<=1kb)	Zm00001d027029	0
1	42054282	42054820	539	Promoter (<=1kb)	Zm00001d028656	0
8	19006470	19006952	483	Promoter (<=1kb)	Zm00001d008752	-388
2	134986082	134986537	456	Distal Intergenic	Zm00001d004738	-52219
10	127585968	127586487	520	Distal Intergenic	Zm00001d025724	7803
8	142279836	142280391	556	Promoter (<=1kb)	Zm00001d008111	0
8	83647216	83648242	1027	Distal Intergenic	Zm00001d009821	-86446
B73V4_ctg65	587341	587857	517	Distal Intergenic	Zm00001d000140	40067
4	68553502	68553837	336	Distal Intergenic	Zm00001d050139	-137384
5	82829625	82830180	556	Promoter (<=1kb)	Zm00001d015289	0
8	81764540	81765223	684	Promoter (<=1kb)	Zm00001d009795	0
9	27756090	27756516	427	Distal Intergenic	Zm00001d045594	33122
6	93103148	93103579	432	Promoter (<=1kb)	Zm00001d036571	0
3	136689078	136689693	616	Distal Intergenic	Zm00001d041768	-84519
2	102045221	102045593	373	Distal Intergenic	Zm00001d004305	-14149
9	87100557	87101092	536	Promoter (<=1kb)	Zm00001d046395	0
4	38430551	38431067	517	Promoter (<=1kb)	Zm00001d049638	0
3	127668353	127668698	346	Distal Intergenic	Zm00001d041573	-30874
4	82703977	82704401	425	Promoter (<=1kb)	Zm00001d050347	0
4	25657690	25658184	495	Promoter (<=1kb)	Zm00001d026766	0
1	154821104	154821580	477	Distal Intergenic	Zm00001d030707	-32816
3	43691258	43691586	329	Distal Intergenic	Zm00001d000517	7787
8	44501143	44501706	564	Promoter (<=1kb)	Zm00001d009226	0
5	145444408	145445303	896	Distal Intergenic	Zm00001d001658	16573
9	137995951	137996443	493	Distal Intergenic	Zm00001d047648	-9716
1	303356306	303356874	569	Promoter (<=1kb)	Zm00001d034834	0
10	18997991	18998376	386	Distal Intergenic	Zm00001d023757	4928
8	93167119	93167832	714	Promoter (<=1kb)	Zm00001d009976	0
4	241538107	241538728	622	Distal Intergenic	Zm00001d053812	12741
10	94863986	94864391	406	Distal Intergenic	Zm00001d024916	43044
9	34166280	34166671	392	Distal Intergenic	Zm00001d045703	-165570
2	242151781	242152352	572	Promoter (<=1kb)	Zm00001d007904	0
9	104965081	104965672	592	Promoter (<=1kb)	Zm00001d046768	0
5	38115401	38115859	459	Distal Intergenic	Zm00001d014250	41473
5	100479540	100479933	394	Distal Intergenic	Zm00001d015600	-109384
9	141785494	141785886	393	Promoter (<=1kb)	Zm00001d047787	0
10	94633067	94633315	249	Distal Intergenic	Zm00001d024912	19181
1	159434118	159434552	435	Promoter (<=1kb)	Zm00001d030782	-339
6	21555737	21556600	864	Distal Intergenic	Zm00001d035329	30666
4	237533253	237533811	559	Distal Intergenic	Zm00001d053632	19825
3	180448554	180449102	549	Promoter (<=1kb)	Zm00001d042804	0
1	151125835	151126097	263	Distal Intergenic	Zm00001d030654	-80928
4	221749581	221749988	408	Distal Intergenic	Zm00001d053244	20901
3	99389585	99390070	486	Distal Intergenic	Zm00001d041129	34323
8	92520806	92521224	419	Promoter (<=1kb)	Zm00001d009961	0
10	17851704	17852208	505	Promoter (<=1kb)	Zm00001d023733	0
5	29196267	29196859	593	Distal Intergenic	Zm00001d014027	-95903
1	69920223	69920697	475	Promoter (1-2kb)	Zm00001d029425	-1775
1	95721335	95721779	445	Distal Intergenic	Zm00001d029940	49411
4	82127986	82128393	408	Distal Intergenic	Zm00001d050338	-83300
2	202649631	202650176	546	Promoter (<=1kb)	Zm00001d006242	0
1	26041002	26041678	677	Promoter (<=1kb)	Zm00001d028201	0
5	195115143	195115746	604	Distal Intergenic	Zm00001d017410	-10023
8	167077077	167077573	497	Promoter (<=1kb)	Zm00001d012042	0
4	41729122	41729546	425	Promoter (<=1kb)	Zm00001d049729	0
1	151464059	151464473	415	Promoter (<=1kb)	Zm00001d030659	0
3	178427101	178427729	629	Promoter (<=1kb)	Zm00001d042730	0
10	117245079	117245575	497	Distal Intergenic	Zm00001d025402	-9280
9	105647030	105647500	471	Distal Intergenic	Zm00001d046779	27755
4	27925426	27925920	495	Promoter (<=1kb)	Zm00001d049363	0
9	19942327	19942820	494	Promoter (1-2kb)	Zm00001d045371	-1568
2	162280930	162281410	481	Promoter (<=1kb)	Zm00001d005173	0
4	217591992	217592392	401	Distal Intergenic	Zm00001d053165	35924
5	152447380	152447900	521	Distal Intergenic	Zm00001d016245	-12376
4	229037215	229037560	346	Distal Intergenic	Zm00001d053393	-18881
4	186244725	186245133	409	Promoter (<=1kb)	Zm00001d052294	0
2	184883674	184884183	510	Distal Intergenic	Zm00001d005726	-38402
8	151486288	151486978	691	Distal Intergenic	Zm00001d011473	24897
5	49883823	49884173	351	Distal Intergenic	Zm00001d014486	-30943
10	34317656	34318224	569	Distal Intergenic	Zm00001d023985	-12771
4	156767200	156767884	685	Promoter (<=1kb)	Zm00001d051387	0
3	130831923	130832374	452	Distal Intergenic	Zm00001d041638	41721
7	11056677	11057355	679	Promoter (<=1kb)	Zm00001d018969	0
3	233781613	233782047	435	Distal Intergenic	Zm00001d044639	-29139
1	231274168	231274860	693	Distal Intergenic	Zm00001d032582	-63674
9	70154084	70154494	411	Intron (Zm00001d046183_T001/Zm00001d046183, intron 9 of 9)	Zm00001d046183	15093
8	126051625	126052137	513	Promoter (<=1kb)	Zm00001d010727	0
10	15719538	15719927	390	Promoter (<=1kb)	Zm00001d023692	-611
5	195468006	195468537	532	Promoter (<=1kb)	Zm00001d017421	0
4	107860575	107860827	253	Promoter (<=1kb)	Zm00001d050635	-23
8	143020315	143020739	425	Promoter (<=1kb)	Zm00001d011210	0
3	114250919	114251461	543	Promoter (<=1kb)	Zm00001d041362	0
6	105835178	105835644	467	Distal Intergenic	Zm00001d036894	-3929
5	56660318	56660712	395	Distal Intergenic	Zm00001d014630	-29229
3	10945064	10945550	487	Promoter (<=1kb)	Zm00001d039660	0
2	107789223	107789692	470	Distal Intergenic	Zm00001d000886	20733
10	12530520	12530902	383	Distal Intergenic	Zm00001d023623	-25142
5	102252060	102252481	422	Promoter (<=1kb)	Zm00001d015635	0
5	53158442	53158950	509	Distal Intergenic	Zm00001d014559	39692
5	76284986	76285457	472	Intron (Zm00001d001579_T001/Zm00001d001579, intron 1 of 1)	Zm00001d001579	269
8	83122917	83123337	421	Distal Intergenic	Zm00001d009816	-237686
8	98909001	98910090	1090	Distal Intergenic	Zm00001d010087	-46699
9	6538867	6539266	400	Downstream (<1kb)	Zm00001d044888	294
3	128759092	128759627	536	Distal Intergenic	Zm00001d041591	5948
5	114870061	114870476	416	Distal Intergenic	Zm00001d015737	-81949
5	108889865	108890224	360	Distal Intergenic	Zm00001d015702	7266
8	149828416	149829066	651	Distal Intergenic	Zm00001d011413	-15853
10	35859761	35860295	535	Exon (Zm00001d024004_T001/Zm00001d024004, exon 2 of 3)	Zm00001d024004	3888
9	84613217	84613617	401	Distal Intergenic	Zm00001d046366	-115909
5	5372832	5373473	642	Promoter (<=1kb)	Zm00001d013141	0
7	35074697	35075038	342	Promoter (<=1kb)	Zm00001d001122	-982
1	228702663	228703090	428	Distal Intergenic	Zm00001d032503	-12270
3	113999561	113999927	367	Downstream (<1kb)	Zm00001d041353	5508
7	152604856	152605392	537	Promoter (<=1kb)	Zm00001d021453	0
3	181536047	181536583	537	Distal Intergenic	Zm00001d042834	-4509
1	103675812	103676129	318	Distal Intergenic	Zm00001d030074	41431
1	2796868	2797483	616	Distal Intergenic	Zm00001d027314	-12268
1	172385888	172386259	372	Promoter (<=1kb)	Zm00001d022857	0
7	49409043	49409617	575	Distal Intergenic	Zm00001d019669	87443
2	157228376	157228987	612	Promoter (<=1kb)	Zm00001d005072	0
6	58859678	58860212	535	Promoter (<=1kb)	Zm00001d035901	0
1	49776517	49776933	417	Distal Intergenic	Zm00001d028889	-25586
3	213665256	213665810	555	Promoter (<=1kb)	Zm00001d043911	0
3	75411652	75412448	797	Distal Intergenic	Zm00001d040883	-11695
9	12126274	12126660	387	Distal Intergenic	Zm00001d045088	30713
4	198053518	198053922	405	Promoter (<=1kb)	Zm00001d052700	0
7	148630412	148630958	547	Promoter (<=1kb)	Zm00001d021314	0
3	67308163	67308609	447	Distal Intergenic	Zm00001d040810	95762
3	231533312	231533914	603	Downstream (2-3kb)	Zm00001d044552	9900
9	1323312	1323671	360	Distal Intergenic	Zm00001d044754	18882
2	144667937	144668414	478	Distal Intergenic	Zm00001d004852	6633
1	117593892	117594903	1012	Distal Intergenic	Zm00001d030266	-25030
4	226695445	226695815	371	Distal Intergenic	Zm00001d053337	-2338
9	49096666	49097146	481	Distal Intergenic	Zm00001d045950	-62657
10	96913473	96913916	444	Distal Intergenic	Zm00001d024960	-23834
4	138539037	138539462	426	Distal Intergenic	Zm00001d051045	39985
5	898566	899191	626	Promoter (<=1kb)	Zm00001d012821	0
3	173159462	173159976	515	Distal Intergenic	Zm00001d042601	-11536
7	93425796	93426140	345	Distal Intergenic	Zm00001d020113	33411
8	100489063	100489420	358	Distal Intergenic	Zm00001d010128	69097
7	18384561	18385003	443	Distal Intergenic	Zm00001d019131	24436
9	135478957	135479408	452	Distal Intergenic	Zm00001d047559	-19221
6	67349030	67349547	518	Promoter (<=1kb)	Zm00001d036031	0
5	149178760	149179159	400	Distal Intergenic	Zm00001d016186	113428
5	127126865	127127395	531	Promoter (1-2kb)	Zm00001d015865	-1373
9	59048806	59049121	316	Promoter (<=1kb)	Zm00001d027101	-57
7	31433705	31434215	511	Promoter (1-2kb)	Zm00001d001117	-1770
5	141451595	141451966	372	Distal Intergenic	Zm00001d016045	12794
2	45607456	45607967	512	Distal Intergenic	Zm00001d003485	6603
1	167106737	167107510	774	Distal Intergenic	Zm00001d030916	-12778
1	155429908	155430263	356	Distal Intergenic	ENSRNA049459897	-9353
2	189497288	189497771	484	Promoter (<=1kb)	Zm00001d000989	-117
10	98314394	98314775	382	Distal Intergenic	Zm00001d024995	-34233
6	86334319	86334582	264	Distal Intergenic	Zm00001d036384	5744
4	94135675	94136735	1061	Distal Intergenic	Zm00001d050500	183181
1	7660090	7660569	480	Distal Intergenic	Zm00001d027536	28758
1	165210609	165211008	400	Distal Intergenic	Zm00001d030881	26478
2	35982367	35982806	440	Distal Intergenic	Zm00001d003208	-15749
5	175348081	175348608	528	Distal Intergenic	Zm00001d016768	-16664
7	146741061	146741556	496	Promoter (<=1kb)	Zm00001d021240	0
1	219737817	219738281	465	Distal Intergenic	Zm00001d032265	-25148
2	5400137	5400609	473	Distal Intergenic	Zm00001d002071	-5373
9	90708220	90708819	600	Distal Intergenic	Zm00001d046455	14274
10	141808512	141808944	433	Promoter (<=1kb)	Zm00001d026248	0
3	115786561	115786832	272	Distal Intergenic	Zm00001d041393	74632
2	79078795	79079494	700	Distal Intergenic	Zm00001d004049	-29048
8	125104824	125105438	615	Promoter (<=1kb)	Zm00001d010703	0
4	71969051	71970354	1304	Distal Intergenic	Zm00001d050190	-7458
5	156343434	156343880	447	Promoter (<=1kb)	Zm00001d001667	-31
4	192270738	192271041	304	Distal Intergenic	Zm00001d052529	18605
1	49712175	49712600	426	Promoter (<=1kb)	Zm00001d022724	0
6	144965673	144966093	421	Promoter (<=1kb)	Zm00001d038006	0
9	125760152	125760572	421	Distal Intergenic	Zm00001d047293	8601
1	306970299	306971166	868	Distal Intergenic	Zm00001d034962	-48939
1	72294346	72294671	326	Promoter (<=1kb)	Zm00001d029472	0
6	152934019	152934394	376	Downstream (2-3kb)	Zm00001d038272	5815
8	173422742	173423319	578	Promoter (<=1kb)	Zm00001d012391	0
2	27782656	27783053	398	Promoter (<=1kb)	Zm00001d002944	0
5	3247800	3248203	404	Distal Intergenic	Zm00001d013018	6395
5	5459780	5460492	713	Promoter (<=1kb)	ENSRNA049463865	0
7	69518898	69519426	529	Distal Intergenic	Zm00001d019850	119174
5	42064196	42064735	540	Promoter (<=1kb)	Zm00001d014344	0
8	21061624	21062081	458	Distal Intergenic	Zm00001d008805	57203
3	214948628	214949325	698	Promoter (<=1kb)	Zm00001d043962	0
5	214938786	214939286	501	Promoter (<=1kb)	Zm00001d018130	0
9	127730822	127731368	547	Promoter (<=1kb)	Zm00001d047362	0
9	10329428	10330013	586	Promoter (<=1kb)	Zm00001d045017	-274
4	66437853	66438230	378	Promoter (<=1kb)	Zm00001d026827	-41
7	90055559	90056022	464	Distal Intergenic	Zm00001d020069	29920
3	110171202	110171698	497	Promoter (<=1kb)	Zm00001d041280	0
1	208221649	208222092	444	Promoter (<=1kb)	Zm00001d031967	0
8	132435473	132435992	520	Promoter (<=1kb)	Zm00001d010894	0
3	119205687	119206149	463	Distal Intergenic	Zm00001d041430	6224
1	190978996	190979361	366	Distal Intergenic	Zm00001d031459	14185
4	151640495	151640962	468	Promoter (<=1kb)	Zm00001d051286	0
5	53175884	53176457	574	Distal Intergenic	Zm00001d014560	-52044
10	86098143	86098543	401	Distal Intergenic	Zm00001d024751	-7564
7	181391307	181392007	701	Promoter (<=1kb)	Zm00001d022622	0
6	8196964	8197473	510	Distal Intergenic	Zm00001d001298	-9449
3	33394537	33394979	443	Promoter (<=1kb)	ENSRNA049441530	0
3	10970922	10971265	344	Distal Intergenic	Zm00001d039661	-17487
5	30865553	30865950	398	Distal Intergenic	Zm00001d014056	2831
2	159005628	159006029	402	Distal Intergenic	Zm00001d005114	57826
2	186477967	186478556	590	Distal Intergenic	Zm00001d005756	-97116
3	205578616	205578840	225	Promoter (<=1kb)	Zm00001d043630	0
5	25457399	25458117	719	Distal Intergenic	Zm00001d013937	-23053
5	82705768	82706197	430	Promoter (<=1kb)	Zm00001d015286	-598
3	52779062	52779447	386	Promoter (1-2kb)	Zm00001d040603	-1395
7	179965509	179965940	432	Promoter (<=1kb)	Zm00001d022557	0
8	139157220	139157692	473	Promoter (<=1kb)	Zm00001d011108	0
10	114741084	114741728	645	Promoter (<=1kb)	Zm00001d025340	0
3	228394141	228394555	415	Promoter (<=1kb)	Zm00001d044452	0
10	27121451	27121977	527	Distal Intergenic	Zm00001d023899	-45755
2	150645017	150645431	415	Distal Intergenic	Zm00001d004957	31172
2	5273416	5273846	431	Distal Intergenic	Zm00001d002066	-4967
1	152223998	152224722	725	Promoter (<=1kb)	Zm00001d022826	0
4	5407246	5407783	538	Promoter (<=1kb)	Zm00001d048777	0
3	138185854	138186283	430	Distal Intergenic	Zm00001d041789	-27797
3	148925839	148926234	396	Distal Intergenic	Zm00001d042056	9539
5	35788261	35788699	439	Promoter (<=1kb)	Zm00001d014192	0
1	54820488	54820998	511	Downstream (1-2kb)	Zm00001d029011	5601
7	38640980	38641350	371	Distal Intergenic	Zm00001d019511	97703
1	113159094	113159617	524	Distal Intergenic	Zm00001d030208	37018
5	185270491	185271095	605	Promoter (<=1kb)	Zm00001d017096	0
5	3644682	3645794	1113	Distal Intergenic	Zm00001d013043	-15637
1	288458472	288459438	967	Promoter (<=1kb)	Zm00001d022998	0
4	20639127	20639555	429	Promoter (<=1kb)	Zm00001d049208	0
2	7268593	7269032	440	Promoter (1-2kb)	Zm00001d002175	-1062
4	207783701	207784179	479	Promoter (1-2kb)	Zm00001d052989	-1065
7	119867911	119868320	410	Distal Intergenic	Zm00001d020514	-55887
7	98399411	98399837	427	Distal Intergenic	Zm00001d020185	32399
8	167794417	167794958	542	Distal Intergenic	Zm00001d012081	-27899
2	186454793	186455311	519	Distal Intergenic	Zm00001d005754	-102570
3	96989413	96990110	698	Promoter (<=1kb)	Zm00001d041092	0
8	11508691	11509653	963	Distal Intergenic	Zm00001d008523	1732
5	182680834	182681267	434	Distal Intergenic	Zm00001d017010	-4018
1	211547252	211547671	420	Distal Intergenic	Zm00001d032075	20557
6	84816268	84816786	519	Promoter (<=1kb)	Zm00001d001383	0
9	138634460	138634948	489	Promoter (1-2kb)	Zm00001d047665	-1019
1	168777201	168777612	412	Promoter (<=1kb)	Zm00001d022855	-189
6	135723742	135724206	465	Distal Intergenic	Zm00001d037736	47094
1	190050194	190050809	616	Promoter (<=1kb)	ENSRNA049465132	0
2	156774522	156775013	492	Distal Intergenic	Zm00001d005061	-20643
8	143136412	143136928	517	Distal Intergenic	Zm00001d011213	27825
2	61494689	61495057	369	Distal Intergenic	Zm00001d003835	30577
2	166546064	166546555	492	Distal Intergenic	Zm00001d005270	15328
1	64353869	64354214	346	Promoter (<=1kb)	Zm00001d029266	0
B73V4_ctg103	26226	26641	416	Distal Intergenic	Zm00001d000298	19103
7	98884043	98884501	459	Promoter (<=1kb)	Zm00001d020201	0
8	52069138	52069547	410	Distal Intergenic	Zm00001d009286	53687
9	23695802	23696448	647	Promoter (<=1kb)	Zm00001d045478	0
4	113078391	113078900	510	Distal Intergenic	Zm00001d050664	-74399
10	22803626	22804078	453	Promoter (<=1kb)	Zm00001d023810	0
4	177670351	177670770	420	Promoter (<=1kb)	Zm00001d026947	-31
8	174292649	174293071	423	Promoter (<=1kb)	Zm00001d012423	0
5	156146510	156146866	357	Promoter (<=1kb)	Zm00001d016299	0
10	133665745	133666152	408	Promoter (<=1kb)	Zm00001d025913	0
5	178308642	178309127	486	Promoter (<=1kb)	Zm00001d016851	0
9	33790076	33790338	263	Promoter (1-2kb)	Zm00001d045698	-1802
7	10186988	10187354	367	Promoter (<=1kb)	Zm00001d018944	0
7	172078985	172079501	517	Promoter (<=1kb)	Zm00001d022181	0
7	181004946	181005299	354	Downstream (1-2kb)	Zm00001d022608	2189
7	48571746	48572134	389	Distal Intergenic	Zm00001d019660	-138288
1	227539393	227540013	621	Promoter (<=1kb)	Zm00001d032464	0
2	2611952	2612523	572	Promoter (<=1kb)	Zm00001d001901	0
4	227760811	227761306	496	Promoter (<=1kb)	Zm00001d053367	0
1	265127938	265128693	756	Distal Intergenic	Zm00001d033510	33470
1	160809534	160809956	423	Promoter (<=1kb)	Zm00001d022842	-28
10	149245257	149245787	531	Promoter (<=1kb)	Zm00001d026635	0
2	66394719	66395142	424	Promoter (<=1kb)	Zm00001d003902	0
6	136105063	136105516	454	Distal Intergenic	Zm00001d037742	-13761
7	172001027	172001377	351	Promoter (<=1kb)	Zm00001d022180	0
4	189123144	189123526	383	Distal Intergenic	Zm00001d052397	-17009
4	176245383	176245997	615	Promoter (<=1kb)	Zm00001d052001	0
6	166840003	166840447	445	Promoter (<=1kb)	ENSRNA049477519	0
3	50110981	50111448	468	Distal Intergenic	Zm00001d040563	-6252
3	101178969	101179473	505	Distal Intergenic	Zm00001d041164	93955
1	222841075	222841575	501	Promoter (<=1kb)	Zm00001d032334	0
9	132671133	132671568	436	Promoter (<=1kb)	Zm00001d047497	0
6	31290431	31291284	854	Distal Intergenic	Zm00001d035528	139351
9	150169961	150170351	391	Promoter (<=1kb)	Zm00001d048100	0
9	91807547	91807961	415	Exon (Zm00001d046479_T001/Zm00001d046479, exon 1 of 2)	Zm00001d046479	841
7	150365965	150366482	518	Distal Intergenic	Zm00001d021379	15272
1	292211237	292211710	474	Distal Intergenic	Zm00001d034412	-23350
1	275318432	275319114	683	Distal Intergenic	Zm00001d033835	7809
2	240147701	240148170	470	Promoter (<=1kb)	Zm00001d007815	0
5	197994902	197995583	682	Promoter (<=1kb)	Zm00001d017510	-453
4	157214124	157214605	482	Promoter (<=1kb)	Zm00001d051404	0
6	54015633	54015955	323	Distal Intergenic	Zm00001d035832	-2965
8	95603017	95603707	691	Promoter (<=1kb)	Zm00001d010023	0
5	58128855	58129141	287	Distal Intergenic	Zm00001d014665	-29531
10	12652150	12652632	483	Distal Intergenic	Zm00001d023625	-5187
2	231921429	231921921	493	Promoter (<=1kb)	Zm00001d007446	0
5	137086832	137087208	377	Promoter (<=1kb)	Zm00001d015988	0
9	64855308	64855915	608	Distal Intergenic	Zm00001d046122	-82254
6	148382299	148382870	572	Promoter (<=1kb)	Zm00001d038113	0
3	15942650	15943197	548	Distal Intergenic	Zm00001d039825	-15041
10	6233398	6233968	571	Promoter (<=1kb)	Zm00001d023048	0
4	37683928	37684309	382	Promoter (<=1kb)	Zm00001d049615	0
3	30563598	30563967	370	Distal Intergenic	Zm00001d040172	19187
10	103948458	103949217	760	Promoter (<=1kb)	Zm00001d025099	0
8	120733259	120733802	544	Promoter (<=1kb)	Zm00001d010575	0
1	95018168	95018625	458	Distal Intergenic	Zm00001d029933	-3415
4	178747988	178748429	442	Promoter (<=1kb)	Zm00001d052075	0
2	162584623	162585023	401	Distal Intergenic	Zm00001d005178	47631
5	145360564	145360829	266	Distal Intergenic	Zm00001d016115	-57056
7	161424213	161424620	408	Promoter (<=1kb)	Zm00001d021721	0
6	141662908	141663538	631	Promoter (<=1kb)	Zm00001d037908	-388
3	33759528	33759963	436	Distal Intergenic	Zm00001d040248	-15896
9	9852251	9852759	509	Promoter (<=1kb)	Zm00001d045006	0
2	168980674	168981030	357	Distal Intergenic	Zm00001d005307	-14968
10	116549593	116550095	503	Promoter (<=1kb)	Zm00001d025381	0
4	18288135	18288499	365	Distal Intergenic	Zm00001d049157	7767
4	235972983	235973473	491	Downstream (1-2kb)	Zm00001d053600	2217
2	184220270	184220792	523	Distal Intergenic	Zm00001d005711	-45819
7	145305907	145306389	483	Promoter (<=1kb)	Zm00001d021187	0
5	76823076	76823577	502	Promoter (<=1kb)	Zm00001d015134	0
2	205195148	205195649	502	Promoter (<=1kb)	Zm00001d006345	0
2	70753284	70753711	428	Distal Intergenic	Zm00001d003943	3170
1	178420360	178421098	739	Distal Intergenic	Zm00001d031125	32913
10	35034579	35034991	413	Distal Intergenic	ENSRNA049479540	-28478
10	54937886	54938273	388	Distal Intergenic	Zm00001d024193	-15810
9	128470614	128470992	379	Promoter (<=1kb)	Zm00001d047388	0
4	125397466	125397917	452	Distal Intergenic	Zm00001d050834	25457
3	5291444	5291900	457	Promoter (<=1kb)	Zm00001d039475	0
1	157203080	157203638	559	Distal Intergenic	Zm00001d030739	-77573
4	33082467	33083045	579	Distal Intergenic	Zm00001d049522	52272
4	20272674	20273355	682	Distal Intergenic	Zm00001d026761	-4429
6	42181320	42181816	497	Distal Intergenic	Zm00001d035713	114402
8	61301216	61301635	420	Promoter (<=1kb)	Zm00001d008036	0
9	142499963	142500352	390	Promoter (<=1kb)	Zm00001d047814	0
4	44122267	44122840	574	Distal Intergenic	Zm00001d049774	-4398
5	185544748	185545426	679	Promoter (<=1kb)	Zm00001d017106	0
2	54578844	54579272	429	Promoter (<=1kb)	Zm00001d000816	-50
1	67584543	67585013	471	Distal Intergenic	Zm00001d029365	-10324
9	148952985	148953519	535	Distal Intergenic	Zm00001d048053	26370
1	208839203	208839604	402	Promoter (<=1kb)	Zm00001d031988	0
7	174469992	174470281	290	Downstream (2-3kb)	Zm00001d022287	7706
7	49819904	49820534	631	Distal Intergenic	Zm00001d019674	-138563
4	150586371	150586913	543	Promoter (<=1kb)	Zm00001d026909	-394
2	46918819	46919228	410	Distal Intergenic	Zm00001d003531	77213
6	154567010	154567300	291	Distal Intergenic	Zm00001d038326	3892
4	197939076	197939574	499	Distal Intergenic	Zm00001d052698	58138
4	204743646	204744022	377	Distal Intergenic	Zm00001d052917	1621
1	133710875	133712680	1806	Distal Intergenic	Zm00001d030456	15359
9	16814499	16814869	371	Distal Intergenic	Zm00001d045240	-5109
8	44314842	44315238	397	Distal Intergenic	Zm00001d009222	-45401
2	232847167	232847868	702	Promoter (<=1kb)	Zm00001d007489	0
1	4339744	4340299	556	Promoter (<=1kb)	Zm00001d027394	0
6	19435717	19436095	379	Promoter (<=1kb)	Zm00001d035288	0
4	165612216	165612639	424	Promoter (<=1kb)	Zm00001d051644	0
8	56653753	56654219	467	Distal Intergenic	Zm00001d009331	-14513
9	6095936	6096399	464	Promoter (<=1kb)	Zm00001d044874	0
1	292373539	292374244	706	Promoter (<=1kb)	ENSRNA049470333	0
6	46218647	46219100	454	Distal Intergenic	Zm00001d035762	-52115
3	106550586	106551172	587	Promoter (<=1kb)	Zm00001d000580	-224
10	25533991	25534352	362	Distal Intergenic	Zm00001d023867	-48627
2	1616917	1617368	452	Promoter (<=1kb)	Zm00001d001831	0
1	176359797	176360270	474	Promoter (<=1kb)	Zm00001d031081	0
5	109731724	109732185	462	Distal Intergenic	Zm00001d015705	-59307
2	203321777	203322322	546	Promoter (<=1kb)	Zm00001d006270	0
8	83617054	83617570	517	Distal Intergenic	Zm00001d009821	-117118
10	87814901	87815172	272	Distal Intergenic	Zm00001d024783	-58071
4	204392699	204393168	470	Distal Intergenic	Zm00001d026981	30052
2	147241145	147241391	247	Distal Intergenic	Zm00001d004894	-28370
10	135149768	135150215	448	Distal Intergenic	Zm00001d025979	24476
1	240274849	240275252	404	Promoter (<=1kb)	Zm00001d032852	0
7	145134844	145135313	470	Promoter (<=1kb)	Zm00001d021180	0
6	144486872	144487292	421	Promoter (<=1kb)	Zm00001d037992	0
2	67998059	67998522	464	Distal Intergenic	Zm00001d003920	57172
4	174434483	174434898	416	Promoter (<=1kb)	Zm00001d051912	0
5	18918363	18919078	716	Promoter (<=1kb)	Zm00001d013736	0
9	19150170	19150909	740	Promoter (<=1kb)	Zm00001d045336	0
8	75524684	75525238	555	Distal Intergenic	Zm00001d009678	13200
1	274614583	274615015	433	Distal Intergenic	Zm00001d033817	-40803
9	94256836	94257197	362	Distal Intergenic	Zm00001d046531	-39625
4	71033289	71033874	586	Distal Intergenic	Zm00001d050178	27704
5	139445542	139445941	400	Distal Intergenic	Zm00001d016013	64695
3	46627144	46628112	969	Distal Intergenic	Zm00001d040493	-66481
6	16983792	16984128	337	Distal Intergenic	Zm00001d035246	145421
6	74178123	74178582	460	Downstream (<1kb)	Zm00001d036138	4198
7	40980441	40981046	606	Promoter (<=1kb)	Zm00001d019536	0
6	147682585	147682977	393	Distal Intergenic	Zm00001d038095	-36840
10	143127820	143128493	674	Promoter (<=1kb)	Zm00001d026295	0
4	237930650	237931159	510	Promoter (<=1kb)	Zm00001d053636	0
1	120041567	120042133	567	Distal Intergenic	Zm00001d030295	18558
6	56212242	56212585	344	Distal Intergenic	Zm00001d035854	91937
3	223977823	223978289	467	Promoter (<=1kb)	Zm00001d044281	0
2	9046463	9046965	503	Promoter (<=1kb)	Zm00001d002255	0
8	33051241	33051574	334	Exon (Zm00001d009047_T001/Zm00001d009047, exon 1 of 7)	Zm00001d009047	153
4	67404901	67405466	566	Promoter (<=1kb)	Zm00001d050121	0
10	40896848	40897228	381	Exon (Zm00001d023094_T001/Zm00001d023094, exon 1 of 1)	Zm00001d023094	813
5	134280475	134280959	485	Distal Intergenic	Zm00001d015960	9915
3	8493145	8493748	604	Distal Intergenic	Zm00001d039587	-15158
3	189871808	189872399	592	Promoter (<=1kb)	Zm00001d043129	-117
7	24451681	24452242	562	Distal Intergenic	Zm00001d019260	73494
8	6343046	6343572	527	Distal Intergenic	Zm00001d008362	-17509
3	230340782	230341134	353	Distal Intergenic	Zm00001d044509	-2560
2	74671839	74672232	394	Distal Intergenic	Zm00001d004002	5825
3	114055689	114055982	294	Promoter (<=1kb)	Zm00001d041355	-455
2	7057885	7058318	434	Promoter (<=1kb)	Zm00001d002166	0
3	74196309	74196728	420	Downstream (<1kb)	Zm00001d040873	21060
8	102299491	102300009	519	Distal Intergenic	Zm00001d010158	88056
6	132563190	132563824	635	Promoter (<=1kb)	Zm00001d037636	0
8	16986713	16987150	438	Promoter (<=1kb)	Zm00001d008681	0
6	157524566	157525046	481	Promoter (<=1kb)	Zm00001d038453	0
4	206258678	206259207	530	Promoter (<=1kb)	Zm00001d052955	0
2	229865783	229866244	462	Promoter (<=1kb)	Zm00001d007368	0
2	129618539	129618901	363	Promoter (<=1kb)	Zm00001d000916	-39
7	154988874	154989669	796	Promoter (<=1kb)	Zm00001d021519	0
7	40419225	40420117	893	Distal Intergenic	Zm00001d001128	29324
1	68805642	68806144	503	Promoter (<=1kb)	Zm00001d029394	0
5	48649125	48649489	365	Promoter (<=1kb)	Zm00001d001544	0
3	205152336	205152764	429	Promoter (<=1kb)	Zm00001d043612	0
10	79175030	79175660	631	Promoter (<=1kb)	Zm00001d024583	0
2	241927725	241928296	572	Promoter (<=1kb)	Zm00001d007897	0
8	106992859	106993273	415	Promoter (<=1kb)	Zm00001d008066	0
3	196938358	196938652	295	Promoter (<=1kb)	ENSRNA049440693	0
2	66969504	66969918	415	Promoter (<=1kb)	Zm00001d003913	0
6	148737234	148737693	460	Promoter (<=1kb)	Zm00001d038123	0
2	144534555	144535112	558	Distal Intergenic	Zm00001d004851	-3851
1	8201902	8202317	416	Promoter (1-2kb)	Zm00001d027559	-1414
10	99284503	99285196	694	Distal Intergenic	Zm00001d025006	23598
2	135505851	135506378	528	Promoter (<=1kb)	Zm00001d004744	0
4	227776291	227777007	717	Distal Intergenic	Zm00001d053367	-15258
10	98541699	98542374	676	Promoter (<=1kb)	Zm00001d024998	0
5	21282613	21283049	437	Promoter (<=1kb)	Zm00001d013812	0
4	31209498	31209823	326	Distal Intergenic	Zm00001d049462	35911
2	108453823	108454206	384	Distal Intergenic	Zm00001d004390	-65360
4	96683050	96683452	403	Distal Intergenic	Zm00001d026863	-60921
9	39858060	39858529	470	Promoter (<=1kb)	Zm00001d045798	0
4	214547364	214548423	1060	Distal Intergenic	Zm00001d053120	-13289
5	17896726	17897140	415	Distal Intergenic	Zm00001d013701	-11916
1	193249670	193250080	411	Promoter (<=1kb)	Zm00001d031532	0
1	19973009	19973783	775	Distal Intergenic	Zm00001d028004	-3594
2	2016530	2016937	408	Promoter (<=1kb)	Zm00001d001857	0
8	168209003	168209485	483	Distal Intergenic	Zm00001d012096	-6127
2	210871040	210871577	538	Promoter (<=1kb)	Zm00001d006552	0
3	151092062	151092394	333	Distal Intergenic	Zm00001d042110	101431
4	90663301	90664352	1052	Distal Intergenic	Zm00001d050466	43222
9	156595513	156596226	714	Promoter (<=1kb)	ENSRNA049476127	-13
8	4181919	4182333	415	Promoter (<=1kb)	Zm00001d008289	0
8	6151456	6151874	419	Promoter (<=1kb)	Zm00001d008354	0
9	35927612	35927997	386	Distal Intergenic	Zm00001d045733	61839
3	115870408	115870769	362	Distal Intergenic	Zm00001d041393	158479
B73V4_ctg31	167909	168173	265	Distal Intergenic	Zm00001d000076	-68065
8	19448220	19448587	368	Promoter (<=1kb)	Zm00001d008763	0
4	208739118	208739474	357	Distal Intergenic	Zm00001d053006	-52625
1	117091209	117091699	491	Downstream (2-3kb)	Zm00001d030257	3930
1	109822170	109822645	476	Distal Intergenic	Zm00001d030164	-21931
5	70808982	70809371	390	Promoter (<=1kb)	Zm00001d014974	0
3	139126902	139127298	397	Distal Intergenic	Zm00001d041819	-7732
6	144735916	144736361	446	Distal Intergenic	Zm00001d037998	4656
2	172273293	172273667	375	Distal Intergenic	Zm00001d005396	-17303
1	186062445	186063024	580	Promoter (<=1kb)	Zm00001d031326	0
8	102995362	102996161	800	Promoter (<=1kb)	Zm00001d010174	0
8	80557418	80557899	482	Promoter (<=1kb)	Zm00001d008047	0
1	198157697	198158247	551	Promoter (<=1kb)	Zm00001d031671	0
2	215828712	215829225	514	Promoter (<=1kb)	Zm00001d006748	0
8	37914228	37914795	568	Promoter (<=1kb)	Zm00001d008022	0
3	96669684	96670106	423	Distal Intergenic	Zm00001d041088	67042
5	79214078	79214479	402	Promoter (<=1kb)	Zm00001d015203	0
2	124744561	124744824	264	Distal Intergenic	Zm00001d004642	-24351
10	31342695	31343030	336	Distal Intergenic	Zm00001d023952	-84141
9	150284375	150284784	410	Promoter (<=1kb)	Zm00001d048102	0
10	70529951	70530383	433	Distal Intergenic	Zm00001d024427	9407
10	62081656	62082298	643	Promoter (<=1kb)	Zm00001d023113	0
5	53600135	53600614	480	Promoter (<=1kb)	Zm00001d014565	-30
8	144438704	144439138	435	Distal Intergenic	Zm00001d011246	-25052
1	11595512	11596087	576	Promoter (<=1kb)	Zm00001d027707	0
4	16722776	16723048	273	Distal Intergenic	Zm00001d049121	-4077
2	137109488	137110016	529	Distal Intergenic	Zm00001d004760	-4530
7	78390519	78390921	403	Distal Intergenic	Zm00001d019943	-4242
4	229254964	229255572	609	Distal Intergenic	Zm00001d053397	29183
5	191853430	191853844	415	Distal Intergenic	Zm00001d017288	36293
10	19208116	19208496	381	Distal Intergenic	Zm00001d023762	-15029
8	16703614	16704037	424	Distal Intergenic	Zm00001d008671	-49225
8	178200859	178201255	397	Promoter (<=1kb)	Zm00001d012661	0
8	4748022	4748509	488	Distal Intergenic	Zm00001d008306	5593
1	244340859	244341429	571	Promoter (<=1kb)	Zm00001d032945	0
7	109773476	109774342	867	Distal Intergenic	Zm00001d020367	-5700
7	65876848	65877223	376	Promoter (<=1kb)	Zm00001d019824	0
7	106274584	106275867	1284	Promoter (<=1kb)	Zm00001d020320	0
2	141723996	141724371	376	Distal Intergenic	Zm00001d000935	-54891
10	65124726	65125502	777	Promoter (<=1kb)	Zm00001d023117	0
10	136050768	136051226	459	Promoter (<=1kb)	Zm00001d026015	0
5	129236090	129236444	355	Distal Intergenic	Zm00001d015889	-81597
9	115433529	115433882	354	Promoter (1-2kb)	Zm00001d047019	-1396
5	164801527	164801986	460	Promoter (<=1kb)	Zm00001d016496	0
2	236158516	236158779	264	Distal Intergenic	Zm00001d001052	-34982
1	247101515	247102022	508	Downstream (1-2kb)	Zm00001d033018	6114
9	99783180	99783745	566	Distal Intergenic	Zm00001d027145	-11123
2	140488287	140488679	393	Distal Intergenic	Zm00001d004806	-40003
9	138641543	138642120	578	Promoter (<=1kb)	Zm00001d047666	0
9	73981815	73982179	365	Promoter (<=1kb)	Zm00001d027118	-66
4	158511311	158511823	513	Promoter (<=1kb)	Zm00001d051438	0
2	74677931	74678310	380	Distal Intergenic	Zm00001d004002	11917
4	244920917	244921900	984	Promoter (<=1kb)	Zm00001d054003	0
7	157600833	157601351	519	Promoter (<=1kb)	Zm00001d021595	0
10	27987297	27987787	491	Distal Intergenic	Zm00001d023914	4668
2	645291	645688	398	Exon (Zm00001d001777_T001/Zm00001d001777, exon 1 of 2)	Zm00001d001777	109
7	100537233	100537837	605	Distal Intergenic	Zm00001d020219	-118223
10	122019030	122019464	435	Promoter (<=1kb)	Zm00001d025551	0
2	70189581	70189929	349	Distal Intergenic	Zm00001d003935	-40409
6	163488515	163488996	482	Distal Intergenic	Zm00001d038731	12522
2	208352824	208353103	280	Intron (Zm00001d006443_T001/Zm00001d006443, intron 21 of 30)	Zm00001d006444	-11929
6	31072344	31072724	381	Distal Intergenic	Zm00001d035526	-42457
7	91495964	91496503	540	Promoter (<=1kb)	Zm00001d020094	0
[truncated: 50,152 more rows]

## Sheet: S3d_6DAP_ACR
Table S3. d, Accessible Chromatin Regions identified in 6 DAP
ACR_Chr	ACR_Start	ACR_End	ACR_Width	ACR_type	ACR nearest gene	DistanceToTSS
5	2086259	2086443	185	Distal Intergenic	Zm00001d012925	21234
1	64373184	64373416	233	Distal Intergenic	Zm00001d029266	19096
10	3481459	3481617	159	Promoter (1-2kb)	Zm00001d023327	-1997
4	204956334	204956505	172	Distal Intergenic	Zm00001d052922	13693
2	14599446	14599633	188	Distal Intergenic	Zm00001d002517	-24867
10	31499981	31500136	156	Distal Intergenic	Zm00001d023953	42850
2	136266192	136266341	150	Downstream (<1kb)	Zm00001d004753	874
3	159558280	159558458	179	Distal Intergenic	Zm00001d042293	-33630
9	41416407	41416576	170	Distal Intergenic	Zm00001d045822	9769
9	12977101	12977405	305	Distal Intergenic	Zm00001d045108	74706
5	127352965	127353192	228	Distal Intergenic	Zm00001d015867	-6334
9	111929437	111929732	296	Distal Intergenic	Zm00001d046939	19133
2	83165891	83166102	212	Distal Intergenic	Zm00001d004105	-8090
6	56362165	56362358	194	Distal Intergenic	Zm00001d035855	20304
2	15850277	15850555	279	Distal Intergenic	Zm00001d002576	-31104
1	193423541	193424183	643	Distal Intergenic	Zm00001d031535	-28528
1	205126155	205126307	153	Promoter (<=1kb)	Zm00001d031876	-274
4	201114304	201114569	266	Distal Intergenic	Zm00001d052792	-10393
9	57970397	57970720	324	Distal Intergenic	Zm00001d027099	142823
4	105333956	105334259	304	Distal Intergenic	Zm00001d050622	3644
1	304275254	304275511	258	Distal Intergenic	Zm00001d034867	-22120
1	50452000	50452178	179	Intron (Zm00001d028905_T001/Zm00001d028905, intron 3 of 3)	Zm00001d028905	8784
10	47124116	47124424	309	Distal Intergenic	Zm00001d024119	152723
8	118241772	118242069	298	Distal Intergenic	Zm00001d010503	6564
4	139366158	139366309	152	Distal Intergenic	Zm00001d026897	-17426
2	206343384	206343661	278	Distal Intergenic	Zm00001d006386	3258
4	216659526	216659786	261	Distal Intergenic	Zm00001d053154	47266
4	79196208	79196428	221	Distal Intergenic	Zm00001d050294	-13584
10	113831434	113831624	191	Distal Intergenic	Zm00001d025310	8246
4	134428536	134428794	259	Distal Intergenic	Zm00001d050972	16246
6	74628800	74628984	185	Distal Intergenic	Zm00001d036151	34214
3	138852190	138852378	189	Distal Intergenic	Zm00001d041806	-2033
2	152345760	152345984	225	Distal Intergenic	Zm00001d004990	42684
9	158443271	158443444	174	Promoter (<=1kb)	Zm00001d048546	-23
5	113721068	113721436	369	Distal Intergenic	Zm00001d015729	-308055
3	57457736	57457921	186	Distal Intergenic	Zm00001d040677	-99732
3	19279167	19279481	315	Distal Intergenic	Zm00001d039914	-40192
3	44356269	44356530	262	Distal Intergenic	Zm00001d040457	-33741
10	92371298	92371556	259	Distal Intergenic	Zm00001d024885	-38808
1	239405294	239405557	264	Distal Intergenic	Zm00001d032827	18295
3	78978519	78978926	408	Promoter (<=1kb)	Zm00001d040917	0
2	75048282	75048543	262	Distal Intergenic	Zm00001d004007	8193
1	69806903	69807102	200	Distal Intergenic	Zm00001d029422	-37190
10	12183424	12183701	278	Distal Intergenic	Zm00001d023615	-18190
1	16930691	16930947	257	Distal Intergenic	Zm00001d027893	-17661
5	216698648	216698921	274	Distal Intergenic	Zm00001d018213	-29533
4	137837910	137838182	273	Distal Intergenic	Zm00001d051033	8129
2	59721890	59722421	532	Downstream (<1kb)	Zm00001d003797	1131
3	59141323	59141592	270	Distal Intergenic	Zm00001d040702	76741
7	69866317	69866647	331	Distal Intergenic	Zm00001d019852	9716
7	83142464	83142796	333	Distal Intergenic	Zm00001d019989	-11447
4	3164822	3165090	269	Distal Intergenic	Zm00001d048677	-28771
1	128832112	128832425	314	Distal Intergenic	Zm00001d030391	-8052
10	56167941	56168204	264	Distal Intergenic	Zm00001d024205	-88548
10	58654311	58654680	370	Distal Intergenic	Zm00001d024237	-22105
4	33226250	33226529	280	Distal Intergenic	Zm00001d049526	-7872
2	119925947	119926240	294	Distal Intergenic	Zm00001d004585	-26605
6	139159197	139159458	262	Distal Intergenic	Zm00001d037833	16627
10	82565322	82565641	320	Distal Intergenic	Zm00001d024662	15066
4	52882906	52883102	197	Intron (Zm00001d049923_T001/Zm00001d049923, intron 9 of 11)	Zm00001d049923	4830
2	142900029	142900328	300	Distal Intergenic	Zm00001d004837	-160353
9	143336729	143336998	270	Distal Intergenic	Zm00001d047850	-53806
1	88279908	88280249	342	Distal Intergenic	Zm00001d029815	7037
2	199652573	199652798	226	Distal Intergenic	Zm00001d006140	-27781
2	128560928	128561298	371	Distal Intergenic	Zm00001d004669	-67128
3	139721621	139721924	304	Distal Intergenic	Zm00001d041833	-46117
1	141752113	141752483	371	Distal Intergenic	Zm00001d030526	45294
5	27168221	27168533	313	Distal Intergenic	Zm00001d013981	54489
5	33951742	33952068	327	Exon (Zm00001d014139_T001/Zm00001d014139, exon 1 of 1)	Zm00001d014139	368
2	136800005	136800295	291	Distal Intergenic	Zm00001d004758	48488
10	64039628	64040028	401	Distal Intergenic	Zm00001d024317	-23718
1	65952655	65952961	307	Distal Intergenic	Zm00001d029324	-7638
5	44211595	44211854	260	Distal Intergenic	Zm00001d014386	70022
9	120098696	120099074	379	Distal Intergenic	Zm00001d047149	-8940
8	178460943	178461228	286	Promoter (<=1kb)	Zm00001d012678	0
10	6828955	6829253	299	Promoter (<=1kb)	Zm00001d023472	-725
9	134171412	134171708	297	Distal Intergenic	Zm00001d047536	28019
7	15956591	15956853	263	Distal Intergenic	Zm00001d019093	-20135
5	189281370	189281637	268	Distal Intergenic	Zm00001d017219	-33194
1	287341519	287341779	261	Promoter (1-2kb)	ENSRNA049439029	-1453
9	143566778	143567039	262	Distal Intergenic	Zm00001d047857	12431
8	141479944	141480252	309	Distal Intergenic	Zm00001d011165	14710
2	82178393	82178669	277	Distal Intergenic	Zm00001d004093	-14614
5	111882328	111882647	320	Distal Intergenic	Zm00001d015718	-34813
1	85817800	85818217	418	Distal Intergenic	Zm00001d029757	-35327
6	58560231	58560624	394	Distal Intergenic	Zm00001d035889	-40747
2	94223839	94224214	376	Distal Intergenic	Zm00001d004234	-4330
9	112435452	112435715	264	Distal Intergenic	Zm00001d046950	-40784
7	19507083	19507418	336	Distal Intergenic	Zm00001d019155	-27582
1	141469293	141469667	375	Distal Intergenic	Zm00001d030526	-236067
7	165618826	165619090	265	Downstream (<1kb)	Zm00001d021898	4984
B73V4_ctg150	247781	248007	227	Distal Intergenic	Zm00001d000004	-14367
1	73525390	73525953	564	Distal Intergenic	Zm00001d029504	-39486
1	162081629	162082123	495	Distal Intergenic	Zm00001d030829	11992
9	123440904	123441669	766	Promoter (<=1kb)	Zm00001d047232	-842
4	235560831	235561141	311	Distal Intergenic	Zm00001d053589	-19650
1	65555826	65556154	329	Distal Intergenic	Zm00001d029305	-6319
10	51067749	51068087	339	Distal Intergenic	ENSRNA049475645	12039
1	227514727	227514996	270	Distal Intergenic	Zm00001d022928	7803
4	238152908	238153124	217	Promoter (<=1kb)	Zm00001d053647	-555
6	161503392	161503700	309	Promoter (1-2kb)	Zm00001d038640	-1945
3	113563457	113563814	358	Distal Intergenic	Zm00001d041343	-26717
7	174415460	174415731	272	Distal Intergenic	Zm00001d022283	-5772
2	150806429	150806764	336	Distal Intergenic	Zm00001d004962	-38807
7	115819354	115819637	284	Distal Intergenic	Zm00001d020458	-23833
9	65191780	65192049	270	Downstream (<1kb)	Zm00001d046128	1503
4	29305621	29305930	310	Distal Intergenic	Zm00001d049400	-20706
3	154016255	154016513	259	Distal Intergenic	Zm00001d042154	27374
B73V4_ctg166	24916	25190	275	Distal Intergenic	ENSRNA049479040	-10006
7	120191341	120191606	266	Distal Intergenic	Zm00001d020517	-133865
8	124486157	124486484	328	Distal Intergenic	Zm00001d010687	-2221
1	88287483	88287928	446	Distal Intergenic	Zm00001d029815	14612
5	87551810	87552185	376	Distal Intergenic	Zm00001d015384	2995
3	147487675	147488028	354	Distal Intergenic	Zm00001d042016	21226
4	26603540	26604040	501	Distal Intergenic	Zm00001d049329	40049
9	90533036	90533383	348	Exon (Zm00001d046451_T001/Zm00001d046451, exon 4 of 4)	Zm00001d046451	952
5	128760903	128761219	317	Distal Intergenic	Zm00001d001637	-20319
1	60688737	60689183	447	Distal Intergenic	Zm00001d029151	-54160
5	82155386	82155650	265	Distal Intergenic	Zm00001d015269	-6316
6	83371430	83371833	404	Distal Intergenic	Zm00001d036304	-104504
3	81494578	81495213	636	Exon (Zm00001d040946_T001/Zm00001d040946, exon 1 of 1)	Zm00001d040946	64
2	166364256	166364621	366	Promoter (<=1kb)	Zm00001d005267	-703
10	87752353	87752729	377	Distal Intergenic	Zm00001d024783	-120514
6	130893307	130893821	515	Distal Intergenic	Zm00001d037596	10736
10	112921206	112921558	353	Intron (Zm00001d025291_T001/Zm00001d025291, intron 2 of 3)	Zm00001d025291	1396
2	18431053	18431314	262	Distal Intergenic	Zm00001d002655	13572
3	118767600	118767845	246	Distal Intergenic	Zm00001d041425	-57839
2	199815384	199815668	285	Distal Intergenic	Zm00001d006151	-2279
10	1982115	1982638	524	Distal Intergenic	Zm00001d023275	-3246
3	47492442	47492746	305	Distal Intergenic	Zm00001d040508	27480
4	133015456	133015781	326	Distal Intergenic	Zm00001d050945	-9707
5	183992404	183992690	287	Distal Intergenic	Zm00001d017053	36478
10	58226195	58226604	410	Distal Intergenic	Zm00001d024225	22332
1	144065350	144065669	320	Distal Intergenic	Zm00001d030559	-71023
5	88232145	88232526	382	Promoter (1-2kb)	Zm00001d015396	-1551
7	124336980	124337388	409	Intron (Zm00001d020602_T001/Zm00001d020602, intron 6 of 11)	Zm00001d020603	-7106
7	50165983	50166239	257	Distal Intergenic	Zm00001d019676	-29552
4	104059636	104060003	368	Distal Intergenic	Zm00001d050610	-45449
B73V4_ctg134	86292	86556	265	Promoter (<=1kb)	ENSRNA049479822	-72
3	144379528	144379818	291	Promoter (<=1kb)	Zm00001d041936	0
7	84217930	84218274	345	Distal Intergenic	Zm00001d020001	43033
3	185854557	185854940	384	Distal Intergenic	Zm00001d042985	-9103
2	155213913	155214322	410	Promoter (<=1kb)	Zm00001d005035	0
5	223591914	223592099	186	Intron (Zm00001d018575_T001/Zm00001d018575, intron 6 of 6)	Zm00001d018576	7498
1	272029739	272030044	306	Distal Intergenic	Zm00001d033716	-22519
3	105202135	105202388	254	Distal Intergenic	Zm00001d041201	-18964
4	211194645	211195115	471	Promoter (<=1kb)	ENSRNA049445213	0
3	138384188	138384739	552	Distal Intergenic	Zm00001d041793	-13721
9	78851177	78851641	465	Exon (Zm00001d027124_T001/Zm00001d027124, exon 1 of 1)	Zm00001d027124	408
10	58764575	58764846	272	Distal Intergenic	Zm00001d024237	87790
5	174230366	174230855	490	Distal Intergenic	Zm00001d016723	34304
4	69454910	69455186	277	Distal Intergenic	Zm00001d050151	-10988
7	142693245	142693540	296	Distal Intergenic	Zm00001d021095	31334
9	62060332	62060868	537	Distal Intergenic	Zm00001d027106	88169
3	26343185	26343592	408	Promoter (<=1kb)	Zm00001d040082	0
6	64805699	64806099	401	Distal Intergenic	Zm00001d035987	-19712
4	25451748	25452102	355	Distal Intergenic	Zm00001d049303	-14265
1	85871524	85871682	159	Distal Intergenic	Zm00001d029757	-89051
8	38805562	38806206	645	Distal Intergenic	Zm00001d009138	-20595
10	51055802	51056389	588	Exon (ENSRNA049475645-T1/ENSRNA049475645, exon 1 of 1)	ENSRNA049475645	92
7	28701289	28701719	431	Distal Intergenic	Zm00001d001114	437
3	211578137	211578612	476	Distal Intergenic	Zm00001d000695	21847
B73V4_ctg98	70138	70417	280	Distal Intergenic	Zm00001d000232	-2078
1	172763637	172764044	408	Distal Intergenic	Zm00001d031000	22875
1	196197543	196197815	273	Distal Intergenic	Zm00001d031614	9497
5	208894614	208894874	261	Distal Intergenic	Zm00001d017855	-15894
9	113632369	113632728	360	Distal Intergenic	Zm00001d046972	11886
4	61510035	61510472	438	Distal Intergenic	Zm00001d050035	4550
3	70257152	70257570	419	Distal Intergenic	Zm00001d040844	-36371
4	197236009	197236436	428	Promoter (1-2kb)	Zm00001d052683	-1254
2	123398040	123398388	349	Distal Intergenic	Zm00001d004630	-243166
1	240515425	240515925	501	Promoter (<=1kb)	Zm00001d032859	0
10	75622563	75622827	265	Distal Intergenic	Zm00001d024516	-37785
9	108022266	108022535	270	Distal Intergenic	Zm00001d046836	21511
6	171365715	171366112	398	Distal Intergenic	Zm00001d039160	53503
5	165253417	165253682	266	Distal Intergenic	Zm00001d016505	-24946
1	10577408	10577676	269	Distal Intergenic	Zm00001d022669	1347
4	169842893	169843283	391	Distal Intergenic	Zm00001d051788	21255
7	68061539	68061934	396	Downstream (<1kb)	Zm00001d001158	615
3	97143378	97143726	349	Distal Intergenic	Zm00001d041096	-16579
2	54741234	54741493	260	Distal Intergenic	Zm00001d003693	-105073
8	84770555	84771028	474	Distal Intergenic	Zm00001d009844	39046
8	56697728	56698134	407	Distal Intergenic	Zm00001d009333	7014
1	235260608	235261277	670	Distal Intergenic	Zm00001d032703	56084
4	51828193	51828645	453	Exon (Zm00001d026809_T001/Zm00001d026809, exon 1 of 1)	Zm00001d026809	367
6	20171647	20171945	299	Distal Intergenic	Zm00001d035298	-14490
2	235089110	235089381	272	Distal Intergenic	Zm00001d007576	-4371
6	13608735	13609524	790	Promoter (<=1kb)	ENSRNA049478247	0
10	72205576	72206011	436	Distal Intergenic	Zm00001d024467	-19280
3	154491211	154491619	409	Distal Intergenic	Zm00001d042166	-88775
5	126231500	126231947	448	Distal Intergenic	Zm00001d015851	-35878
4	122810148	122810535	388	Exon (Zm00001d050787_T001/Zm00001d050787, exon 1 of 1)	Zm00001d050787	307
6	149815236	149815406	171	Distal Intergenic	Zm00001d038158	43133
8	64595693	64595959	267	Downstream (<1kb)	Zm00001d009440	2933
1	282591418	282591725	308	Promoter (<=1kb)	Zm00001d034054	-518
10	82268161	82268489	329	Downstream (2-3kb)	Zm00001d024656	3356
5	47998494	47998946	453	Distal Intergenic	Zm00001d014452	9153
6	173364478	173364887	410	Distal Intergenic	Zm00001d001491	13056
8	55102366	55102685	320	Intron (Zm00001d009316_T001/Zm00001d009316, intron 5 of 6)	Zm00001d009316	6577
2	106239636	106240008	373	Distal Intergenic	Zm00001d004361	-48116
7	170471715	170472071	357	Promoter (<=1kb)	Zm00001d022105	0
2	108400775	108400955	181	Distal Intergenic	Zm00001d004390	-12312
5	99694014	99694342	329	Distal Intergenic	Zm00001d015585	17317
1	84146161	84146561	401	Distal Intergenic	Zm00001d029722	4309
7	75825003	75825423	421	Downstream (<1kb)	Zm00001d019920	13380
4	37827826	37828091	266	Distal Intergenic	Zm00001d049620	28084
1	67322624	67323301	678	Distal Intergenic	Zm00001d029359	-8577
4	124325	124610	286	Distal Intergenic	Zm00001d048580	-11652
8	146533614	146533910	297	Distal Intergenic	Zm00001d011316	-9096
10	106985067	106985499	433	Distal Intergenic	Zm00001d025160	20764
6	127344112	127344468	357	Distal Intergenic	Zm00001d037498	-22407
10	24758239	24758560	322	Distal Intergenic	Zm00001d023851	56851
2	205751179	205751589	411	Distal Intergenic	Zm00001d006367	4042
5	136006251	136006626	376	Distal Intergenic	Zm00001d015977	-6205
4	140136837	140137301	465	Promoter (<=1kb)	Zm00001d051066	0
10	92383281	92383642	362	Distal Intergenic	Zm00001d024885	-50791
8	98101109	98101369	261	Distal Intergenic	Zm00001d010067	30009
7	76459373	76459703	331	Distal Intergenic	Zm00001d019922	108932
2	52647530	52647813	284	Distal Intergenic	Zm00001d003657	-17226
8	65820753	65820948	196	Distal Intergenic	Zm00001d009468	38343
6	71748775	71749172	398	Distal Intergenic	Zm00001d036091	11403
3	74160332	74160635	304	Distal Intergenic	Zm00001d040873	57153
1	178437038	178437483	446	Distal Intergenic	Zm00001d031125	16528
4	72820964	72821344	381	Distal Intergenic	Zm00001d050196	-31887
[truncated: 52,820 more rows]

## Sheet: S3e_8DAP_ACR
Table S3. e, Accessible Chromatin Regions identified in 8 DAP
[truncated: 59,888 more rows]
