# Supplementary material for: The chromatin accessibility landscape during early maize seed development
Source: Plant J. 2025 Mar 24;121(6):e70073. doi: 10.1111/tpj.70073 (PMC11932762; doi:10.1111/tpj.70073)
Supplement: Supplementary file 5 — Table S4. List of predicted co‐accessible ACRs in seed. [file TPJ-121-0-s003.xlsx]

## Sheet: Sheet1
Table S4. Predicted co-accessible ACRs in seed.
# Coaccess: the co-accessibility level between peak1 and peak2.
# Peak1 and Peak2: co-accessible ACRs.
# Center1 and Center2: the center of co-accessible ACRs.
# Dist: the distance between center1 and center2.
Peak1	Peak2	Coaccess	Dist	Center1	Center2	Peak1_annotation	Peak1_geneID	Peak2_annotation	Peak2_geneID
1:100172754-100173053	1:100219901-100220200	0.86628	47147	100172903	100220050	Distal Intergenic	Zm00001d030021	Distal Intergenic	Zm00001d030021
1:100219901-100220200	1:100650613-100650912	-0.859007	430712	100220050	100650762	Distal Intergenic	Zm00001d030021	Exon (Zm00001d030028_T001/Zm00001d030028, exon 1 of 1)	Zm00001d030028
1:100084294-100084593	1:100702797-100703096	-0.807816	618503	100084443	100702946	Promoter (1-2kb)	Zm00001d030021	Distal Intergenic	Zm00001d030030
1:100085566-100085865	1:100702797-100703096	-0.863423	617231	100085715	100702946	Promoter (<=1kb)	Zm00001d030021	Distal Intergenic	Zm00001d030030
1:1012086-1012385	1:100702797-100703096	0.889058	99690711	1012235	100702946	Promoter (<=1kb)	Zm00001d027265	Distal Intergenic	Zm00001d030030
1:100344650-100344949	1:100702797-100703096	0.873115	358147	100344799	100702946	Distal Intergenic	Zm00001d030023	Distal Intergenic	Zm00001d030030
1:10105182-10105481	1:100702797-100703096	0.901675	90597615	10105331	100702946	Promoter (<=1kb)	Zm00001d027649	Distal Intergenic	Zm00001d030030
1:10150463-10150762	1:101087325-101087624	0.861134	90936862	10150612	101087474	Downstream (<1kb)	Zm00001d027652	Promoter (<=1kb)	Zm00001d030032
1:100650613-100650912	1:101177166-101177465	0.887841	526553	100650762	101177315	Exon (Zm00001d030028_T001/Zm00001d030028, exon 1 of 1)	Zm00001d030028	Promoter (<=1kb)	Zm00001d030034
1:101087325-101087624	1:101177166-101177465	0.844922	89841	101087474	101177315	Promoter (<=1kb)	Zm00001d030032	Promoter (<=1kb)	Zm00001d030034
1:10150463-10150762	1:101177166-101177465	0.813537	91026703	10150612	101177315	Downstream (<1kb)	Zm00001d027652	Promoter (<=1kb)	Zm00001d030034
1:100650613-100650912	1:101339023-101339322	-0.899069	688410	100650762	101339172	Exon (Zm00001d030028_T001/Zm00001d030028, exon 1 of 1)	Zm00001d030028	Distal Intergenic	Zm00001d030035
1:101177166-101177465	1:101339023-101339322	-0.916983	161857	101177315	101339172	Promoter (<=1kb)	Zm00001d030034	Distal Intergenic	Zm00001d030035
1:101177166-101177465	1:101466152-101466451	-0.810179	288986	101177315	101466301	Promoter (<=1kb)	Zm00001d030034	Promoter (<=1kb)	Zm00001d030040
1:10105182-10105481	1:10155285-10155584	0.878007	50103	10105331	10155434	Promoter (<=1kb)	Zm00001d027649	Distal Intergenic	Zm00001d027652
1:10105182-10105481	1:10157911-10158210	0.866033	52729	10105331	10158060	Promoter (<=1kb)	Zm00001d027649	Distal Intergenic	Zm00001d027652
1:10148698-10148997	1:10157911-10158210	0.844499	9213	10148847	10158060	Downstream (1-2kb)	Zm00001d027652	Distal Intergenic	Zm00001d027652
1:101087325-101087624	1:101591558-101591857	-0.804852	504233	101087474	101591707	Promoter (<=1kb)	Zm00001d030032	Downstream (1-2kb)	ENSRNA049468787
1:10150463-10150762	1:101591558-101591857	-0.899039	91441095	10150612	101591707	Downstream (<1kb)	Zm00001d027652	Downstream (1-2kb)	ENSRNA049468787
1:101177166-101177465	1:101591558-101591857	-0.807338	414392	101177315	101591707	Promoter (<=1kb)	Zm00001d030034	Downstream (1-2kb)	ENSRNA049468787
1:101177166-101177465	1:101592402-101592701	-0.810145	415236	101177315	101592551	Promoter (<=1kb)	Zm00001d030034	Promoter (<=1kb)	Zm00001d030041
1:101339023-101339322	1:101592402-101592701	0.805045	253379	101339172	101592551	Distal Intergenic	Zm00001d030035	Promoter (<=1kb)	Zm00001d030041
1:10150463-10150762	1:101886073-101886372	0.831125	91735610	10150612	101886222	Downstream (<1kb)	Zm00001d027652	Distal Intergenic	Zm00001d030045
1:10150463-10150762	1:101899235-101899534	-0.843194	91748772	10150612	101899384	Downstream (<1kb)	Zm00001d027652	Promoter (<=1kb)	Zm00001d030045
1:10155285-10155584	1:10192630-10192929	0.824549	37345	10155434	10192779	Distal Intergenic	Zm00001d027652	Distal Intergenic	Zm00001d027652
1:101754057-101754356	1:102345690-102345989	0.841449	591633	101754206	102345839	Promoter (<=1kb)	Zm00001d030044	Distal Intergenic	Zm00001d030053
1:10266887-10267186	1:102345690-102345989	-0.868473	92078803	10267036	102345839	Distal Intergenic	Zm00001d027656	Distal Intergenic	Zm00001d030053
1:10157911-10158210	1:102345690-102345989	0.887642	92187779	10158060	102345839	Distal Intergenic	Zm00001d027652	Distal Intergenic	Zm00001d030053
1:10150463-10150762	1:102360856-102361155	-0.939485	92210393	10150612	102361005	Downstream (<1kb)	Zm00001d027652	Promoter (<=1kb)	Zm00001d030053
1:101886073-101886372	1:102360856-102361155	-0.859869	474783	101886222	102361005	Distal Intergenic	Zm00001d030045	Promoter (<=1kb)	Zm00001d030053
1:101899235-101899534	1:102360856-102361155	0.894232	461621	101899384	102361005	Promoter (<=1kb)	Zm00001d030045	Promoter (<=1kb)	Zm00001d030053
1:101591558-101591857	1:102360856-102361155	0.906619	769298	101591707	102361005	Downstream (1-2kb)	ENSRNA049468787	Promoter (<=1kb)	Zm00001d030053
1:10260622-10260921	1:102360856-102361155	-0.8099	92100234	10260771	102361005	Promoter (<=1kb)	Zm00001d027656	Promoter (<=1kb)	Zm00001d030053
1:10266887-10267186	1:102360856-102361155	-0.812955	92093969	10267036	102361005	Distal Intergenic	Zm00001d027656	Promoter (<=1kb)	Zm00001d030053
1:102359297-102359596	1:102833728-102834027	-0.875253	474431	102359446	102833877	Promoter (<=1kb)	Zm00001d030053	Distal Intergenic	Zm00001d030061
1:1027365-1027664	1:103279874-103280173	-0.811815	102252509	1027514	103280023	5' UTR	Zm00001d027266	Downstream (<1kb)	Zm00001d030069
1:1027365-1027664	1:103286289-103286588	0.804796	102258924	1027514	103286438	5' UTR	Zm00001d027266	Promoter (<=1kb)	Zm00001d030069
1:103204375-103204674	1:103286289-103286588	-0.846057	81914	103204524	103286438	3' UTR	Zm00001d030068	Promoter (<=1kb)	Zm00001d030069
1:103279874-103280173	1:103286289-103286588	-0.838162	6415	103280023	103286438	Downstream (<1kb)	Zm00001d030069	Promoter (<=1kb)	Zm00001d030069
1:103930550-103930849	1:104282755-104283054	0.826991	352205	103930699	104282904	Distal Intergenic	Zm00001d030076	Distal Intergenic	Zm00001d030083
1:104023950-104024249	1:104282755-104283054	0.811255	258805	104024099	104282904	Distal Intergenic	Zm00001d030077	Distal Intergenic	Zm00001d030083
1:104023950-104024249	1:104755816-104756115	-0.854434	731866	104024099	104755965	Distal Intergenic	Zm00001d030077	Promoter (<=1kb)	Zm00001d022786
1:104282755-104283054	1:104755816-104756115	-0.88537	473061	104282904	104755965	Distal Intergenic	Zm00001d030083	Promoter (<=1kb)	Zm00001d022786
1:104423676-104423975	1:104756609-104756908	0.813764	332933	104423825	104756758	Distal Intergenic	Zm00001d030086	Distal Intergenic	Zm00001d022786
1:104023950-104024249	1:104763631-104763930	-0.871718	739681	104024099	104763780	Distal Intergenic	Zm00001d030077	Distal Intergenic	Zm00001d022786
1:104282755-104283054	1:104763631-104763930	-0.904465	480876	104282904	104763780	Distal Intergenic	Zm00001d030083	Distal Intergenic	Zm00001d022786
1:104755816-104756115	1:104763631-104763930	0.926636	7815	104755965	104763780	Promoter (<=1kb)	Zm00001d022786	Distal Intergenic	Zm00001d022786
1:104282755-104283054	1:104803344-104803643	0.85349	520589	104282904	104803493	Distal Intergenic	Zm00001d030083	Distal Intergenic	Zm00001d030088
1:104763631-104763930	1:104803344-104803643	-0.877081	39713	104763780	104803493	Distal Intergenic	Zm00001d022786	Distal Intergenic	Zm00001d030088
1:104755816-104756115	1:104803344-104803643	-0.894056	47528	104755965	104803493	Promoter (<=1kb)	Zm00001d022786	Distal Intergenic	Zm00001d030088
1:104838849-104839148	1:104842368-104842667	0.95742	3519	104838998	104842517	Distal Intergenic	Zm00001d030088	Distal Intergenic	Zm00001d030090
1:104023950-104024249	1:104986701-104987000	-0.815904	962751	104024099	104986850	Distal Intergenic	Zm00001d030077	Distal Intergenic	Zm00001d030091
1:104173635-104173934	1:104986701-104987000	0.823688	813066	104173784	104986850	Promoter (<=1kb)	Zm00001d030083	Distal Intergenic	Zm00001d030091
1:104850204-104850503	1:104986701-104987000	0.839802	136497	104850353	104986850	Intron (Zm00001d030090_T001/Zm00001d030090, intron 1 of 3)	Zm00001d030090	Distal Intergenic	Zm00001d030091
1:104282755-104283054	1:104986701-104987000	-0.808313	703946	104282904	104986850	Distal Intergenic	Zm00001d030083	Distal Intergenic	Zm00001d030091
1:104803344-104803643	1:104986701-104987000	-0.82013	183357	104803493	104986850	Distal Intergenic	Zm00001d030088	Distal Intergenic	Zm00001d030091
1:104755816-104756115	1:104986701-104987000	0.94652	230885	104755965	104986850	Promoter (<=1kb)	Zm00001d022786	Distal Intergenic	Zm00001d030091
1:104763631-104763930	1:104986701-104987000	0.84503	223070	104763780	104986850	Distal Intergenic	Zm00001d022786	Distal Intergenic	Zm00001d030091
1:104763631-104763930	1:105107897-105108196	-0.802307	344266	104763780	105108046	Distal Intergenic	Zm00001d022786	Distal Intergenic	Zm00001d030093
1:10577396-10577695	1:105129674-105129973	0.917347	94552278	10577545	105129823	Distal Intergenic	Zm00001d022669	Distal Intergenic	Zm00001d030094
1:104763631-104763930	1:105129674-105129973	-0.899104	366043	104763780	105129823	Distal Intergenic	Zm00001d022786	Distal Intergenic	Zm00001d030094
1:104842368-104842667	1:105129674-105129973	0.866546	287306	104842517	105129823	Distal Intergenic	Zm00001d030090	Distal Intergenic	Zm00001d030094
1:104838849-104839148	1:105129674-105129973	0.872151	290825	104838998	105129823	Distal Intergenic	Zm00001d030088	Distal Intergenic	Zm00001d030094
1:104803344-104803643	1:105129674-105129973	0.867179	326330	104803493	105129823	Distal Intergenic	Zm00001d030088	Distal Intergenic	Zm00001d030094
1:10576820-10577119	1:105129674-105129973	0.911187	94552854	10576969	105129823	Distal Intergenic	Zm00001d022669	Distal Intergenic	Zm00001d030094
1:10577396-10577695	1:105181963-105182262	0.932898	94604567	10577545	105182112	Distal Intergenic	Zm00001d022669	Promoter (<=1kb)	Zm00001d030094
1:104755816-104756115	1:105181963-105182262	-0.813839	426147	104755965	105182112	Promoter (<=1kb)	Zm00001d022786	Promoter (<=1kb)	Zm00001d030094
1:104803344-104803643	1:105181963-105182262	0.90343	378619	104803493	105182112	Distal Intergenic	Zm00001d030088	Promoter (<=1kb)	Zm00001d030094
1:10576820-10577119	1:105181963-105182262	0.91916	94605143	10576969	105182112	Distal Intergenic	Zm00001d022669	Promoter (<=1kb)	Zm00001d030094
1:104763631-104763930	1:105181963-105182262	-0.888029	418332	104763780	105182112	Distal Intergenic	Zm00001d022786	Promoter (<=1kb)	Zm00001d030094
1:105129674-105129973	1:105181963-105182262	0.943336	52289	105129823	105182112	Distal Intergenic	Zm00001d030094	Promoter (<=1kb)	Zm00001d030094
1:104755816-104756115	1:105187462-105187761	-0.905253	431646	104755965	105187611	Promoter (<=1kb)	Zm00001d022786	Distal Intergenic	Zm00001d030094
1:104803344-104803643	1:105187462-105187761	0.813879	384118	104803493	105187611	Distal Intergenic	Zm00001d030088	Distal Intergenic	Zm00001d030094
1:104986701-104987000	1:105187462-105187761	-0.920388	200761	104986850	105187611	Distal Intergenic	Zm00001d030091	Distal Intergenic	Zm00001d030094
1:104763631-104763930	1:105187462-105187761	-0.835338	423831	104763780	105187611	Distal Intergenic	Zm00001d022786	Distal Intergenic	Zm00001d030094
1:10576820-10577119	1:105187462-105187761	0.844455	94610642	10576969	105187611	Distal Intergenic	Zm00001d022669	Distal Intergenic	Zm00001d030094
1:10577396-10577695	1:105187462-105187761	0.851934	94610066	10577545	105187611	Distal Intergenic	Zm00001d022669	Distal Intergenic	Zm00001d030094
1:105129674-105129973	1:105341322-105341621	0.901639	211648	105129823	105341471	Distal Intergenic	Zm00001d030094	Distal Intergenic	ENSRNA049468771
1:10576820-10577119	1:105341322-105341621	0.979037	94764502	10576969	105341471	Distal Intergenic	Zm00001d022669	Distal Intergenic	ENSRNA049468771
1:105181963-105182262	1:105341322-105341621	0.933565	159359	105182112	105341471	Promoter (<=1kb)	Zm00001d030094	Distal Intergenic	ENSRNA049468771
1:104755816-104756115	1:105341322-105341621	-0.935759	585506	104755965	105341471	Promoter (<=1kb)	Zm00001d022786	Distal Intergenic	ENSRNA049468771
1:105187462-105187761	1:105341322-105341621	0.83925	153860	105187611	105341471	Distal Intergenic	Zm00001d030094	Distal Intergenic	ENSRNA049468771
1:104803344-104803643	1:105341322-105341621	0.973407	537978	104803493	105341471	Distal Intergenic	Zm00001d030088	Distal Intergenic	ENSRNA049468771
1:10577396-10577695	1:105341322-105341621	0.993376	94763926	10577545	105341471	Distal Intergenic	Zm00001d022669	Distal Intergenic	ENSRNA049468771
1:104986701-104987000	1:105341322-105341621	-0.825161	354621	104986850	105341471	Distal Intergenic	Zm00001d030091	Distal Intergenic	ENSRNA049468771
1:104763631-104763930	1:105341322-105341621	-0.941373	577691	104763780	105341471	Distal Intergenic	Zm00001d022786	Distal Intergenic	ENSRNA049468771
1:105181963-105182262	1:105448077-105448376	0.844585	266114	105182112	105448226	Promoter (<=1kb)	Zm00001d030094	Distal Intergenic	Zm00001d030095
1:10576820-10577119	1:105448077-105448376	0.87175	94871257	10576969	105448226	Distal Intergenic	Zm00001d022669	Distal Intergenic	Zm00001d030095
1:105341322-105341621	1:105448077-105448376	0.863622	106755	105341471	105448226	Distal Intergenic	ENSRNA049468771	Distal Intergenic	Zm00001d030095
1:104803344-104803643	1:105448077-105448376	0.83567	644733	104803493	105448226	Distal Intergenic	Zm00001d030088	Distal Intergenic	Zm00001d030095
1:104763631-104763930	1:105448077-105448376	-0.861334	684446	104763780	105448226	Distal Intergenic	Zm00001d022786	Distal Intergenic	Zm00001d030095
1:105129674-105129973	1:105448077-105448376	0.848686	318403	105129823	105448226	Distal Intergenic	Zm00001d030094	Distal Intergenic	Zm00001d030095
1:10577396-10577695	1:105448077-105448376	0.876409	94870681	10577545	105448226	Distal Intergenic	Zm00001d022669	Distal Intergenic	Zm00001d030095
1:10576820-10577119	1:105449049-105449348	0.951554	94872229	10576969	105449198	Distal Intergenic	Zm00001d022669	Distal Intergenic	Zm00001d030095
1:104755816-104756115	1:105449049-105449348	-0.872781	693233	104755965	105449198	Promoter (<=1kb)	Zm00001d022786	Distal Intergenic	Zm00001d030095
1:104803344-104803643	1:105449049-105449348	0.920703	645705	104803493	105449198	Distal Intergenic	Zm00001d030088	Distal Intergenic	Zm00001d030095
1:104763631-104763930	1:105449049-105449348	-0.919087	685418	104763780	105449198	Distal Intergenic	Zm00001d022786	Distal Intergenic	Zm00001d030095
1:105181963-105182262	1:105449049-105449348	0.901523	267086	105182112	105449198	Promoter (<=1kb)	Zm00001d030094	Distal Intergenic	Zm00001d030095
1:105341322-105341621	1:105449049-105449348	0.948955	107727	105341471	105449198	Distal Intergenic	ENSRNA049468771	Distal Intergenic	Zm00001d030095
1:10577396-10577695	1:105449049-105449348	0.958704	94871653	10577545	105449198	Distal Intergenic	Zm00001d022669	Distal Intergenic	Zm00001d030095
1:105448077-105448376	1:105449049-105449348	0.935395	972	105448226	105449198	Distal Intergenic	Zm00001d030095	Distal Intergenic	Zm00001d030095
1:105129674-105129973	1:105449049-105449348	0.887379	319375	105129823	105449198	Distal Intergenic	Zm00001d030094	Distal Intergenic	Zm00001d030095
1:10577396-10577695	1:105529064-105529363	-0.891292	94951668	10577545	105529213	Distal Intergenic	Zm00001d022669	Promoter (<=1kb)	Zm00001d030096
1:105181963-105182262	1:105529064-105529363	-0.81705	347101	105182112	105529213	Promoter (<=1kb)	Zm00001d030094	Promoter (<=1kb)	Zm00001d030096
1:105341322-105341621	1:105529064-105529363	-0.886794	187742	105341471	105529213	Distal Intergenic	ENSRNA049468771	Promoter (<=1kb)	Zm00001d030096
1:10576820-10577119	1:105529064-105529363	-0.880255	94952244	10576969	105529213	Distal Intergenic	Zm00001d022669	Promoter (<=1kb)	Zm00001d030096
1:105449049-105449348	1:105529064-105529363	-0.851952	80015	105449198	105529213	Distal Intergenic	Zm00001d030095	Promoter (<=1kb)	Zm00001d030096
1:10627106-10627405	1:105549902-105550201	0.832071	94922796	10627255	105550051	Promoter (<=1kb)	Zm00001d022671	Distal Intergenic	Zm00001d030098
1:105553210-105553509	1:105554404-105554703	-0.872122	1194	105553359	105554553	Exon (Zm00001d030098_T001/Zm00001d030098, exon 1 of 1)	Zm00001d030098	Promoter (<=1kb)	Zm00001d030098
1:10627106-10627405	1:105554404-105554703	0.848392	94927298	10627255	105554553	Promoter (<=1kb)	Zm00001d022671	Promoter (<=1kb)	Zm00001d030098
1:10576820-10577119	1:10577396-10577695	0.991044	576	10576969	10577545	Distal Intergenic	Zm00001d022669	Distal Intergenic	Zm00001d022669
1:10625949-10626248	1:105781054-105781353	-0.81852	95155105	10626098	105781203	Promoter (<=1kb)	Zm00001d022671	Distal Intergenic	Zm00001d030102
1:10576820-10577119	1:105944622-105944921	-0.882484	95367802	10576969	105944771	Distal Intergenic	Zm00001d022669	Intron (Zm00001d030105_T001/Zm00001d030105, intron 1 of 7)	Zm00001d030105
1:105341322-105341621	1:105944622-105944921	-0.891282	603300	105341471	105944771	Distal Intergenic	ENSRNA049468771	Intron (Zm00001d030105_T001/Zm00001d030105, intron 1 of 7)	Zm00001d030105
1:105449049-105449348	1:105944622-105944921	-0.851769	495573	105449198	105944771	Distal Intergenic	Zm00001d030095	Intron (Zm00001d030105_T001/Zm00001d030105, intron 1 of 7)	Zm00001d030105
1:105181963-105182262	1:105944622-105944921	-0.833964	762659	105182112	105944771	Promoter (<=1kb)	Zm00001d030094	Intron (Zm00001d030105_T001/Zm00001d030105, intron 1 of 7)	Zm00001d030105
1:105129674-105129973	1:105944622-105944921	-0.812635	814948	105129823	105944771	Distal Intergenic	Zm00001d030094	Intron (Zm00001d030105_T001/Zm00001d030105, intron 1 of 7)	Zm00001d030105
1:10577396-10577695	1:105944622-105944921	-0.889886	95367226	10577545	105944771	Distal Intergenic	Zm00001d022669	Intron (Zm00001d030105_T001/Zm00001d030105, intron 1 of 7)	Zm00001d030105
1:10627106-10627405	1:105973772-105974071	-0.825655	95346666	10627255	105973921	Promoter (<=1kb)	Zm00001d022671	Distal Intergenic	Zm00001d030105
1:10577396-10577695	1:106040244-106040543	-0.906777	95462848	10577545	106040393	Distal Intergenic	Zm00001d022669	Distal Intergenic	Zm00001d030106
1:105944622-105944921	1:106040244-106040543	0.836531	95622	105944771	106040393	Intron (Zm00001d030105_T001/Zm00001d030105, intron 1 of 7)	Zm00001d030105	Distal Intergenic	Zm00001d030106
1:10576820-10577119	1:106040244-106040543	-0.900896	95463424	10576969	106040393	Distal Intergenic	Zm00001d022669	Distal Intergenic	Zm00001d030106
1:105545706-105546005	1:106180269-106180568	0.880867	634563	105545855	106180418	Distal Intergenic	Zm00001d030098	Promoter (<=1kb)	Zm00001d030108
1:10686802-10687101	1:106180269-106180568	0.801841	95493467	10686951	106180418	Promoter (<=1kb)	Zm00001d027672	Promoter (<=1kb)	Zm00001d030108
1:10625949-10626248	1:106180269-106180568	0.908711	95554320	10626098	106180418	Promoter (<=1kb)	Zm00001d022671	Promoter (<=1kb)	Zm00001d030108
1:105939451-105939750	1:106180269-106180568	0.817321	240818	105939600	106180418	Distal Intergenic	Zm00001d030105	Promoter (<=1kb)	Zm00001d030108
1:105545706-105546005	1:106378037-106378336	-0.803495	832331	105545855	106378186	Distal Intergenic	Zm00001d030098	Exon (Zm00001d030109_T001/Zm00001d030109, exon 5 of 8)	Zm00001d030109
1:105553210-105553509	1:106378037-106378336	0.801879	824827	105553359	106378186	Exon (Zm00001d030098_T001/Zm00001d030098, exon 1 of 1)	Zm00001d030098	Exon (Zm00001d030109_T001/Zm00001d030109, exon 5 of 8)	Zm00001d030109
1:105545706-105546005	1:106383534-106383833	0.890658	837828	105545855	106383683	Distal Intergenic	Zm00001d030098	Promoter (<=1kb)	Zm00001d030110
1:105862992-105863291	1:106383534-106383833	0.823248	520542	105863141	106383683	3' UTR	Zm00001d030103	Promoter (<=1kb)	Zm00001d030110
1:106180269-106180568	1:106383534-106383833	0.872403	203265	106180418	106383683	Promoter (<=1kb)	Zm00001d030108	Promoter (<=1kb)	Zm00001d030110
1:105865592-105865891	1:106383534-106383833	0.83541	517942	105865741	106383683	Intron (Zm00001d030103_T001/Zm00001d030103, intron 2 of 2)	Zm00001d030103	Promoter (<=1kb)	Zm00001d030110
1:10625949-10626248	1:106604614-106604913	-0.847181	95978665	10626098	106604763	Promoter (<=1kb)	Zm00001d022671	Distal Intergenic	Zm00001d022787
1:10679607-10679906	1:10680259-10680558	0.848983	652	10679756	10680408	Downstream (1-2kb)	Zm00001d027671	Downstream (<1kb)	Zm00001d027671
1:107170196-107170495	1:107170930-107171229	0.853597	734	107170345	107171079	Distal Intergenic	Zm00001d030121	Distal Intergenic	Zm00001d030121
1:107175031-107175330	1:107175747-107176046	0.869988	716	107175180	107175896	Distal Intergenic	Zm00001d030121	Distal Intergenic	Zm00001d030121
1:106604614-106604913	1:107180390-107180689	-0.889913	575776	106604763	107180539	Distal Intergenic	Zm00001d022787	Promoter (<=1kb)	Zm00001d030121
1:10754235-10754534	1:108283073-108283372	0.935943	97528838	10754384	108283222	Promoter (<=1kb)	Zm00001d027673	3' UTR	Zm00001d030133
1:107654810-107655109	1:108286871-108287170	-0.849849	632061	107654959	108287020	Distal Intergenic	Zm00001d030126	Promoter (<=1kb)	Zm00001d030133
1:10757225-10757524	1:108286871-108287170	0.807805	97529646	10757374	108287020	Promoter (<=1kb)	Zm00001d027674	Promoter (<=1kb)	Zm00001d030133
1:10754235-10754534	1:108288784-108289083	0.809243	97534549	10754384	108288933	Promoter (<=1kb)	Zm00001d027673	Promoter (<=1kb)	Zm00001d030133
1:108208936-108209235	1:108288784-108289083	0.822047	79848	108209085	108288933	Promoter (<=1kb)	Zm00001d030132	Promoter (<=1kb)	Zm00001d030133
1:108283073-108283372	1:108288784-108289083	0.912193	5711	108283222	108288933	3' UTR	Zm00001d030133	Promoter (<=1kb)	Zm00001d030133
1:107654810-107655109	1:108288784-108289083	-0.850849	633974	107654959	108288933	Distal Intergenic	Zm00001d030126	Promoter (<=1kb)	Zm00001d030133
1:108286871-108287170	1:108288784-108289083	0.886234	1913	108287020	108288933	Promoter (<=1kb)	Zm00001d030133	Promoter (<=1kb)	Zm00001d030133
1:108286871-108287170	1:108427122-108427421	0.872723	140251	108287020	108427271	Promoter (<=1kb)	Zm00001d030133	Promoter (<=1kb)	Zm00001d030138
1:10754235-10754534	1:108482902-108483201	-0.83014	97728667	10754384	108483051	Promoter (<=1kb)	Zm00001d027673	Promoter (<=1kb)	Zm00001d030139
1:108283073-108283372	1:108578632-108578931	0.836449	295559	108283222	108578781	3' UTR	Zm00001d030133	Exon (Zm00001d022788_T001/Zm00001d022788, exon 1 of 1)	Zm00001d022788
1:108286871-108287170	1:108661445-108661744	0.870504	374574	108287020	108661594	Promoter (<=1kb)	Zm00001d030133	Downstream (1-2kb)	Zm00001d030146
1:108283073-108283372	1:108662180-108662479	0.912462	379107	108283222	108662329	3' UTR	Zm00001d030133	Downstream (1-2kb)	Zm00001d030146
1:108482902-108483201	1:108662180-108662479	-0.845645	179278	108483051	108662329	Promoter (<=1kb)	Zm00001d030139	Downstream (1-2kb)	Zm00001d030146
1:108578632-108578931	1:108662180-108662479	0.944993	83548	108578781	108662329	Exon (Zm00001d022788_T001/Zm00001d022788, exon 1 of 1)	Zm00001d022788	Downstream (1-2kb)	Zm00001d030146
1:108288784-108289083	1:108714338-108714637	0.819705	425554	108288933	108714487	Promoter (<=1kb)	Zm00001d030133	Promoter (<=1kb)	Zm00001d030148
1:108286871-108287170	1:108714338-108714637	0.842091	427467	108287020	108714487	Promoter (<=1kb)	Zm00001d030133	Promoter (<=1kb)	Zm00001d030148
1:108283073-108283372	1:108989435-108989734	0.818903	706362	108283222	108989584	3' UTR	Zm00001d030133	Distal Intergenic	Zm00001d030151
1:108578632-108578931	1:108989435-108989734	0.827414	410803	108578781	108989584	Exon (Zm00001d022788_T001/Zm00001d022788, exon 1 of 1)	Zm00001d022788	Distal Intergenic	Zm00001d030151
1:108662180-108662479	1:108989435-108989734	0.859809	327255	108662329	108989584	Downstream (1-2kb)	Zm00001d030146	Distal Intergenic	Zm00001d030151
1:108610657-108610956	1:108990198-108990497	-0.808406	379541	108610806	108990347	Distal Intergenic	Zm00001d030143	Distal Intergenic	Zm00001d030151
1:108578632-108578931	1:108992111-108992410	0.811988	413479	108578781	108992260	Exon (Zm00001d022788_T001/Zm00001d022788, exon 1 of 1)	Zm00001d022788	Distal Intergenic	Zm00001d030151
1:108662180-108662479	1:108992111-108992410	0.857852	329931	108662329	108992260	Downstream (1-2kb)	Zm00001d030146	Distal Intergenic	Zm00001d030151
1:108662180-108662479	1:109045786-109046085	0.828648	383606	108662329	109045935	Downstream (1-2kb)	Zm00001d030146	Promoter (<=1kb)	Zm00001d030152
1:108714338-108714637	1:109421629-109421928	0.80208	707291	108714487	109421778	Promoter (<=1kb)	Zm00001d030148	5' UTR	Zm00001d030158
1:11043688-11043987	1:109615347-109615646	-0.855944	98571659	11043837	109615496	Distal Intergenic	Zm00001d027681	Distal Intergenic	Zm00001d030161
1:11043688-11043987	1:109695033-109695332	-0.823317	98651345	11043837	109695182	Distal Intergenic	Zm00001d027681	Distal Intergenic	Zm00001d030161
1:11005509-11005808	1:109738697-109738996	0.892657	98733188	11005658	109738846	Distal Intergenic	Zm00001d027680	Distal Intergenic	Zm00001d030163
1:10985719-10986018	1:109738697-109738996	0.898999	98752978	10985868	109738846	Promoter (<=1kb)	Zm00001d027678	Distal Intergenic	Zm00001d030163
1:11009818-11010117	1:109738697-109738996	0.876272	98728879	11009967	109738846	Downstream (1-2kb)	Zm00001d027680	Distal Intergenic	Zm00001d030163
1:10986693-10986992	1:109738697-109738996	0.916371	98752004	10986842	109738846	Promoter (<=1kb)	Zm00001d027678	Distal Intergenic	Zm00001d030163
1:11043688-11043987	1:109822212-109822511	0.880878	98778524	11043837	109822361	Distal Intergenic	Zm00001d027681	Distal Intergenic	Zm00001d030164
1:11005509-11005808	1:109823081-109823380	0.805974	98817572	11005658	109823230	Distal Intergenic	Zm00001d027680	Distal Intergenic	Zm00001d030164
1:10985719-10986018	1:10986693-10986992	0.982572	974	10985868	10986842	Promoter (<=1kb)	Zm00001d027678	Promoter (<=1kb)	Zm00001d027678
1:11043688-11043987	1:109895420-109895719	-0.859088	98851732	11043837	109895569	Distal Intergenic	Zm00001d027681	Distal Intergenic	Zm00001d030165
1:10985719-10986018	1:109910539-109910838	-0.809833	98924820	10985868	109910688	Promoter (<=1kb)	Zm00001d027678	Exon (Zm00001d030165_T001/Zm00001d030165, exon 1 of 1)	Zm00001d030165
1:10986693-10986992	1:109910539-109910838	-0.822588	98923846	10986842	109910688	Promoter (<=1kb)	Zm00001d027678	Exon (Zm00001d030165_T001/Zm00001d030165, exon 1 of 1)	Zm00001d030165
1:109823081-109823380	1:109911833-109912132	-0.867148	88752	109823230	109911982	Distal Intergenic	Zm00001d030164	Promoter (<=1kb)	Zm00001d030165
1:11043688-11043987	1:109990052-109990351	0.816678	98946364	11043837	109990201	Distal Intergenic	Zm00001d027681	Distal Intergenic	Zm00001d030166
1:109822212-109822511	1:109990052-109990351	0.863292	167840	109822361	109990201	Distal Intergenic	Zm00001d030164	Distal Intergenic	Zm00001d030166
1:10986693-10986992	1:109992381-109992680	0.899704	99005688	10986842	109992530	Promoter (<=1kb)	Zm00001d027678	Distal Intergenic	Zm00001d030166
1:109910539-109910838	1:109992381-109992680	-0.801782	81842	109910688	109992530	Exon (Zm00001d030165_T001/Zm00001d030165, exon 1 of 1)	Zm00001d030165	Distal Intergenic	Zm00001d030166
1:11005509-11005808	1:109992381-109992680	0.86317	98986872	11005658	109992530	Distal Intergenic	Zm00001d027680	Distal Intergenic	Zm00001d030166
1:10985719-10986018	1:109992381-109992680	0.88493	99006662	10985868	109992530	Promoter (<=1kb)	Zm00001d027678	Distal Intergenic	Zm00001d030166
1:109738697-109738996	1:109992381-109992680	0.815107	253684	109738846	109992530	Distal Intergenic	Zm00001d030163	Distal Intergenic	Zm00001d030166
1:109738697-109738996	1:110007718-110008017	0.833061	269021	109738846	110007867	Distal Intergenic	Zm00001d030163	Promoter (<=1kb)	Zm00001d030166
1:10986693-10986992	1:110007718-110008017	0.855765	99021025	10986842	110007867	Promoter (<=1kb)	Zm00001d027678	Promoter (<=1kb)	Zm00001d030166
1:11069039-11069338	1:110007718-110008017	0.833286	98938679	11069188	110007867	Promoter (<=1kb)	Zm00001d027682	Promoter (<=1kb)	Zm00001d030166
1:10985719-10986018	1:110007718-110008017	0.838862	99021999	10985868	110007867	Promoter (<=1kb)	Zm00001d027678	Promoter (<=1kb)	Zm00001d030166
1:10985719-10986018	1:11005509-11005808	0.942327	19790	10985868	11005658	Promoter (<=1kb)	Zm00001d027678	Distal Intergenic	Zm00001d027680
1:10986693-10986992	1:11005509-11005808	0.953121	18816	10986842	11005658	Promoter (<=1kb)	Zm00001d027678	Distal Intergenic	Zm00001d027680
1:10985719-10986018	1:11009818-11010117	0.847394	24099	10985868	11009967	Promoter (<=1kb)	Zm00001d027678	Downstream (1-2kb)	Zm00001d027680
1:11005509-11005808	1:11009818-11010117	0.869041	4309	11005658	11009967	Distal Intergenic	Zm00001d027680	Downstream (1-2kb)	Zm00001d027680
1:10986693-10986992	1:11009818-11010117	0.861278	23125	10986842	11009967	Promoter (<=1kb)	Zm00001d027678	Downstream (1-2kb)	Zm00001d027680
1:11221825-11222124	1:110296791-110297090	0.802943	99074966	11221974	110296940	Intron (Zm00001d027691_T001/Zm00001d027691, intron 5 of 15)	Zm00001d027691	Promoter (<=1kb)	Zm00001d030171
1:11985084-11985383	1:110296791-110297090	0.809494	98311707	11985233	110296940	Distal Intergenic	Zm00001d027715	Promoter (<=1kb)	Zm00001d030171
1:109835395-109835694	1:110296791-110297090	-0.810608	461396	109835544	110296940	Distal Intergenic	Zm00001d030164	Promoter (<=1kb)	Zm00001d030171
1:110345145-110345444	1:110346063-110346362	-0.870253	918	110345294	110346212	5' UTR	Zm00001d030172	5' UTR	Zm00001d030172
1:11043688-11043987	1:110346880-110347179	0.815453	99303192	11043837	110347029	Distal Intergenic	Zm00001d027681	5' UTR	Zm00001d030172
1:11492961-11493260	1:110346880-110347179	-0.800621	98853919	11493110	110347029	3' UTR	Zm00001d027703	5' UTR	Zm00001d030172
1:11126551-11126850	1:110346880-110347179	-0.816835	99220329	11126700	110347029	Promoter (<=1kb)	Zm00001d027683	5' UTR	Zm00001d030172
1:11136447-11136746	1:110346880-110347179	0.813702	99210433	11136596	110347029	Downstream (<1kb)	Zm00001d027684	5' UTR	Zm00001d030172
1:11221825-11222124	1:110446808-110447107	0.86841	99224983	11221974	110446957	Intron (Zm00001d027691_T001/Zm00001d027691, intron 5 of 15)	Zm00001d027691	Distal Intergenic	Zm00001d030173
1:11740400-11740699	1:110446808-110447107	-0.841067	98706408	11740549	110446957	Distal Intergenic	Zm00001d027711	Distal Intergenic	Zm00001d030173
1:11595763-11596062	1:110446808-110447107	0.804078	98851045	11595912	110446957	Promoter (<=1kb)	Zm00001d027707	Distal Intergenic	Zm00001d030173
1:11985084-11985383	1:110446808-110447107	0.918183	98461724	11985233	110446957	Distal Intergenic	Zm00001d027715	Distal Intergenic	Zm00001d030173
1:11009818-11010117	1:11069039-11069338	0.82322	59221	11009967	11069188	Downstream (1-2kb)	Zm00001d027680	Promoter (<=1kb)	Zm00001d027682
1:11005509-11005808	1:11069039-11069338	0.922614	63530	11005658	11069188	Distal Intergenic	Zm00001d027680	Promoter (<=1kb)	Zm00001d027682
1:11221825-11222124	1:110786683-110786982	0.844358	99564858	11221974	110786832	Intron (Zm00001d027691_T001/Zm00001d027691, intron 5 of 15)	Zm00001d027691	Promoter (<=1kb)	Zm00001d030177
1:11740400-11740699	1:110786683-110786982	-0.804239	99046283	11740549	110786832	Distal Intergenic	Zm00001d027711	Promoter (<=1kb)	Zm00001d030177
1:11985084-11985383	1:110786683-110786982	0.882456	98801599	11985233	110786832	Distal Intergenic	Zm00001d027715	Promoter (<=1kb)	Zm00001d030177
1:11221825-11222124	1:111082158-111082457	0.82751	99860333	11221974	111082307	Intron (Zm00001d027691_T001/Zm00001d027691, intron 5 of 15)	Zm00001d027691	Promoter (<=1kb)	Zm00001d030181
1:11740400-11740699	1:111082158-111082457	-0.805644	99341758	11740549	111082307	Distal Intergenic	Zm00001d027711	Promoter (<=1kb)	Zm00001d030181
1:11985084-11985383	1:111082158-111082457	0.873417	99097074	11985233	111082307	Distal Intergenic	Zm00001d027715	Promoter (<=1kb)	Zm00001d030181
1:110446808-110447107	1:111082158-111082457	0.801957	635350	110446957	111082307	Distal Intergenic	Zm00001d030173	Promoter (<=1kb)	Zm00001d030181
1:11358705-11359004	1:111165182-111165481	-0.855271	99806477	11358854	111165331	Promoter (<=1kb)	Zm00001d027699	Distal Intergenic	Zm00001d030183
1:110446808-110447107	1:111271876-111272175	0.821766	825068	110446957	111272025	Distal Intergenic	Zm00001d030173	Distal Intergenic	Zm00001d030183
1:11043688-11043987	1:111271876-111272175	0.810573	100228188	11043837	111272025	Distal Intergenic	Zm00001d027681	Distal Intergenic	Zm00001d030183
1:11985084-11985383	1:111271876-111272175	0.854312	99286792	11985233	111272025	Distal Intergenic	Zm00001d027715	Distal Intergenic	Zm00001d030183
1:11221825-11222124	1:111271876-111272175	0.816433	100050051	11221974	111272025	Intron (Zm00001d027691_T001/Zm00001d027691, intron 5 of 15)	Zm00001d027691	Distal Intergenic	Zm00001d030183
1:11015707-11016006	1:111271876-111272175	-0.889471	100256169	11015856	111272025	Promoter (<=1kb)	Zm00001d027680	Distal Intergenic	Zm00001d030183
1:11069039-11069338	1:11136447-11136746	0.842096	67408	11069188	11136596	Promoter (<=1kb)	Zm00001d027682	Downstream (<1kb)	Zm00001d027684
1:11043688-11043987	1:11136447-11136746	0.817112	92759	11043837	11136596	Distal Intergenic	Zm00001d027681	Downstream (<1kb)	Zm00001d027684
1:11069039-11069338	1:11141727-11142026	0.897079	72688	11069188	11141876	Promoter (<=1kb)	Zm00001d027682	Downstream (2-3kb)	Zm00001d027685
1:11136447-11136746	1:11141727-11142026	0.896729	5280	11136596	11141876	Downstream (<1kb)	Zm00001d027684	Downstream (2-3kb)	Zm00001d027685
1:11043688-11043987	1:111908538-111908837	-0.812442	100864850	11043837	111908687	Distal Intergenic	Zm00001d027681	Intron (Zm00001d030184_T001/Zm00001d030184, intron 8 of 10)	Zm00001d030185
1:11985084-11985383	1:111908538-111908837	-0.834087	99923454	11985233	111908687	Distal Intergenic	Zm00001d027715	Intron (Zm00001d030184_T001/Zm00001d030184, intron 8 of 10)	Zm00001d030185
1:11492961-11493260	1:111908538-111908837	0.833784	100415577	11493110	111908687	3' UTR	Zm00001d027703	Intron (Zm00001d030184_T001/Zm00001d030184, intron 8 of 10)	Zm00001d030185
1:11985084-11985383	1:112127692-112127991	0.875977	100142608	11985233	112127841	Distal Intergenic	Zm00001d027715	Promoter (<=1kb)	Zm00001d030191
1:11740400-11740699	1:112127692-112127991	-0.811929	100387292	11740549	112127841	Distal Intergenic	Zm00001d027711	Promoter (<=1kb)	Zm00001d030191
1:110296791-110297090	1:112127692-112127991	0.859212	1830901	110296940	112127841	Promoter (<=1kb)	Zm00001d030171	Promoter (<=1kb)	Zm00001d030191
1:11740400-11740699	1:112175701-112176000	-0.809305	100435301	11740549	112175850	Distal Intergenic	Zm00001d027711	Distal Intergenic	Zm00001d030191
1:11985084-11985383	1:112175701-112176000	0.87526	100190617	11985233	112175850	Distal Intergenic	Zm00001d027715	Distal Intergenic	Zm00001d030191
1:112127692-112127991	1:112175701-112176000	0.884784	48009	112127841	112175850	Promoter (<=1kb)	Zm00001d030191	Distal Intergenic	Zm00001d030191
1:110296791-110297090	1:112175701-112176000	0.906964	1878910	110296940	112175850	Promoter (<=1kb)	Zm00001d030171	Distal Intergenic	Zm00001d030191
1:11221825-11222124	1:112175701-112176000	0.835956	100953876	11221974	112175850	Intron (Zm00001d027691_T001/Zm00001d027691, intron 5 of 15)	Zm00001d027691	Distal Intergenic	Zm00001d030191
1:11492961-11493260	1:112175701-112176000	-0.822497	100682740	11493110	112175850	3' UTR	Zm00001d027703	Distal Intergenic	Zm00001d030191
1:110786683-110786982	1:112175701-112176000	0.805021	1389018	110786832	112175850	Promoter (<=1kb)	Zm00001d030177	Distal Intergenic	Zm00001d030191
1:110346880-110347179	1:112275438-112275737	0.81804	1928558	110347029	112275587	5' UTR	Zm00001d030172	Distal Intergenic	Zm00001d030193
1:11043688-11043987	1:112275438-112275737	0.859109	101231750	11043837	112275587	Distal Intergenic	Zm00001d027681	Distal Intergenic	Zm00001d030193
1:112175701-112176000	1:112275438-112275737	0.805779	99737	112175850	112275587	Distal Intergenic	Zm00001d030191	Distal Intergenic	Zm00001d030193
1:11875769-11876068	1:112275438-112275737	-0.825667	100399669	11875918	112275587	Distal Intergenic	Zm00001d027714	Distal Intergenic	Zm00001d030193
1:11492961-11493260	1:112275438-112275737	-0.877068	100782477	11493110	112275587	3' UTR	Zm00001d027703	Distal Intergenic	Zm00001d030193
1:11875769-11876068	1:112580161-112580460	-0.87301	100704392	11875918	112580310	Distal Intergenic	Zm00001d027714	Intron (Zm00001d030194_T001/Zm00001d030194, intron 9 of 9)	Zm00001d030194
1:111908538-111908837	1:112580161-112580460	-0.898307	671623	111908687	112580310	Intron (Zm00001d030184_T001/Zm00001d030184, intron 8 of 10)	Zm00001d030185	Intron (Zm00001d030194_T001/Zm00001d030194, intron 9 of 9)	Zm00001d030194
1:11323409-11323708	1:112580161-112580460	-0.826041	101256752	11323558	112580310	Distal Intergenic	Zm00001d027698	Intron (Zm00001d030194_T001/Zm00001d030194, intron 9 of 9)	Zm00001d030194
1:11043688-11043987	1:112580161-112580460	0.908369	101536473	11043837	112580310	Distal Intergenic	Zm00001d027681	Intron (Zm00001d030194_T001/Zm00001d030194, intron 9 of 9)	Zm00001d030194
1:11126551-11126850	1:112580161-112580460	-0.826814	101453610	11126700	112580310	Promoter (<=1kb)	Zm00001d027683	Intron (Zm00001d030194_T001/Zm00001d030194, intron 9 of 9)	Zm00001d030194
1:11492961-11493260	1:112580161-112580460	-0.927358	101087200	11493110	112580310	3' UTR	Zm00001d027703	Intron (Zm00001d030194_T001/Zm00001d030194, intron 9 of 9)	Zm00001d030194
1:11985084-11985383	1:112580161-112580460	0.835422	100595077	11985233	112580310	Distal Intergenic	Zm00001d027715	Intron (Zm00001d030194_T001/Zm00001d030194, intron 9 of 9)	Zm00001d030194
1:110346880-110347179	1:112580161-112580460	0.864945	2233281	110347029	112580310	5' UTR	Zm00001d030172	Intron (Zm00001d030194_T001/Zm00001d030194, intron 9 of 9)	Zm00001d030194
1:112175701-112176000	1:112580161-112580460	0.8852	404460	112175850	112580310	Distal Intergenic	Zm00001d030191	Intron (Zm00001d030194_T001/Zm00001d030194, intron 9 of 9)	Zm00001d030194
1:110786683-110786982	1:112580161-112580460	0.800437	1793478	110786832	112580310	Promoter (<=1kb)	Zm00001d030177	Intron (Zm00001d030194_T001/Zm00001d030194, intron 9 of 9)	Zm00001d030194
1:110296791-110297090	1:112580161-112580460	0.840307	2283370	110296940	112580310	Promoter (<=1kb)	Zm00001d030171	Intron (Zm00001d030194_T001/Zm00001d030194, intron 9 of 9)	Zm00001d030194
1:11221825-11222124	1:112580161-112580460	0.836198	101358336	11221974	112580310	Intron (Zm00001d027691_T001/Zm00001d027691, intron 5 of 15)	Zm00001d027691	Intron (Zm00001d030194_T001/Zm00001d030194, intron 9 of 9)	Zm00001d030194
1:112275438-112275737	1:112580161-112580460	0.945773	304723	112275587	112580310	Distal Intergenic	Zm00001d030193	Intron (Zm00001d030194_T001/Zm00001d030194, intron 9 of 9)	Zm00001d030194
1:112127692-112127991	1:112580161-112580460	0.813753	452469	112127841	112580310	Promoter (<=1kb)	Zm00001d030191	Intron (Zm00001d030194_T001/Zm00001d030194, intron 9 of 9)	Zm00001d030194
1:11740400-11740699	1:112585983-112586282	-0.88206	100845583	11740549	112586132	Distal Intergenic	Zm00001d027711	Promoter (<=1kb)	Zm00001d030194
1:111082158-111082457	1:112585983-112586282	0.83326	1503825	111082307	112586132	Promoter (<=1kb)	Zm00001d030181	Promoter (<=1kb)	Zm00001d030194
1:11221825-11222124	1:112585983-112586282	0.828344	101364158	11221974	112586132	Intron (Zm00001d027691_T001/Zm00001d027691, intron 5 of 15)	Zm00001d027691	Promoter (<=1kb)	Zm00001d030194
1:112175701-112176000	1:112585983-112586282	0.814719	410282	112175850	112586132	Distal Intergenic	Zm00001d030191	Promoter (<=1kb)	Zm00001d030194
1:110446808-110447107	1:112585983-112586282	0.865687	2139175	110446957	112586132	Distal Intergenic	Zm00001d030173	Promoter (<=1kb)	Zm00001d030194
1:110786683-110786982	1:112585983-112586282	0.837714	1799300	110786832	112586132	Promoter (<=1kb)	Zm00001d030177	Promoter (<=1kb)	Zm00001d030194
1:11985084-11985383	1:112585983-112586282	0.954023	100600899	11985233	112586132	Distal Intergenic	Zm00001d027715	Promoter (<=1kb)	Zm00001d030194
1:110786683-110786982	1:113017008-113017307	0.818384	2230325	110786832	113017157	Promoter (<=1kb)	Zm00001d030177	Promoter (<=1kb)	Zm00001d030203
1:112580161-112580460	1:113017008-113017307	0.900875	436847	112580310	113017157	Intron (Zm00001d030194_T001/Zm00001d030194, intron 9 of 9)	Zm00001d030194	Promoter (<=1kb)	Zm00001d030203
1:112175701-112176000	1:113017008-113017307	0.870241	841307	112175850	113017157	Distal Intergenic	Zm00001d030191	Promoter (<=1kb)	Zm00001d030203
1:11043688-11043987	1:113017008-113017307	0.801249	101973320	11043837	113017157	Distal Intergenic	Zm00001d027681	Promoter (<=1kb)	Zm00001d030203
1:111908538-111908837	1:113017008-113017307	-0.847542	1108470	111908687	113017157	Intron (Zm00001d030184_T001/Zm00001d030184, intron 8 of 10)	Zm00001d030185	Promoter (<=1kb)	Zm00001d030203
1:110446808-110447107	1:113017008-113017307	0.828277	2570200	110446957	113017157	Distal Intergenic	Zm00001d030173	Promoter (<=1kb)	Zm00001d030203
1:11740400-11740699	1:113017008-113017307	-0.818966	101276608	11740549	113017157	Distal Intergenic	Zm00001d027711	Promoter (<=1kb)	Zm00001d030203
1:11985084-11985383	1:113017008-113017307	0.892892	101031924	11985233	113017157	Distal Intergenic	Zm00001d027715	Promoter (<=1kb)	Zm00001d030203
1:11221825-11222124	1:113017008-113017307	0.869913	101795183	11221974	113017157	Intron (Zm00001d027691_T001/Zm00001d027691, intron 5 of 15)	Zm00001d027691	Promoter (<=1kb)	Zm00001d030203
1:111271876-111272175	1:113017008-113017307	0.80178	1745132	111272025	113017157	Distal Intergenic	Zm00001d030183	Promoter (<=1kb)	Zm00001d030203
1:110296791-110297090	1:113017008-113017307	0.818773	2720217	110296940	113017157	Promoter (<=1kb)	Zm00001d030171	Promoter (<=1kb)	Zm00001d030203
1:112127692-112127991	1:113017008-113017307	0.833144	889316	112127841	113017157	Promoter (<=1kb)	Zm00001d030191	Promoter (<=1kb)	Zm00001d030203
1:11492961-11493260	1:113017008-113017307	-0.836873	101524047	11493110	113017157	3' UTR	Zm00001d027703	Promoter (<=1kb)	Zm00001d030203
1:112275438-112275737	1:113017008-113017307	0.852019	741570	112275587	113017157	Distal Intergenic	Zm00001d030193	Promoter (<=1kb)	Zm00001d030203
1:11985084-11985383	1:113121665-113121964	-0.865161	101136581	11985233	113121814	Distal Intergenic	Zm00001d027715	Promoter (<=1kb)	Zm00001d030207
1:112580161-112580460	1:113121665-113121964	-0.827199	541504	112580310	113121814	Intron (Zm00001d030194_T001/Zm00001d030194, intron 9 of 9)	Zm00001d030194	Promoter (<=1kb)	Zm00001d030207
1:11221825-11222124	1:113121665-113121964	-0.831202	101899840	11221974	113121814	Intron (Zm00001d027691_T001/Zm00001d027691, intron 5 of 15)	Zm00001d027691	Promoter (<=1kb)	Zm00001d030207
1:110446808-110447107	1:113121665-113121964	-0.826818	2674857	110446957	113121814	Distal Intergenic	Zm00001d030173	Promoter (<=1kb)	Zm00001d030207
1:11043688-11043987	1:11323409-11323708	-0.816246	279721	11043837	11323558	Distal Intergenic	Zm00001d027681	Distal Intergenic	Zm00001d027698
1:11985084-11985383	1:113266270-113266569	0.929241	101281186	11985233	113266419	Distal Intergenic	Zm00001d027715	Distal Intergenic	Zm00001d030209
1:112175701-112176000	1:113266270-113266569	0.859103	1090569	112175850	113266419	Distal Intergenic	Zm00001d030191	Distal Intergenic	Zm00001d030209
1:11015707-11016006	1:113266270-113266569	-0.838254	102250563	11015856	113266419	Promoter (<=1kb)	Zm00001d027680	Distal Intergenic	Zm00001d030209
1:11875769-11876068	1:113266270-113266569	-0.823962	101390501	11875918	113266419	Distal Intergenic	Zm00001d027714	Distal Intergenic	Zm00001d030209
1:112580161-112580460	1:113266270-113266569	0.920745	686109	112580310	113266419	Intron (Zm00001d030194_T001/Zm00001d030194, intron 9 of 9)	Zm00001d030194	Distal Intergenic	Zm00001d030209
1:112275438-112275737	1:113266270-113266569	0.870813	990832	112275587	113266419	Distal Intergenic	Zm00001d030193	Distal Intergenic	Zm00001d030209
1:112585983-112586282	1:113266270-113266569	0.838431	680287	112586132	113266419	Promoter (<=1kb)	Zm00001d030194	Distal Intergenic	Zm00001d030209
1:111908538-111908837	1:113266270-113266569	-0.86571	1357732	111908687	113266419	Intron (Zm00001d030184_T001/Zm00001d030184, intron 8 of 10)	Zm00001d030185	Distal Intergenic	Zm00001d030209
1:112127692-112127991	1:113266270-113266569	0.827625	1138578	112127841	113266419	Promoter (<=1kb)	Zm00001d030191	Distal Intergenic	Zm00001d030209
1:11740400-11740699	1:113266270-113266569	-0.852872	101525870	11740549	113266419	Distal Intergenic	Zm00001d027711	Distal Intergenic	Zm00001d030209
1:11492961-11493260	1:113266270-113266569	-0.855649	101773309	11493110	113266419	3' UTR	Zm00001d027703	Distal Intergenic	Zm00001d030209
1:110786683-110786982	1:113266270-113266569	0.812649	2479587	110786832	113266419	Promoter (<=1kb)	Zm00001d030177	Distal Intergenic	Zm00001d030209
1:110446808-110447107	1:113266270-113266569	0.880298	2819462	110446957	113266419	Distal Intergenic	Zm00001d030173	Distal Intergenic	Zm00001d030209
1:111082158-111082457	1:113266270-113266569	0.811615	2184112	111082307	113266419	Promoter (<=1kb)	Zm00001d030181	Distal Intergenic	Zm00001d030209
1:11221825-11222124	1:113266270-113266569	0.899258	102044445	11221974	113266419	Intron (Zm00001d027691_T001/Zm00001d027691, intron 5 of 15)	Zm00001d027691	Distal Intergenic	Zm00001d030209
1:113017008-113017307	1:113266270-113266569	0.862107	249262	113017157	113266419	Promoter (<=1kb)	Zm00001d030203	Distal Intergenic	Zm00001d030209
1:111271876-111272175	1:113266270-113266569	0.914269	1994394	111272025	113266419	Distal Intergenic	Zm00001d030183	Distal Intergenic	Zm00001d030209
1:11043688-11043987	1:113266270-113266569	0.873983	102222582	11043837	113266419	Distal Intergenic	Zm00001d027681	Distal Intergenic	Zm00001d030209
1:112580161-112580460	1:113696678-113696977	-0.826539	1116517	112580310	113696827	Intron (Zm00001d030194_T001/Zm00001d030194, intron 9 of 9)	Zm00001d030194	Promoter (<=1kb)	Zm00001d030217
1:112175701-112176000	1:113763133-113763432	0.82812	1587432	112175850	113763282	Distal Intergenic	Zm00001d030191	Promoter (<=1kb)	Zm00001d030218
1:112580161-112580460	1:113763133-113763432	0.806807	1182972	112580310	113763282	Intron (Zm00001d030194_T001/Zm00001d030194, intron 9 of 9)	Zm00001d030194	Promoter (<=1kb)	Zm00001d030218
1:110296791-110297090	1:113763133-113763432	0.807944	3466342	110296940	113763282	Promoter (<=1kb)	Zm00001d030171	Promoter (<=1kb)	Zm00001d030218
1:11666952-11667251	1:114811557-114811856	0.827753	103144605	11667101	114811706	Promoter (<=1kb)	Zm00001d027708	Distal Intergenic	Zm00001d022791
1:11141727-11142026	1:114811557-114811856	0.893455	103669830	11141876	114811706	Downstream (2-3kb)	Zm00001d027685	Distal Intergenic	Zm00001d022791
1:112580161-112580460	1:114927833-114928132	0.81896	2347672	112580310	114927982	Intron (Zm00001d030194_T001/Zm00001d030194, intron 9 of 9)	Zm00001d030194	Downstream (<1kb)	Zm00001d030232
1:11043688-11043987	1:11492961-11493260	-0.842072	449273	11043837	11493110	Distal Intergenic	Zm00001d027681	3' UTR	Zm00001d027703
1:112585983-112586282	1:114966004-114966303	-0.841137	2380021	112586132	114966153	Promoter (<=1kb)	Zm00001d030194	Distal Intergenic	Zm00001d030232
1:110845686-110845985	1:114966004-114966303	0.827741	4120318	110845835	114966153	Distal Intergenic	Zm00001d030180	Distal Intergenic	Zm00001d030232
1:11015707-11016006	1:114966004-114966303	0.806078	103950297	11015856	114966153	Promoter (<=1kb)	Zm00001d027680	Distal Intergenic	Zm00001d030232
1:11740400-11740699	1:114966004-114966303	0.811874	103225604	11740549	114966153	Distal Intergenic	Zm00001d027711	Distal Intergenic	Zm00001d030232
1:11985084-11985383	1:114966004-114966303	-0.862047	102980920	11985233	114966153	Distal Intergenic	Zm00001d027715	Distal Intergenic	Zm00001d030232
1:11043688-11043987	1:11505854-11506153	-0.816245	462166	11043837	11506003	Distal Intergenic	Zm00001d027681	Distal Intergenic	Zm00001d027703
1:112275438-112275737	1:115153545-115153844	0.803218	2878107	112275587	115153694	Distal Intergenic	Zm00001d030193	Distal Intergenic	Zm00001d030234
1:111271876-111272175	1:115153545-115153844	0.910842	3881669	111272025	115153694	Distal Intergenic	Zm00001d030183	Distal Intergenic	Zm00001d030234
1:11985084-11985383	1:115153545-115153844	0.805452	103168461	11985233	115153694	Distal Intergenic	Zm00001d027715	Distal Intergenic	Zm00001d030234
1:113266270-113266569	1:115153545-115153844	0.901311	1887275	113266419	115153694	Distal Intergenic	Zm00001d030209	Distal Intergenic	Zm00001d030234
1:113017008-113017307	1:115153545-115153844	0.810486	2136537	113017157	115153694	Promoter (<=1kb)	Zm00001d030203	Distal Intergenic	Zm00001d030234
1:11043688-11043987	1:115153545-115153844	0.806945	104109857	11043837	115153694	Distal Intergenic	Zm00001d027681	Distal Intergenic	Zm00001d030234
1:112580161-112580460	1:115153545-115153844	0.849274	2573384	112580310	115153694	Intron (Zm00001d030194_T001/Zm00001d030194, intron 9 of 9)	Zm00001d030194	Distal Intergenic	Zm00001d030234
1:112585983-112586282	1:115217273-115217572	-0.92859	2631290	112586132	115217422	Promoter (<=1kb)	Zm00001d030194	Distal Intergenic	Zm00001d030235
1:110786683-110786982	1:115217273-115217572	-0.803688	4430590	110786832	115217422	Promoter (<=1kb)	Zm00001d030177	Distal Intergenic	Zm00001d030235
1:113017008-113017307	1:115217273-115217572	-0.874745	2200265	113017157	115217422	Promoter (<=1kb)	Zm00001d030203	Distal Intergenic	Zm00001d030235
1:113121665-113121964	1:115217273-115217572	0.829262	2095608	113121814	115217422	Promoter (<=1kb)	Zm00001d030207	Distal Intergenic	Zm00001d030235
1:111271876-111272175	1:115217273-115217572	-0.886747	3945397	111272025	115217422	Distal Intergenic	Zm00001d030183	Distal Intergenic	Zm00001d030235
1:114966004-114966303	1:115217273-115217572	0.902503	251269	114966153	115217422	Distal Intergenic	Zm00001d030232	Distal Intergenic	Zm00001d030235
1:112127692-112127991	1:115217273-115217572	-0.873843	3089581	112127841	115217422	Promoter (<=1kb)	Zm00001d030191	Distal Intergenic	Zm00001d030235
1:115153545-115153844	1:115217273-115217572	-0.855612	63728	115153694	115217422	Distal Intergenic	Zm00001d030234	Distal Intergenic	Zm00001d030235
1:110296791-110297090	1:115217273-115217572	-0.811664	4920482	110296940	115217422	Promoter (<=1kb)	Zm00001d030171	Distal Intergenic	Zm00001d030235
1:11015707-11016006	1:115217273-115217572	0.857122	104201566	11015856	115217422	Promoter (<=1kb)	Zm00001d027680	Distal Intergenic	Zm00001d030235
1:112788215-112788514	1:115217273-115217572	0.823861	2429058	112788364	115217422	Distal Intergenic	ENSRNA049439691	Distal Intergenic	Zm00001d030235
1:113266270-113266569	1:115217273-115217572	-0.924088	1951003	113266419	115217422	Distal Intergenic	Zm00001d030209	Distal Intergenic	Zm00001d030235
1:111908538-111908837	1:115217273-115217572	0.80513	3308735	111908687	115217422	Intron (Zm00001d030184_T001/Zm00001d030184, intron 8 of 10)	Zm00001d030185	Distal Intergenic	Zm00001d030235
1:11740400-11740699	1:115217273-115217572	0.903491	103476873	11740549	115217422	Distal Intergenic	Zm00001d027711	Distal Intergenic	Zm00001d030235
1:110446808-110447107	1:115217273-115217572	-0.87537	4770465	110446957	115217422	Distal Intergenic	Zm00001d030173	Distal Intergenic	Zm00001d030235
1:11985084-11985383	1:115217273-115217572	-0.971126	103232189	11985233	115217422	Distal Intergenic	Zm00001d027715	Distal Intergenic	Zm00001d030235
1:112175701-112176000	1:115217273-115217572	-0.877014	3041572	112175850	115217422	Distal Intergenic	Zm00001d030191	Distal Intergenic	Zm00001d030235
1:112580161-112580460	1:115217273-115217572	-0.818724	2637112	112580310	115217422	Intron (Zm00001d030194_T001/Zm00001d030194, intron 9 of 9)	Zm00001d030194	Distal Intergenic	Zm00001d030235
1:11221825-11222124	1:115217273-115217572	-0.924104	103995448	11221974	115217422	Intron (Zm00001d027691_T001/Zm00001d027691, intron 5 of 15)	Zm00001d027691	Distal Intergenic	Zm00001d030235
1:111082158-111082457	1:115217273-115217572	-0.848198	4135115	111082307	115217422	Promoter (<=1kb)	Zm00001d030181	Distal Intergenic	Zm00001d030235
1:113017008-113017307	1:115218217-115218516	-0.91903	2201209	113017157	115218366	Promoter (<=1kb)	Zm00001d030203	Distal Intergenic	Zm00001d030235
1:113266270-113266569	1:115218217-115218516	-0.968266	1951947	113266419	115218366	Distal Intergenic	Zm00001d030209	Distal Intergenic	Zm00001d030235
1:110446808-110447107	1:115218217-115218516	-0.890431	4771409	110446957	115218366	Distal Intergenic	Zm00001d030173	Distal Intergenic	Zm00001d030235
1:11492961-11493260	1:115218217-115218516	0.843309	103725256	11493110	115218366	3' UTR	Zm00001d027703	Distal Intergenic	Zm00001d030235
1:111908538-111908837	1:115218217-115218516	0.875804	3309679	111908687	115218366	Intron (Zm00001d030184_T001/Zm00001d030184, intron 8 of 10)	Zm00001d030185	Distal Intergenic	Zm00001d030235
1:112275438-112275737	1:115218217-115218516	-0.874092	2942779	112275587	115218366	Distal Intergenic	Zm00001d030193	Distal Intergenic	Zm00001d030235
1:113121665-113121964	1:115218217-115218516	0.870993	2096552	113121814	115218366	Promoter (<=1kb)	Zm00001d030207	Distal Intergenic	Zm00001d030235
1:11221825-11222124	1:115218217-115218516	-0.925263	103996392	11221974	115218366	Intron (Zm00001d027691_T001/Zm00001d027691, intron 5 of 15)	Zm00001d027691	Distal Intergenic	Zm00001d030235
1:112127692-112127991	1:115218217-115218516	-0.868959	3090525	112127841	115218366	Promoter (<=1kb)	Zm00001d030191	Distal Intergenic	Zm00001d030235
1:11985084-11985383	1:115218217-115218516	-0.957188	103233133	11985233	115218366	Distal Intergenic	Zm00001d027715	Distal Intergenic	Zm00001d030235
1:111271876-111272175	1:115218217-115218516	-0.900711	3946341	111272025	115218366	Distal Intergenic	Zm00001d030183	Distal Intergenic	Zm00001d030235
1:115153545-115153844	1:115218217-115218516	-0.892531	64672	115153694	115218366	Distal Intergenic	Zm00001d030234	Distal Intergenic	Zm00001d030235
1:11015707-11016006	1:115218217-115218516	0.839732	104202510	11015856	115218366	Promoter (<=1kb)	Zm00001d027680	Distal Intergenic	Zm00001d030235
1:114966004-114966303	1:115218217-115218516	0.817434	252213	114966153	115218366	Distal Intergenic	Zm00001d030232	Distal Intergenic	Zm00001d030235
1:11740400-11740699	1:115218217-115218516	0.881863	103477817	11740549	115218366	Distal Intergenic	Zm00001d027711	Distal Intergenic	Zm00001d030235
1:111082158-111082457	1:115218217-115218516	-0.836025	4136059	111082307	115218366	Promoter (<=1kb)	Zm00001d030181	Distal Intergenic	Zm00001d030235
1:110296791-110297090	1:115218217-115218516	-0.833418	4921426	110296940	115218366	Promoter (<=1kb)	Zm00001d030171	Distal Intergenic	Zm00001d030235
1:112585983-112586282	1:115218217-115218516	-0.900511	2632234	112586132	115218366	Promoter (<=1kb)	Zm00001d030194	Distal Intergenic	Zm00001d030235
1:11875769-11876068	1:115218217-115218516	0.813757	103342448	11875918	115218366	Distal Intergenic	Zm00001d027714	Distal Intergenic	Zm00001d030235
1:115217273-115217572	1:115218217-115218516	0.963216	944	115217422	115218366	Distal Intergenic	Zm00001d030235	Distal Intergenic	Zm00001d030235
1:112175701-112176000	1:115218217-115218516	-0.897764	3042516	112175850	115218366	Distal Intergenic	Zm00001d030191	Distal Intergenic	Zm00001d030235
1:11043688-11043987	1:115218217-115218516	-0.844599	104174529	11043837	115218366	Distal Intergenic	Zm00001d027681	Distal Intergenic	Zm00001d030235
1:110786683-110786982	1:115218217-115218516	-0.836876	4431534	110786832	115218366	Promoter (<=1kb)	Zm00001d030177	Distal Intergenic	Zm00001d030235
1:112580161-112580460	1:115218217-115218516	-0.924211	2638056	112580310	115218366	Intron (Zm00001d030194_T001/Zm00001d030194, intron 9 of 9)	Zm00001d030194	Distal Intergenic	Zm00001d030235
1:112580161-112580460	1:115502187-115502486	-0.823017	2922026	112580310	115502336	Intron (Zm00001d030194_T001/Zm00001d030194, intron 9 of 9)	Zm00001d030194	Distal Intergenic	Zm00001d030240
1:11043688-11043987	1:115502187-115502486	-0.850352	104458499	11043837	115502336	Distal Intergenic	Zm00001d027681	Distal Intergenic	Zm00001d030240
1:11136447-11136746	1:115502187-115502486	-0.834786	104365740	11136596	115502336	Downstream (<1kb)	Zm00001d027684	Distal Intergenic	Zm00001d030240
1:110346880-110347179	1:115502187-115502486	-0.827004	5155307	110347029	115502336	5' UTR	Zm00001d030172	Distal Intergenic	Zm00001d030240
1:112127692-112127991	1:115847931-115848230	0.849904	3720239	112127841	115848080	Promoter (<=1kb)	Zm00001d030191	Promoter (<=1kb)	Zm00001d030243
1:111271876-111272175	1:115847931-115848230	0.828886	4576055	111272025	115848080	Distal Intergenic	Zm00001d030183	Promoter (<=1kb)	Zm00001d030243
1:111908538-111908837	1:115847931-115848230	-0.809261	3939393	111908687	115848080	Intron (Zm00001d030184_T001/Zm00001d030184, intron 8 of 10)	Zm00001d030185	Promoter (<=1kb)	Zm00001d030243
1:112585983-112586282	1:115847931-115848230	0.925627	3261948	112586132	115848080	Promoter (<=1kb)	Zm00001d030194	Promoter (<=1kb)	Zm00001d030243
1:115218217-115218516	1:115847931-115848230	-0.914096	629714	115218366	115848080	Distal Intergenic	Zm00001d030235	Promoter (<=1kb)	Zm00001d030243
1:112580161-112580460	1:115847931-115848230	0.810556	3267770	112580310	115848080	Intron (Zm00001d030194_T001/Zm00001d030194, intron 9 of 9)	Zm00001d030194	Promoter (<=1kb)	Zm00001d030243
1:110446808-110447107	1:115847931-115848230	0.890855	5401123	110446957	115848080	Distal Intergenic	Zm00001d030173	Promoter (<=1kb)	Zm00001d030243
1:115217273-115217572	1:115847931-115848230	-0.938196	630658	115217422	115848080	Distal Intergenic	Zm00001d030235	Promoter (<=1kb)	Zm00001d030243
1:113017008-113017307	1:115847931-115848230	0.866316	2830923	113017157	115848080	Promoter (<=1kb)	Zm00001d030203	Promoter (<=1kb)	Zm00001d030243
1:114966004-114966303	1:115847931-115848230	-0.83639	881927	114966153	115848080	Distal Intergenic	Zm00001d030232	Promoter (<=1kb)	Zm00001d030243
1:11221825-11222124	1:115847931-115848230	0.91924	104626106	11221974	115848080	Intron (Zm00001d027691_T001/Zm00001d027691, intron 5 of 15)	Zm00001d027691	Promoter (<=1kb)	Zm00001d030243
1:11740400-11740699	1:115847931-115848230	-0.89495	104107531	11740549	115848080	Distal Intergenic	Zm00001d027711	Promoter (<=1kb)	Zm00001d030243
1:113266270-113266569	1:115847931-115848230	0.901583	2581661	113266419	115848080	Distal Intergenic	Zm00001d030209	Promoter (<=1kb)	Zm00001d030243
1:11015707-11016006	1:115847931-115848230	-0.819564	104832224	11015856	115848080	Promoter (<=1kb)	Zm00001d027680	Promoter (<=1kb)	Zm00001d030243
1:11985084-11985383	1:115847931-115848230	0.970236	103862847	11985233	115848080	Distal Intergenic	Zm00001d027715	Promoter (<=1kb)	Zm00001d030243
1:110786683-110786982	1:115847931-115848230	0.85619	5061248	110786832	115848080	Promoter (<=1kb)	Zm00001d030177	Promoter (<=1kb)	Zm00001d030243
1:111082158-111082457	1:115847931-115848230	0.847421	4765773	111082307	115848080	Promoter (<=1kb)	Zm00001d030181	Promoter (<=1kb)	Zm00001d030243
1:112175701-112176000	1:115847931-115848230	0.849208	3672230	112175850	115848080	Distal Intergenic	Zm00001d030191	Promoter (<=1kb)	Zm00001d030243
1:113121665-113121964	1:115847931-115848230	-0.839411	2726266	113121814	115848080	Promoter (<=1kb)	Zm00001d030207	Promoter (<=1kb)	Zm00001d030243
1:110446808-110447107	1:115849383-115849682	0.889931	5402575	110446957	115849532	Distal Intergenic	Zm00001d030173	Distal Intergenic	Zm00001d030245
1:115218217-115218516	1:115849383-115849682	-0.910936	631166	115218366	115849532	Distal Intergenic	Zm00001d030235	Distal Intergenic	Zm00001d030245
1:111271876-111272175	1:115849383-115849682	0.828026	4577507	111272025	115849532	Distal Intergenic	Zm00001d030183	Distal Intergenic	Zm00001d030245
1:113017008-113017307	1:115849383-115849682	0.865418	2832375	113017157	115849532	Promoter (<=1kb)	Zm00001d030203	Distal Intergenic	Zm00001d030245
1:111082158-111082457	1:115849383-115849682	0.846542	4767225	111082307	115849532	Promoter (<=1kb)	Zm00001d030181	Distal Intergenic	Zm00001d030245
1:112127692-112127991	1:115849383-115849682	0.849024	3721691	112127841	115849532	Promoter (<=1kb)	Zm00001d030191	Distal Intergenic	Zm00001d030245
1:11221825-11222124	1:115849383-115849682	0.918287	104627558	11221974	115849532	Intron (Zm00001d027691_T001/Zm00001d027691, intron 5 of 15)	Zm00001d027691	Distal Intergenic	Zm00001d030245
1:113266270-113266569	1:115849383-115849682	0.900648	2583113	113266419	115849532	Distal Intergenic	Zm00001d030209	Distal Intergenic	Zm00001d030245
1:112175701-112176000	1:115849383-115849682	0.848328	3673682	112175850	115849532	Distal Intergenic	Zm00001d030191	Distal Intergenic	Zm00001d030245
1:112580161-112580460	1:115849383-115849682	0.809716	3269222	112580310	115849532	Intron (Zm00001d030194_T001/Zm00001d030194, intron 9 of 9)	Zm00001d030194	Distal Intergenic	Zm00001d030245
1:111908538-111908837	1:115849383-115849682	-0.808422	3940845	111908687	115849532	Intron (Zm00001d030184_T001/Zm00001d030184, intron 8 of 10)	Zm00001d030185	Distal Intergenic	Zm00001d030245
1:112585983-112586282	1:115849383-115849682	0.924667	3263400	112586132	115849532	Promoter (<=1kb)	Zm00001d030194	Distal Intergenic	Zm00001d030245
1:11740400-11740699	1:115849383-115849682	-0.894022	104108983	11740549	115849532	Distal Intergenic	Zm00001d027711	Distal Intergenic	Zm00001d030245
1:110786683-110786982	1:115849383-115849682	0.855303	5062700	110786832	115849532	Promoter (<=1kb)	Zm00001d030177	Distal Intergenic	Zm00001d030245
1:11985084-11985383	1:115849383-115849682	0.96923	103864299	11985233	115849532	Distal Intergenic	Zm00001d027715	Distal Intergenic	Zm00001d030245
1:113121665-113121964	1:115849383-115849682	-0.83854	2727718	113121814	115849532	Promoter (<=1kb)	Zm00001d030207	Distal Intergenic	Zm00001d030245
1:115847931-115848230	1:115849383-115849682	0.963631	1452	115848080	115849532	Promoter (<=1kb)	Zm00001d030243	Distal Intergenic	Zm00001d030245
1:114966004-114966303	1:115849383-115849682	-0.835523	883379	114966153	115849532	Distal Intergenic	Zm00001d030232	Distal Intergenic	Zm00001d030245
1:115217273-115217572	1:115849383-115849682	-0.935529	632110	115217422	115849532	Distal Intergenic	Zm00001d030235	Distal Intergenic	Zm00001d030245
1:11015707-11016006	1:115849383-115849682	-0.818715	104833676	11015856	115849532	Promoter (<=1kb)	Zm00001d027680	Distal Intergenic	Zm00001d030245
1:115849383-115849682	1:115855406-115855705	0.871629	6023	115849532	115855555	Distal Intergenic	Zm00001d030245	Downstream (2-3kb)	Zm00001d030246
1:115218217-115218516	1:115855406-115855705	-0.911228	637189	115218366	115855555	Distal Intergenic	Zm00001d030235	Downstream (2-3kb)	Zm00001d030246
1:112580161-112580460	1:115855406-115855705	0.808358	3275245	112580310	115855555	Intron (Zm00001d030194_T001/Zm00001d030194, intron 9 of 9)	Zm00001d030194	Downstream (2-3kb)	Zm00001d030246
1:111082158-111082457	1:115855406-115855705	0.834437	4773248	111082307	115855555	Promoter (<=1kb)	Zm00001d030181	Downstream (2-3kb)	Zm00001d030246
1:111271876-111272175	1:115855406-115855705	0.819493	4583530	111272025	115855555	Distal Intergenic	Zm00001d030183	Downstream (2-3kb)	Zm00001d030246
1:113017008-113017307	1:115855406-115855705	0.858828	2838398	113017157	115855555	Promoter (<=1kb)	Zm00001d030203	Downstream (2-3kb)	Zm00001d030246
1:112127692-112127991	1:115855406-115855705	0.843774	3727714	112127841	115855555	Promoter (<=1kb)	Zm00001d030191	Downstream (2-3kb)	Zm00001d030246
1:113121665-113121964	1:115855406-115855705	-0.828069	2733741	113121814	115855555	Promoter (<=1kb)	Zm00001d030207	Downstream (2-3kb)	Zm00001d030246
1:114966004-114966303	1:115855406-115855705	-0.822728	889402	114966153	115855555	Distal Intergenic	Zm00001d030232	Downstream (2-3kb)	Zm00001d030246
1:11221825-11222124	1:115855406-115855705	0.90716	104633581	11221974	115855555	Intron (Zm00001d027691_T001/Zm00001d027691, intron 5 of 15)	Zm00001d027691	Downstream (2-3kb)	Zm00001d030246
1:11015707-11016006	1:115855406-115855705	-0.806325	104839699	11015856	115855555	Promoter (<=1kb)	Zm00001d027680	Downstream (2-3kb)	Zm00001d030246
1:112585983-112586282	1:115855406-115855705	0.911109	3269423	112586132	115855555	Promoter (<=1kb)	Zm00001d030194	Downstream (2-3kb)	Zm00001d030246
1:110446808-110447107	1:115855406-115855705	0.875362	5408598	110446957	115855555	Distal Intergenic	Zm00001d030173	Downstream (2-3kb)	Zm00001d030246
1:113266270-113266569	1:115855406-115855705	0.892552	2589136	113266419	115855555	Distal Intergenic	Zm00001d030209	Downstream (2-3kb)	Zm00001d030246
1:115847931-115848230	1:115855406-115855705	0.87505	7475	115848080	115855555	Promoter (<=1kb)	Zm00001d030243	Downstream (2-3kb)	Zm00001d030246
1:111908538-111908837	1:115855406-115855705	-0.803106	3946868	111908687	115855555	Intron (Zm00001d030184_T001/Zm00001d030184, intron 8 of 10)	Zm00001d030185	Downstream (2-3kb)	Zm00001d030246
1:112175701-112176000	1:115855406-115855705	0.845898	3679705	112175850	115855555	Distal Intergenic	Zm00001d030191	Downstream (2-3kb)	Zm00001d030246
1:115217273-115217572	1:115855406-115855705	-0.931646	638133	115217422	115855555	Distal Intergenic	Zm00001d030235	Downstream (2-3kb)	Zm00001d030246
1:11740400-11740699	1:115855406-115855705	-0.881533	104115006	11740549	115855555	Distal Intergenic	Zm00001d027711	Downstream (2-3kb)	Zm00001d030246
1:11985084-11985383	1:115855406-115855705	0.95537	103870322	11985233	115855555	Distal Intergenic	Zm00001d027715	Downstream (2-3kb)	Zm00001d030246
1:110786683-110786982	1:115855406-115855705	0.842434	5068723	110786832	115855555	Promoter (<=1kb)	Zm00001d030177	Downstream (2-3kb)	Zm00001d030246
1:115218217-115218516	1:115856853-115857152	-0.925202	638636	115218366	115857002	Distal Intergenic	Zm00001d030235	Downstream (<1kb)	Zm00001d030246
1:114966004-114966303	1:115856853-115857152	-0.818758	890849	114966153	115857002	Distal Intergenic	Zm00001d030232	Downstream (<1kb)	Zm00001d030246
1:112175701-112176000	1:115856853-115857152	0.874178	3681152	112175850	115857002	Distal Intergenic	Zm00001d030191	Downstream (<1kb)	Zm00001d030246
1:113017008-113017307	1:115856853-115857152	0.880503	2839845	113017157	115857002	Promoter (<=1kb)	Zm00001d030203	Downstream (<1kb)	Zm00001d030246
1:11221825-11222124	1:115856853-115857152	0.920491	104635028	11221974	115857002	Intron (Zm00001d027691_T001/Zm00001d027691, intron 5 of 15)	Zm00001d027691	Downstream (<1kb)	Zm00001d030246
1:112127692-112127991	1:115856853-115857152	0.865663	3729161	112127841	115857002	Promoter (<=1kb)	Zm00001d030191	Downstream (<1kb)	Zm00001d030246
1:11740400-11740699	1:115856853-115857152	-0.889806	104116453	11740549	115857002	Distal Intergenic	Zm00001d027711	Downstream (<1kb)	Zm00001d030246
1:111908538-111908837	1:115856853-115857152	-0.827285	3948315	111908687	115857002	Intron (Zm00001d030184_T001/Zm00001d030184, intron 8 of 10)	Zm00001d030185	Downstream (<1kb)	Zm00001d030246
1:115849383-115849682	1:115856853-115857152	0.899566	7470	115849532	115857002	Distal Intergenic	Zm00001d030245	Downstream (<1kb)	Zm00001d030246
1:111082158-111082457	1:115856853-115857152	0.842695	4774695	111082307	115857002	Promoter (<=1kb)	Zm00001d030181	Downstream (<1kb)	Zm00001d030246
1:111271876-111272175	1:115856853-115857152	0.827056	4584977	111272025	115857002	Distal Intergenic	Zm00001d030183	Downstream (<1kb)	Zm00001d030246
1:115847931-115848230	1:115856853-115857152	0.903711	8922	115848080	115857002	Promoter (<=1kb)	Zm00001d030243	Downstream (<1kb)	Zm00001d030246
1:110446808-110447107	1:115856853-115857152	0.881956	5410045	110446957	115857002	Distal Intergenic	Zm00001d030173	Downstream (<1kb)	Zm00001d030246
1:115855406-115855705	1:115856853-115857152	0.941772	1447	115855555	115857002	Downstream (2-3kb)	Zm00001d030246	Downstream (<1kb)	Zm00001d030246
1:11985084-11985383	1:115856853-115857152	0.964825	103871769	11985233	115857002	Distal Intergenic	Zm00001d027715	Downstream (<1kb)	Zm00001d030246
1:110786683-110786982	1:115856853-115857152	0.857356	5070170	110786832	115857002	Promoter (<=1kb)	Zm00001d030177	Downstream (<1kb)	Zm00001d030246
1:115217273-115217572	1:115856853-115857152	-0.939962	639580	115217422	115857002	Distal Intergenic	Zm00001d030235	Downstream (<1kb)	Zm00001d030246
1:113266270-113266569	1:115856853-115857152	0.909923	2590583	113266419	115857002	Distal Intergenic	Zm00001d030209	Downstream (<1kb)	Zm00001d030246
1:112580161-112580460	1:115856853-115857152	0.840562	3276692	112580310	115857002	Intron (Zm00001d030194_T001/Zm00001d030194, intron 9 of 9)	Zm00001d030194	Downstream (<1kb)	Zm00001d030246
1:113121665-113121964	1:115856853-115857152	-0.841706	2735188	113121814	115857002	Promoter (<=1kb)	Zm00001d030207	Downstream (<1kb)	Zm00001d030246
1:110296791-110297090	1:115856853-115857152	0.814632	5560062	110296940	115857002	Promoter (<=1kb)	Zm00001d030171	Downstream (<1kb)	Zm00001d030246
1:11015707-11016006	1:115856853-115857152	-0.806978	104841146	11015856	115857002	Promoter (<=1kb)	Zm00001d027680	Downstream (<1kb)	Zm00001d030246
1:112585983-112586282	1:115856853-115857152	0.918969	3270870	112586132	115857002	Promoter (<=1kb)	Zm00001d030194	Downstream (<1kb)	Zm00001d030246
1:113017008-113017307	1:115858095-115858394	0.864945	2841087	113017157	115858244	Promoter (<=1kb)	Zm00001d030203	Promoter (<=1kb)	Zm00001d030246
1:115218217-115218516	1:115858095-115858394	-0.91857	639878	115218366	115858244	Distal Intergenic	Zm00001d030235	Promoter (<=1kb)	Zm00001d030246
1:11740400-11740699	1:115858095-115858394	-0.89494	104117695	11740549	115858244	Distal Intergenic	Zm00001d027711	Promoter (<=1kb)	Zm00001d030246
1:114966004-114966303	1:115858095-115858394	-0.836507	892091	114966153	115858244	Distal Intergenic	Zm00001d030232	Promoter (<=1kb)	Zm00001d030246
1:111082158-111082457	1:115858095-115858394	0.847493	4775937	111082307	115858244	Promoter (<=1kb)	Zm00001d030181	Promoter (<=1kb)	Zm00001d030246
1:111271876-111272175	1:115858095-115858394	0.827321	4586219	111272025	115858244	Distal Intergenic	Zm00001d030183	Promoter (<=1kb)	Zm00001d030246
1:11221825-11222124	1:115858095-115858394	0.918821	104636270	11221974	115858244	Intron (Zm00001d027691_T001/Zm00001d027691, intron 5 of 15)	Zm00001d027691	Promoter (<=1kb)	Zm00001d030246
1:112580161-112580460	1:115858095-115858394	0.808067	3277934	112580310	115858244	Intron (Zm00001d030194_T001/Zm00001d030194, intron 9 of 9)	Zm00001d030194	Promoter (<=1kb)	Zm00001d030246
1:115855406-115855705	1:115858095-115858394	0.9138	2689	115855555	115858244	Downstream (2-3kb)	Zm00001d030246	Promoter (<=1kb)	Zm00001d030246
1:115849383-115849682	1:115858095-115858394	0.911022	8712	115849532	115858244	Distal Intergenic	Zm00001d030245	Promoter (<=1kb)	Zm00001d030246
1:110446808-110447107	1:115858095-115858394	0.891394	5411287	110446957	115858244	Distal Intergenic	Zm00001d030173	Promoter (<=1kb)	Zm00001d030246
1:115856853-115857152	1:115858095-115858394	0.956008	1242	115857002	115858244	Downstream (<1kb)	Zm00001d030246	Promoter (<=1kb)	Zm00001d030246
1:11985084-11985383	1:115858095-115858394	0.970318	103873011	11985233	115858244	Distal Intergenic	Zm00001d027715	Promoter (<=1kb)	Zm00001d030246
1:111908538-111908837	1:115858095-115858394	-0.807903	3949557	111908687	115858244	Intron (Zm00001d030184_T001/Zm00001d030184, intron 8 of 10)	Zm00001d030185	Promoter (<=1kb)	Zm00001d030246
1:110786683-110786982	1:115858095-115858394	0.857345	5071412	110786832	115858244	Promoter (<=1kb)	Zm00001d030177	Promoter (<=1kb)	Zm00001d030246
1:112585983-112586282	1:115858095-115858394	0.925852	3272112	112586132	115858244	Promoter (<=1kb)	Zm00001d030194	Promoter (<=1kb)	Zm00001d030246
1:112127692-112127991	1:115858095-115858394	0.848389	3730403	112127841	115858244	Promoter (<=1kb)	Zm00001d030191	Promoter (<=1kb)	Zm00001d030246
1:113266270-113266569	1:115858095-115858394	0.900188	2591825	113266419	115858244	Distal Intergenic	Zm00001d030209	Promoter (<=1kb)	Zm00001d030246
1:11015707-11016006	1:115858095-115858394	-0.819667	104842388	11015856	115858244	Promoter (<=1kb)	Zm00001d027680	Promoter (<=1kb)	Zm00001d030246
1:112175701-112176000	1:115858095-115858394	0.847004	3682394	112175850	115858244	Distal Intergenic	Zm00001d030191	Promoter (<=1kb)	Zm00001d030246
1:115847931-115848230	1:115858095-115858394	0.918989	10164	115848080	115858244	Promoter (<=1kb)	Zm00001d030243	Promoter (<=1kb)	Zm00001d030246
1:113121665-113121964	1:115858095-115858394	-0.839171	2736430	113121814	115858244	Promoter (<=1kb)	Zm00001d030207	Promoter (<=1kb)	Zm00001d030246
1:115217273-115217572	1:115858095-115858394	-0.940595	640822	115217422	115858244	Distal Intergenic	Zm00001d030235	Promoter (<=1kb)	Zm00001d030246
1:112580161-112580460	1:116003325-116003624	-0.843524	3423164	112580310	116003474	Intron (Zm00001d030194_T001/Zm00001d030194, intron 9 of 9)	Zm00001d030194	Distal Intergenic	Zm00001d030246
1:11043688-11043987	1:116003325-116003624	-0.800549	104959637	11043837	116003474	Distal Intergenic	Zm00001d027681	Distal Intergenic	Zm00001d030246
1:112580161-112580460	1:116020696-116020995	-0.875139	3440535	112580310	116020845	Intron (Zm00001d030194_T001/Zm00001d030194, intron 9 of 9)	Zm00001d030194	Distal Intergenic	Zm00001d030246
1:112275438-112275737	1:116020696-116020995	-0.827682	3745258	112275587	116020845	Distal Intergenic	Zm00001d030193	Distal Intergenic	Zm00001d030246
1:11492961-11493260	1:116020696-116020995	0.811356	104527735	11493110	116020845	3' UTR	Zm00001d027703	Distal Intergenic	Zm00001d030246
1:113266270-113266569	1:116020696-116020995	-0.812821	2754426	113266419	116020845	Distal Intergenic	Zm00001d030209	Distal Intergenic	Zm00001d030246
1:11043688-11043987	1:116020696-116020995	-0.842735	104977008	11043837	116020845	Distal Intergenic	Zm00001d027681	Distal Intergenic	Zm00001d030246
1:115218217-115218516	1:116020696-116020995	0.804247	802479	115218366	116020845	Distal Intergenic	Zm00001d030235	Distal Intergenic	Zm00001d030246
1:113017008-113017307	1:116071329-116071628	0.849753	3054321	113017157	116071478	Promoter (<=1kb)	Zm00001d030203	Distal Intergenic	Zm00001d030246
1:113266270-113266569	1:116071329-116071628	0.879658	2805059	113266419	116071478	Distal Intergenic	Zm00001d030209	Distal Intergenic	Zm00001d030246
1:111908538-111908837	1:116071329-116071628	-0.822227	4162791	111908687	116071478	Intron (Zm00001d030184_T001/Zm00001d030184, intron 8 of 10)	Zm00001d030185	Distal Intergenic	Zm00001d030246
1:112127692-112127991	1:116071329-116071628	0.801236	3943637	112127841	116071478	Promoter (<=1kb)	Zm00001d030191	Distal Intergenic	Zm00001d030246
1:11985084-11985383	1:116071329-116071628	0.834425	104086245	11985233	116071478	Distal Intergenic	Zm00001d027715	Distal Intergenic	Zm00001d030246
1:115218217-115218516	1:116071329-116071628	-0.893424	853112	115218366	116071478	Distal Intergenic	Zm00001d030235	Distal Intergenic	Zm00001d030246
1:11492961-11493260	1:116071329-116071628	-0.832203	104578368	11493110	116071478	3' UTR	Zm00001d027703	Distal Intergenic	Zm00001d030246
1:112275438-112275737	1:116071329-116071628	0.847573	3795891	112275587	116071478	Distal Intergenic	Zm00001d030193	Distal Intergenic	Zm00001d030246
1:11221825-11222124	1:116071329-116071628	0.822217	104849504	11221974	116071478	Intron (Zm00001d027691_T001/Zm00001d027691, intron 5 of 15)	Zm00001d027691	Distal Intergenic	Zm00001d030246
1:115217273-115217572	1:116071329-116071628	-0.841333	854056	115217422	116071478	Distal Intergenic	Zm00001d030235	Distal Intergenic	Zm00001d030246
1:112580161-112580460	1:116071329-116071628	0.896172	3491168	112580310	116071478	Intron (Zm00001d030194_T001/Zm00001d030194, intron 9 of 9)	Zm00001d030194	Distal Intergenic	Zm00001d030246
1:115153545-115153844	1:116071329-116071628	0.831459	917784	115153694	116071478	Distal Intergenic	Zm00001d030234	Distal Intergenic	Zm00001d030246
1:112175701-112176000	1:116071329-116071628	0.849668	3895628	112175850	116071478	Distal Intergenic	Zm00001d030191	Distal Intergenic	Zm00001d030246
1:110296791-110297090	1:116071329-116071628	0.801035	5774538	110296940	116071478	Promoter (<=1kb)	Zm00001d030171	Distal Intergenic	Zm00001d030246
1:11358705-11359004	1:116072033-116072332	-0.843713	104713328	11358854	116072182	Promoter (<=1kb)	Zm00001d027699	Distal Intergenic	Zm00001d030246
1:111165182-111165481	1:116072033-116072332	0.80699	4906851	111165331	116072182	Distal Intergenic	Zm00001d030183	Distal Intergenic	Zm00001d030246
1:114966004-114966303	1:116088754-116089053	-0.815552	1122750	114966153	116088903	Distal Intergenic	Zm00001d030232	Distal Intergenic	Zm00001d030246
1:11985084-11985383	1:116088754-116089053	0.843244	104103670	11985233	116088903	Distal Intergenic	Zm00001d027715	Distal Intergenic	Zm00001d030246
1:115217273-115217572	1:116088754-116089053	-0.823808	871481	115217422	116088903	Distal Intergenic	Zm00001d030235	Distal Intergenic	Zm00001d030246
1:112585983-112586282	1:116088754-116089053	0.822107	3502771	112586132	116088903	Promoter (<=1kb)	Zm00001d030194	Distal Intergenic	Zm00001d030246
1:112580161-112580460	1:116500168-116500467	0.81085	3920007	112580310	116500317	Intron (Zm00001d030194_T001/Zm00001d030194, intron 9 of 9)	Zm00001d030194	Exon (Zm00001d030248_T001/Zm00001d030248, exon 2 of 2)	Zm00001d030248
1:11069039-11069338	1:11661587-11661886	-0.942201	592548	11069188	11661736	Promoter (<=1kb)	Zm00001d027682	Downstream (2-3kb)	Zm00001d027708
1:11009818-11010117	1:11661587-11661886	-0.804395	651769	11009967	11661736	Downstream (1-2kb)	Zm00001d027680	Downstream (2-3kb)	Zm00001d027708
1:11005509-11005808	1:11661587-11661886	-0.922642	656078	11005658	11661736	Distal Intergenic	Zm00001d027680	Downstream (2-3kb)	Zm00001d027708
1:11141727-11142026	1:11661587-11661886	-0.835429	519860	11141876	11661736	Downstream (2-3kb)	Zm00001d027685	Downstream (2-3kb)	Zm00001d027708
1:11043688-11043987	1:11666952-11667251	0.808619	623264	11043837	11667101	Distal Intergenic	Zm00001d027681	Promoter (<=1kb)	Zm00001d027708
1:11505854-11506153	1:11666952-11667251	-0.863733	161098	11506003	11667101	Distal Intergenic	Zm00001d027703	Promoter (<=1kb)	Zm00001d027708
1:11136447-11136746	1:11666952-11667251	0.852926	530505	11136596	11667101	Downstream (<1kb)	Zm00001d027684	Promoter (<=1kb)	Zm00001d027708
1:11141727-11142026	1:11666952-11667251	0.815191	525225	11141876	11667101	Downstream (2-3kb)	Zm00001d027685	Promoter (<=1kb)	Zm00001d027708
1:1120334-1120633	1:11666952-11667251	-0.835699	10546618	1120483	11667101	Distal Intergenic	Zm00001d027271	Promoter (<=1kb)	Zm00001d027708
1:11406176-11406475	1:11666952-11667251	-0.85261	260776	11406325	11667101	Downstream (2-3kb)	Zm00001d027700	Promoter (<=1kb)	Zm00001d027708
1:11136447-11136746	1:11670747-11671046	0.84844	534300	11136596	11670896	Downstream (<1kb)	Zm00001d027684	Promoter (<=1kb)	Zm00001d027709
1:11666952-11667251	1:11670747-11671046	0.858708	3795	11667101	11670896	Promoter (<=1kb)	Zm00001d027708	Promoter (<=1kb)	Zm00001d027709
1:11069039-11069338	1:11670747-11671046	0.82773	601708	11069188	11670896	Promoter (<=1kb)	Zm00001d027682	Promoter (<=1kb)	Zm00001d027709
1:11069039-11069338	1:116775467-116775766	-0.82999	105706428	11069188	116775616	Promoter (<=1kb)	Zm00001d027682	Intron (Zm00001d030250_T001/Zm00001d030250, intron 2 of 7)	Zm00001d030250
1:11005509-11005808	1:116775467-116775766	-0.853153	105769958	11005658	116775616	Distal Intergenic	Zm00001d027680	Intron (Zm00001d030250_T001/Zm00001d030250, intron 2 of 7)	Zm00001d030250
1:115217273-115217572	1:116796832-116797131	0.802877	1579559	115217422	116796981	Distal Intergenic	Zm00001d030235	Exon (Zm00001d022793_T001/Zm00001d022793, exon 1 of 1)	Zm00001d022793
1:116714206-116714505	1:116796832-116797131	0.818976	82626	116714355	116796981	Distal Intergenic	Zm00001d022792	Exon (Zm00001d022793_T001/Zm00001d022793, exon 1 of 1)	Zm00001d022793
1:112788215-112788514	1:116796832-116797131	0.847393	4008617	112788364	116796981	Distal Intergenic	ENSRNA049439691	Exon (Zm00001d022793_T001/Zm00001d022793, exon 1 of 1)	Zm00001d022793
1:114966004-114966303	1:116796832-116797131	0.837499	1830828	114966153	116796981	Distal Intergenic	Zm00001d030232	Exon (Zm00001d022793_T001/Zm00001d022793, exon 1 of 1)	Zm00001d022793
1:114811557-114811856	1:116797556-116797855	0.897532	1985999	114811706	116797705	Distal Intergenic	Zm00001d022791	Distal Intergenic	Zm00001d022793
1:116797556-116797855	1:116935180-116935479	0.807638	137624	116797705	116935329	Distal Intergenic	Zm00001d022793	Distal Intergenic	Zm00001d030253
1:11666952-11667251	1:116935180-116935479	0.821367	105268228	11667101	116935329	Promoter (<=1kb)	Zm00001d027708	Distal Intergenic	Zm00001d030253
1:11009818-11010117	1:116935180-116935479	0.81581	105925362	11009967	116935329	Downstream (1-2kb)	Zm00001d027680	Distal Intergenic	Zm00001d030253
1:11069039-11069338	1:116935180-116935479	0.858559	105866141	11069188	116935329	Promoter (<=1kb)	Zm00001d027682	Distal Intergenic	Zm00001d030253
1:11141727-11142026	1:116935180-116935479	0.928228	105793453	11141876	116935329	Downstream (2-3kb)	Zm00001d027685	Distal Intergenic	Zm00001d030253
1:11136447-11136746	1:116935180-116935479	0.823777	105798733	11136596	116935329	Downstream (<1kb)	Zm00001d027684	Distal Intergenic	Zm00001d030253
1:114811557-114811856	1:116935180-116935479	0.927613	2123623	114811706	116935329	Distal Intergenic	Zm00001d022791	Distal Intergenic	Zm00001d030253
1:110845686-110845985	1:117123212-117123511	0.839211	6277526	110845835	117123361	Distal Intergenic	Zm00001d030180	Distal Intergenic	Zm00001d030257
1:114966004-114966303	1:117149239-117149538	0.814388	2183235	114966153	117149388	Distal Intergenic	Zm00001d030232	Distal Intergenic	Zm00001d030257
1:112585983-112586282	1:117149239-117149538	-0.851442	4563256	112586132	117149388	Promoter (<=1kb)	Zm00001d030194	Distal Intergenic	Zm00001d030257
1:115849383-115849682	1:117149239-117149538	-0.848702	1299856	115849532	117149388	Distal Intergenic	Zm00001d030245	Distal Intergenic	Zm00001d030257
1:112175701-112176000	1:117149239-117149538	-0.822959	4973538	112175850	117149388	Distal Intergenic	Zm00001d030191	Distal Intergenic	Zm00001d030257
1:115856853-115857152	1:117149239-117149538	-0.850286	1292386	115857002	117149388	Downstream (<1kb)	Zm00001d030246	Distal Intergenic	Zm00001d030257
1:115858095-115858394	1:117149239-117149538	-0.849068	1291144	115858244	117149388	Promoter (<=1kb)	Zm00001d030246	Distal Intergenic	Zm00001d030257
1:115217273-115217572	1:117149239-117149538	0.876225	1931966	115217422	117149388	Distal Intergenic	Zm00001d030235	Distal Intergenic	Zm00001d030257
1:115855406-115855705	1:117149239-117149538	-0.839261	1293833	115855555	117149388	Downstream (2-3kb)	Zm00001d030246	Distal Intergenic	Zm00001d030257
1:11221825-11222124	1:117149239-117149538	-0.831336	105927414	11221974	117149388	Intron (Zm00001d027691_T001/Zm00001d027691, intron 5 of 15)	Zm00001d027691	Distal Intergenic	Zm00001d030257
1:115218217-115218516	1:117149239-117149538	0.821098	1931022	115218366	117149388	Distal Intergenic	Zm00001d030235	Distal Intergenic	Zm00001d030257
1:115847931-115848230	1:117149239-117149538	-0.849583	1301308	115848080	117149388	Promoter (<=1kb)	Zm00001d030243	Distal Intergenic	Zm00001d030257
1:11985084-11985383	1:117149239-117149538	-0.875645	105164155	11985233	117149388	Distal Intergenic	Zm00001d027715	Distal Intergenic	Zm00001d030257
1:112127692-112127991	1:117149239-117149538	-0.827631	5021547	112127841	117149388	Promoter (<=1kb)	Zm00001d030191	Distal Intergenic	Zm00001d030257
1:11715725-11716024	1:11717301-11717600	0.825501	1576	11715874	11717450	Promoter (<=1kb)	Zm00001d027710	5' UTR	Zm00001d027710
1:11985084-11985383	1:117337442-117337741	0.925264	105352358	11985233	117337591	Distal Intergenic	Zm00001d027715	Distal Intergenic	Zm00001d030264
1:113017008-113017307	1:117337442-117337741	0.818622	4320434	113017157	117337591	Promoter (<=1kb)	Zm00001d030203	Distal Intergenic	Zm00001d030264
1:115856853-115857152	1:117337442-117337741	0.89163	1480589	115857002	117337591	Downstream (<1kb)	Zm00001d030246	Distal Intergenic	Zm00001d030264
1:112175701-112176000	1:117337442-117337741	0.807412	5161741	112175850	117337591	Distal Intergenic	Zm00001d030191	Distal Intergenic	Zm00001d030264
1:111082158-111082457	1:117337442-117337741	0.808142	6255284	111082307	117337591	Promoter (<=1kb)	Zm00001d030181	Distal Intergenic	Zm00001d030264
1:114966004-114966303	1:117337442-117337741	-0.807189	2371438	114966153	117337591	Distal Intergenic	Zm00001d030232	Distal Intergenic	Zm00001d030264
1:110446808-110447107	1:117337442-117337741	0.844955	6890634	110446957	117337591	Distal Intergenic	Zm00001d030173	Distal Intergenic	Zm00001d030264
1:11221825-11222124	1:117337442-117337741	0.874857	106115617	11221974	117337591	Intron (Zm00001d027691_T001/Zm00001d027691, intron 5 of 15)	Zm00001d027691	Distal Intergenic	Zm00001d030264
1:113266270-113266569	1:117337442-117337741	0.849993	4071172	113266419	117337591	Distal Intergenic	Zm00001d030209	Distal Intergenic	Zm00001d030264
1:115847931-115848230	1:117337442-117337741	0.897724	1489511	115848080	117337591	Promoter (<=1kb)	Zm00001d030243	Distal Intergenic	Zm00001d030264
1:112585983-112586282	1:117337442-117337741	0.885171	4751459	112586132	117337591	Promoter (<=1kb)	Zm00001d030194	Distal Intergenic	Zm00001d030264
1:115217273-115217572	1:117337442-117337741	-0.899095	2120169	115217422	117337591	Distal Intergenic	Zm00001d030235	Distal Intergenic	Zm00001d030264
1:115218217-115218516	1:117337442-117337741	-0.878574	2119225	115218366	117337591	Distal Intergenic	Zm00001d030235	Distal Intergenic	Zm00001d030264
1:115858095-115858394	1:117337442-117337741	0.897905	1479347	115858244	117337591	Promoter (<=1kb)	Zm00001d030246	Distal Intergenic	Zm00001d030264
1:115855406-115855705	1:117337442-117337741	0.883682	1482036	115855555	117337591	Downstream (2-3kb)	Zm00001d030246	Distal Intergenic	Zm00001d030264
1:115849383-115849682	1:117337442-117337741	0.896794	1488059	115849532	117337591	Distal Intergenic	Zm00001d030245	Distal Intergenic	Zm00001d030264
1:112127692-112127991	1:117337442-117337741	0.811345	5209750	112127841	117337591	Promoter (<=1kb)	Zm00001d030191	Distal Intergenic	Zm00001d030264
1:110786683-110786982	1:117337442-117337741	0.814398	6550759	110786832	117337591	Promoter (<=1kb)	Zm00001d030177	Distal Intergenic	Zm00001d030264
1:11005509-11005808	1:117387969-117388268	0.826594	106382460	11005658	117388118	Distal Intergenic	Zm00001d027680	Distal Intergenic	Zm00001d030264
1:110845686-110845985	1:117387969-117388268	0.838513	6542283	110845835	117388118	Distal Intergenic	Zm00001d030180	Distal Intergenic	Zm00001d030264
1:11221825-11222124	1:11740400-11740699	-0.873155	518575	11221974	11740549	Intron (Zm00001d027691_T001/Zm00001d027691, intron 5 of 15)	Zm00001d027691	Distal Intergenic	Zm00001d027711
1:111271876-111272175	1:117594519-117594818	-0.85156	6322643	111272025	117594668	Distal Intergenic	Zm00001d030183	Distal Intergenic	Zm00001d030266
1:112580161-112580460	1:117594519-117594818	-0.890641	5014358	112580310	117594668	Intron (Zm00001d030194_T001/Zm00001d030194, intron 9 of 9)	Zm00001d030194	Distal Intergenic	Zm00001d030266
1:11740400-11740699	1:117594519-117594818	0.808788	105854119	11740549	117594668	Distal Intergenic	Zm00001d027711	Distal Intergenic	Zm00001d030266
1:113266270-113266569	1:117594519-117594818	-0.915765	4328249	113266419	117594668	Distal Intergenic	Zm00001d030209	Distal Intergenic	Zm00001d030266
1:11492961-11493260	1:117594519-117594818	0.828026	106101558	11493110	117594668	3' UTR	Zm00001d027703	Distal Intergenic	Zm00001d030266
1:112127692-112127991	1:117594519-117594818	-0.859765	5466827	112127841	117594668	Promoter (<=1kb)	Zm00001d030191	Distal Intergenic	Zm00001d030266
1:113017008-113017307	1:117594519-117594818	-0.879706	4577511	113017157	117594668	Promoter (<=1kb)	Zm00001d030203	Distal Intergenic	Zm00001d030266
1:112175701-112176000	1:117594519-117594818	-0.895463	5418818	112175850	117594668	Distal Intergenic	Zm00001d030191	Distal Intergenic	Zm00001d030266
1:115218217-115218516	1:117594519-117594818	0.942486	2376302	115218366	117594668	Distal Intergenic	Zm00001d030235	Distal Intergenic	Zm00001d030266
1:115153545-115153844	1:117594519-117594818	-0.877492	2440974	115153694	117594668	Distal Intergenic	Zm00001d030234	Distal Intergenic	Zm00001d030266
1:115858095-115858394	1:117594519-117594818	-0.870411	1736424	115858244	117594668	Promoter (<=1kb)	Zm00001d030246	Distal Intergenic	Zm00001d030266
1:116071329-116071628	1:117594519-117594818	-0.871256	1523190	116071478	117594668	Distal Intergenic	Zm00001d030246	Distal Intergenic	Zm00001d030266
1:11985084-11985383	1:117594519-117594818	-0.899494	105609435	11985233	117594668	Distal Intergenic	Zm00001d027715	Distal Intergenic	Zm00001d030266
1:112275438-112275737	1:117594519-117594818	-0.842342	5319081	112275587	117594668	Distal Intergenic	Zm00001d030193	Distal Intergenic	Zm00001d030266
1:110296791-110297090	1:117594519-117594818	-0.842511	7297728	110296940	117594668	Promoter (<=1kb)	Zm00001d030171	Distal Intergenic	Zm00001d030266
1:112585983-112586282	1:117594519-117594818	-0.849673	5008536	112586132	117594668	Promoter (<=1kb)	Zm00001d030194	Distal Intergenic	Zm00001d030266
1:115849383-115849682	1:117594519-117594818	-0.871817	1745136	115849532	117594668	Distal Intergenic	Zm00001d030245	Distal Intergenic	Zm00001d030266
1:115217273-115217572	1:117594519-117594818	0.927288	2377246	115217422	117594668	Distal Intergenic	Zm00001d030235	Distal Intergenic	Zm00001d030266
1:113121665-113121964	1:117594519-117594818	0.806859	4472854	113121814	117594668	Promoter (<=1kb)	Zm00001d030207	Distal Intergenic	Zm00001d030266
1:115856853-115857152	1:117594519-117594818	-0.889426	1737666	115857002	117594668	Downstream (<1kb)	Zm00001d030246	Distal Intergenic	Zm00001d030266
1:11221825-11222124	1:117594519-117594818	-0.87721	106372694	11221974	117594668	Intron (Zm00001d027691_T001/Zm00001d027691, intron 5 of 15)	Zm00001d027691	Distal Intergenic	Zm00001d030266
1:111908538-111908837	1:117594519-117594818	0.832734	5685981	111908687	117594668	Intron (Zm00001d030184_T001/Zm00001d030184, intron 8 of 10)	Zm00001d030185	Distal Intergenic	Zm00001d030266
1:115847931-115848230	1:117594519-117594818	-0.872721	1746588	115848080	117594668	Promoter (<=1kb)	Zm00001d030243	Distal Intergenic	Zm00001d030266
1:110446808-110447107	1:117594519-117594818	-0.813356	7147711	110446957	117594668	Distal Intergenic	Zm00001d030173	Distal Intergenic	Zm00001d030266
1:115855406-115855705	1:117594519-117594818	-0.867893	1739113	115855555	117594668	Downstream (2-3kb)	Zm00001d030246	Distal Intergenic	Zm00001d030266
1:115849383-115849682	1:117604544-117604843	0.931525	1755161	115849532	117604693	Distal Intergenic	Zm00001d030245	Distal Intergenic	Zm00001d030266
1:116071329-116071628	1:117604544-117604843	0.838909	1533215	116071478	117604693	Distal Intergenic	Zm00001d030246	Distal Intergenic	Zm00001d030266
1:112585983-112586282	1:117604544-117604843	0.913256	5018561	112586132	117604693	Promoter (<=1kb)	Zm00001d030194	Distal Intergenic	Zm00001d030266
1:115153545-115153844	1:117604544-117604843	0.804648	2450999	115153694	117604693	Distal Intergenic	Zm00001d030234	Distal Intergenic	Zm00001d030266
1:113266270-113266569	1:117604544-117604843	0.915972	4338274	113266419	117604693	Distal Intergenic	Zm00001d030209	Distal Intergenic	Zm00001d030266
1:112580161-112580460	1:117604544-117604843	0.855791	5024383	112580310	117604693	Intron (Zm00001d030194_T001/Zm00001d030194, intron 9 of 9)	Zm00001d030194	Distal Intergenic	Zm00001d030266
1:11740400-11740699	1:117604544-117604843	-0.854317	105864144	11740549	117604693	Distal Intergenic	Zm00001d027711	Distal Intergenic	Zm00001d030266
1:117337442-117337741	1:117604544-117604843	0.853902	267102	117337591	117604693	Distal Intergenic	Zm00001d030264	Distal Intergenic	Zm00001d030266
1:111082158-111082457	1:117604544-117604843	0.839439	6522386	111082307	117604693	Promoter (<=1kb)	Zm00001d030181	Distal Intergenic	Zm00001d030266
1:111271876-111272175	1:117604544-117604843	0.830634	6332668	111272025	117604693	Distal Intergenic	Zm00001d030183	Distal Intergenic	Zm00001d030266
1:11221825-11222124	1:117604544-117604843	0.919364	106382719	11221974	117604693	Intron (Zm00001d027691_T001/Zm00001d027691, intron 5 of 15)	Zm00001d027691	Distal Intergenic	Zm00001d030266
1:117149239-117149538	1:117604544-117604843	-0.818015	455305	117149388	117604693	Distal Intergenic	Zm00001d030257	Distal Intergenic	Zm00001d030266
1:115855406-115855705	1:117604544-117604843	0.920464	1749138	115855555	117604693	Downstream (2-3kb)	Zm00001d030246	Distal Intergenic	Zm00001d030266
1:113121665-113121964	1:117604544-117604843	-0.846019	4482879	113121814	117604693	Promoter (<=1kb)	Zm00001d030207	Distal Intergenic	Zm00001d030266
1:11985084-11985383	1:117604544-117604843	0.961098	105619460	11985233	117604693	Distal Intergenic	Zm00001d027715	Distal Intergenic	Zm00001d030266
1:115858095-115858394	1:117604544-117604843	0.932009	1746449	115858244	117604693	Promoter (<=1kb)	Zm00001d030246	Distal Intergenic	Zm00001d030266
1:110296791-110297090	1:117604544-117604843	0.81793	7307753	110296940	117604693	Promoter (<=1kb)	Zm00001d030171	Distal Intergenic	Zm00001d030266
1:112275438-112275737	1:117604544-117604843	0.809382	5329106	112275587	117604693	Distal Intergenic	Zm00001d030193	Distal Intergenic	Zm00001d030266
1:114966004-114966303	1:117604544-117604843	-0.804405	2638540	114966153	117604693	Distal Intergenic	Zm00001d030232	Distal Intergenic	Zm00001d030266
1:11015707-11016006	1:117604544-117604843	-0.804667	106588837	11015856	117604693	Promoter (<=1kb)	Zm00001d027680	Distal Intergenic	Zm00001d030266
1:115856853-115857152	1:117604544-117604843	0.934549	1747691	115857002	117604693	Downstream (<1kb)	Zm00001d030246	Distal Intergenic	Zm00001d030266
1:110786683-110786982	1:117604544-117604843	0.858171	6817861	110786832	117604693	Promoter (<=1kb)	Zm00001d030177	Distal Intergenic	Zm00001d030266
1:115218217-115218516	1:117604544-117604843	-0.941712	2386327	115218366	117604693	Distal Intergenic	Zm00001d030235	Distal Intergenic	Zm00001d030266
1:112175701-112176000	1:117604544-117604843	0.877299	5428843	112175850	117604693	Distal Intergenic	Zm00001d030191	Distal Intergenic	Zm00001d030266
1:111908538-111908837	1:117604544-117604843	-0.836528	5696006	111908687	117604693	Intron (Zm00001d030184_T001/Zm00001d030184, intron 8 of 10)	Zm00001d030185	Distal Intergenic	Zm00001d030266
1:115847931-115848230	1:117604544-117604843	0.932492	1756613	115848080	117604693	Promoter (<=1kb)	Zm00001d030243	Distal Intergenic	Zm00001d030266
1:115217273-115217572	1:117604544-117604843	-0.937441	2387271	115217422	117604693	Distal Intergenic	Zm00001d030235	Distal Intergenic	Zm00001d030266
1:113017008-113017307	1:117604544-117604843	0.88626	4587536	113017157	117604693	Promoter (<=1kb)	Zm00001d030203	Distal Intergenic	Zm00001d030266
1:117594519-117594818	1:117604544-117604843	-0.862648	10025	117594668	117604693	Distal Intergenic	Zm00001d030266	Distal Intergenic	Zm00001d030266
1:112127692-112127991	1:117604544-117604843	0.864646	5476852	112127841	117604693	Promoter (<=1kb)	Zm00001d030191	Distal Intergenic	Zm00001d030266
1:110446808-110447107	1:117604544-117604843	0.881947	7157736	110446957	117604693	Distal Intergenic	Zm00001d030173	Distal Intergenic	Zm00001d030266
1:110002295-110002594	1:117619825-117620124	-0.810839	7617530	110002444	117619974	3' UTR	Zm00001d030166	Promoter (<=1kb)	Zm00001d030266
1:11366765-11367064	1:117648697-117648996	-0.836832	106281932	11366914	117648846	Exon (Zm00001d022673_T001/Zm00001d022673, exon 1 of 2)	Zm00001d022673	Promoter (<=1kb)	Zm00001d030266
1:112580161-112580460	1:117728034-117728333	-0.894113	5147873	112580310	117728183	Intron (Zm00001d030194_T001/Zm00001d030194, intron 9 of 9)	Zm00001d030194	Distal Intergenic	Zm00001d030266
1:111908538-111908837	1:117728034-117728333	0.803188	5819496	111908687	117728183	Intron (Zm00001d030184_T001/Zm00001d030184, intron 8 of 10)	Zm00001d030185	Distal Intergenic	Zm00001d030266
1:116071329-116071628	1:117728034-117728333	-0.801279	1656705	116071478	117728183	Distal Intergenic	Zm00001d030246	Distal Intergenic	Zm00001d030266
1:11043688-11043987	1:117728034-117728333	-0.812185	106684346	11043837	117728183	Distal Intergenic	Zm00001d027681	Distal Intergenic	Zm00001d030266
1:112275438-112275737	1:117728034-117728333	-0.845626	5452596	112275587	117728183	Distal Intergenic	Zm00001d030193	Distal Intergenic	Zm00001d030266
1:113266270-113266569	1:117728034-117728333	-0.82325	4461764	113266419	117728183	Distal Intergenic	Zm00001d030209	Distal Intergenic	Zm00001d030266
1:11492961-11493260	1:117728034-117728333	0.829163	106235073	11493110	117728183	3' UTR	Zm00001d027703	Distal Intergenic	Zm00001d030266
1:113017008-113017307	1:117728034-117728333	-0.805482	4711026	113017157	117728183	Promoter (<=1kb)	Zm00001d030203	Distal Intergenic	Zm00001d030266
1:115218217-115218516	1:117728034-117728333	0.82635	2509817	115218366	117728183	Distal Intergenic	Zm00001d030235	Distal Intergenic	Zm00001d030266
1:112585983-112586282	1:117871837-117872136	0.942768	5285854	112586132	117871986	Promoter (<=1kb)	Zm00001d030194	Downstream (1-2kb)	Zm00001d030267
1:11740400-11740699	1:117871837-117872136	-0.894478	106131437	11740549	117871986	Distal Intergenic	Zm00001d027711	Downstream (1-2kb)	Zm00001d030267
1:115153545-115153844	1:117871837-117872136	0.802482	2718292	115153694	117871986	Distal Intergenic	Zm00001d030234	Downstream (1-2kb)	Zm00001d030267
1:117337442-117337741	1:117871837-117872136	0.897233	534395	117337591	117871986	Distal Intergenic	Zm00001d030264	Downstream (1-2kb)	Zm00001d030267
1:116071329-116071628	1:117871837-117872136	0.826557	1800508	116071478	117871986	Distal Intergenic	Zm00001d030246	Downstream (1-2kb)	Zm00001d030267
1:112175701-112176000	1:117871837-117872136	0.862366	5696136	112175850	117871986	Distal Intergenic	Zm00001d030191	Downstream (1-2kb)	Zm00001d030267
1:116088754-116089053	1:117871837-117872136	0.832422	1783083	116088903	117871986	Distal Intergenic	Zm00001d030246	Downstream (1-2kb)	Zm00001d030267
1:111082158-111082457	1:117871837-117872136	0.863689	6789679	111082307	117871986	Promoter (<=1kb)	Zm00001d030181	Downstream (1-2kb)	Zm00001d030267
1:11221825-11222124	1:117871837-117872136	0.936715	106650012	11221974	117871986	Intron (Zm00001d027691_T001/Zm00001d027691, intron 5 of 15)	Zm00001d027691	Downstream (1-2kb)	Zm00001d030267
1:112127692-112127991	1:117871837-117872136	0.863019	5744145	112127841	117871986	Promoter (<=1kb)	Zm00001d030191	Downstream (1-2kb)	Zm00001d030267
1:115858095-115858394	1:117871837-117872136	0.959564	2013742	115858244	117871986	Promoter (<=1kb)	Zm00001d030246	Downstream (1-2kb)	Zm00001d030267
1:115847931-115848230	1:117871837-117872136	0.959429	2023906	115848080	117871986	Promoter (<=1kb)	Zm00001d030243	Downstream (1-2kb)	Zm00001d030267
1:115849383-115849682	1:117871837-117872136	0.958435	2022454	115849532	117871986	Distal Intergenic	Zm00001d030245	Downstream (1-2kb)	Zm00001d030267
1:117604544-117604843	1:117871837-117872136	0.938684	267293	117604693	117871986	Distal Intergenic	Zm00001d030266	Downstream (1-2kb)	Zm00001d030267
1:113266270-113266569	1:117871837-117872136	0.922622	4605567	113266419	117871986	Distal Intergenic	Zm00001d030209	Downstream (1-2kb)	Zm00001d030267
1:110446808-110447107	1:117871837-117872136	0.910355	7425029	110446957	117871986	Distal Intergenic	Zm00001d030173	Downstream (1-2kb)	Zm00001d030267
1:115856853-115857152	1:117871837-117872136	0.953805	2014984	115857002	117871986	Downstream (<1kb)	Zm00001d030246	Downstream (1-2kb)	Zm00001d030267
1:110786683-110786982	1:117871837-117872136	0.870051	7085154	110786832	117871986	Promoter (<=1kb)	Zm00001d030177	Downstream (1-2kb)	Zm00001d030267
1:113017008-113017307	1:117871837-117872136	0.88336	4854829	113017157	117871986	Promoter (<=1kb)	Zm00001d030203	Downstream (1-2kb)	Zm00001d030267
1:11985084-11985383	1:117871837-117872136	0.988862	105886753	11985233	117871986	Distal Intergenic	Zm00001d027715	Downstream (1-2kb)	Zm00001d030267
1:112580161-112580460	1:117871837-117872136	0.827533	5291676	112580310	117871986	Intron (Zm00001d030194_T001/Zm00001d030194, intron 9 of 9)	Zm00001d030194	Downstream (1-2kb)	Zm00001d030267
1:115855406-115855705	1:117871837-117872136	0.944807	2016431	115855555	117871986	Downstream (2-3kb)	Zm00001d030246	Downstream (1-2kb)	Zm00001d030267
1:117594519-117594818	1:117871837-117872136	-0.880741	277318	117594668	117871986	Distal Intergenic	Zm00001d030266	Downstream (1-2kb)	Zm00001d030267
1:117149239-117149538	1:117871837-117872136	-0.848372	722598	117149388	117871986	Distal Intergenic	Zm00001d030257	Downstream (1-2kb)	Zm00001d030267
1:111908538-111908837	1:117871837-117872136	-0.825317	5963299	111908687	117871986	Intron (Zm00001d030184_T001/Zm00001d030184, intron 8 of 10)	Zm00001d030185	Downstream (1-2kb)	Zm00001d030267
1:114966004-114966303	1:117871837-117872136	-0.855175	2905833	114966153	117871986	Distal Intergenic	Zm00001d030232	Downstream (1-2kb)	Zm00001d030267
1:11015707-11016006	1:117871837-117872136	-0.841541	106856130	11015856	117871986	Promoter (<=1kb)	Zm00001d027680	Downstream (1-2kb)	Zm00001d030267
1:115218217-115218516	1:117871837-117872136	-0.950252	2653620	115218366	117871986	Distal Intergenic	Zm00001d030235	Downstream (1-2kb)	Zm00001d030267
1:111271876-111272175	1:117871837-117872136	0.852651	6599961	111272025	117871986	Distal Intergenic	Zm00001d030183	Downstream (1-2kb)	Zm00001d030267
1:113121665-113121964	1:117871837-117872136	-0.857944	4750172	113121814	117871986	Promoter (<=1kb)	Zm00001d030207	Downstream (1-2kb)	Zm00001d030267
1:115217273-115217572	1:117871837-117872136	-0.963882	2654564	115217422	117871986	Distal Intergenic	Zm00001d030235	Downstream (1-2kb)	Zm00001d030267
1:11492961-11493260	1:117874761-117875060	-0.805458	106381800	11493110	117874910	3' UTR	Zm00001d027703	Promoter (<=1kb)	Zm00001d030267
1:11505854-11506153	1:117874761-117875060	-0.842203	106368907	11506003	117874910	Distal Intergenic	Zm00001d027703	Promoter (<=1kb)	Zm00001d030267
1:112275438-112275737	1:117874761-117875060	0.821125	5599323	112275587	117874910	Distal Intergenic	Zm00001d030193	Promoter (<=1kb)	Zm00001d030267
1:111908538-111908837	1:117874761-117875060	-0.810561	5966223	111908687	117874910	Intron (Zm00001d030184_T001/Zm00001d030184, intron 8 of 10)	Zm00001d030185	Promoter (<=1kb)	Zm00001d030267
1:11323409-11323708	1:117874761-117875060	-0.8018	106551352	11323558	117874910	Distal Intergenic	Zm00001d027698	Promoter (<=1kb)	Zm00001d030267
1:11043688-11043987	1:117874761-117875060	0.938977	106831073	11043837	117874910	Distal Intergenic	Zm00001d027681	Promoter (<=1kb)	Zm00001d030267
1:115448618-115448917	1:117874761-117875060	-0.801399	2426143	115448767	117874910	3' UTR	Zm00001d030239	Promoter (<=1kb)	Zm00001d030267
1:113266270-113266569	1:117874761-117875060	0.875048	4608491	113266419	117874910	Distal Intergenic	Zm00001d030209	Promoter (<=1kb)	Zm00001d030267
1:110013462-110013761	1:117874761-117875060	0.864719	7861299	110013611	117874910	Promoter (<=1kb)	Zm00001d030167	Promoter (<=1kb)	Zm00001d030267
1:11881125-11881424	1:117874761-117875060	-0.843917	105993636	11881274	117874910	Promoter (<=1kb)	Zm00001d027714	Promoter (<=1kb)	Zm00001d030267
1:116020696-116020995	1:117874761-117875060	-0.816783	1854065	116020845	117874910	Distal Intergenic	Zm00001d030246	Promoter (<=1kb)	Zm00001d030267
1:11875769-11876068	1:117874761-117875060	-0.854797	105998992	11875918	117874910	Distal Intergenic	Zm00001d027714	Promoter (<=1kb)	Zm00001d030267
1:110446808-110447107	1:117874761-117875060	0.839356	7427953	110446957	117874910	Distal Intergenic	Zm00001d030173	Promoter (<=1kb)	Zm00001d030267
1:112580161-112580460	1:117874761-117875060	0.868206	5294600	112580310	117874910	Intron (Zm00001d030194_T001/Zm00001d030194, intron 9 of 9)	Zm00001d030194	Promoter (<=1kb)	Zm00001d030267
1:113121665-113121964	1:117874761-117875060	-0.829145	4753096	113121814	117874910	Promoter (<=1kb)	Zm00001d030207	Promoter (<=1kb)	Zm00001d030267
1:11666952-11667251	1:117874761-117875060	0.830762	106207809	11667101	117874910	Promoter (<=1kb)	Zm00001d027708	Promoter (<=1kb)	Zm00001d030267
1:117871837-117872136	1:117874761-117875060	0.80599	2924	117871986	117874910	Downstream (1-2kb)	Zm00001d030267	Promoter (<=1kb)	Zm00001d030267
1:115218217-115218516	1:117874761-117875060	-0.851971	2656544	115218366	117874910	Distal Intergenic	Zm00001d030235	Promoter (<=1kb)	Zm00001d030267
1:111271876-111272175	1:117874761-117875060	0.806376	6602885	111272025	117874910	Distal Intergenic	Zm00001d030183	Promoter (<=1kb)	Zm00001d030267
1:11985084-11985383	1:117874761-117875060	0.807286	105889677	11985233	117874910	Distal Intergenic	Zm00001d027715	Promoter (<=1kb)	Zm00001d030267
1:113017008-113017307	1:117874761-117875060	0.805866	4857753	113017157	117874910	Promoter (<=1kb)	Zm00001d030203	Promoter (<=1kb)	Zm00001d030267
1:116797556-116797855	1:117874761-117875060	0.826837	1077205	116797705	117874910	Distal Intergenic	Zm00001d022793	Promoter (<=1kb)	Zm00001d030267
1:115153545-115153844	1:117875605-117875904	-0.837682	2722060	115153694	117875754	Distal Intergenic	Zm00001d030234	Promoter (1-2kb)	Zm00001d030267
1:110346880-110347179	1:117875605-117875904	-0.832369	7528725	110347029	117875754	5' UTR	Zm00001d030172	Promoter (1-2kb)	Zm00001d030267
1:112580161-112580460	1:117875605-117875904	-0.878027	5295444	112580310	117875754	Intron (Zm00001d030194_T001/Zm00001d030194, intron 9 of 9)	Zm00001d030194	Promoter (1-2kb)	Zm00001d030267
1:11492961-11493260	1:117875605-117875904	0.814042	106382644	11493110	117875754	3' UTR	Zm00001d027703	Promoter (1-2kb)	Zm00001d030267
1:113266270-113266569	1:117875605-117875904	-0.800173	4609335	113266419	117875754	Distal Intergenic	Zm00001d030209	Promoter (1-2kb)	Zm00001d030267
1:112275438-112275737	1:117875605-117875904	-0.830412	5600167	112275587	117875754	Distal Intergenic	Zm00001d030193	Promoter (1-2kb)	Zm00001d030267
1:11136447-11136746	1:118466155-118466454	-0.810805	107329708	11136596	118466304	Downstream (<1kb)	Zm00001d027684	Distal Intergenic	Zm00001d030277
1:11666952-11667251	1:118466155-118466454	-0.862579	106799203	11667101	118466304	Promoter (<=1kb)	Zm00001d027708	Distal Intergenic	Zm00001d030277
1:11492961-11493260	1:11875769-11876068	0.809501	382808	11493110	11875918	3' UTR	Zm00001d027703	Distal Intergenic	Zm00001d027714
1:11043688-11043987	1:11875769-11876068	-0.857839	832081	11043837	11875918	Distal Intergenic	Zm00001d027681	Distal Intergenic	Zm00001d027714
1:112175701-112176000	1:118784856-118785155	0.8259	6609155	112175850	118785005	Distal Intergenic	Zm00001d030191	Distal Intergenic	Zm00001d030281
1:115217273-115217572	1:118784856-118785155	-0.800936	3567583	115217422	118785005	Distal Intergenic	Zm00001d030235	Distal Intergenic	Zm00001d030281
1:112127692-112127991	1:118784856-118785155	0.802021	6657164	112127841	118785005	Promoter (<=1kb)	Zm00001d030191	Distal Intergenic	Zm00001d030281
1:11666952-11667251	1:11881125-11881424	-0.918553	214173	11667101	11881274	Promoter (<=1kb)	Zm00001d027708	Promoter (<=1kb)	Zm00001d027714
1:11505854-11506153	1:11881125-11881424	0.828037	375271	11506003	11881274	Distal Intergenic	Zm00001d027703	Promoter (<=1kb)	Zm00001d027714
1:11043688-11043987	1:11881125-11881424	-0.828133	837437	11043837	11881274	Distal Intergenic	Zm00001d027681	Promoter (<=1kb)	Zm00001d027714
1:11136447-11136746	1:11881125-11881424	-0.814771	744678	11136596	11881274	Downstream (<1kb)	Zm00001d027684	Promoter (<=1kb)	Zm00001d027714
1:11740400-11740699	1:119170398-119170697	0.8778	107429998	11740549	119170547	Distal Intergenic	Zm00001d027711	Distal Intergenic	Zm00001d030282
1:111908538-111908837	1:119170398-119170697	0.82584	7261860	111908687	119170547	Intron (Zm00001d030184_T001/Zm00001d030184, intron 8 of 10)	Zm00001d030185	Distal Intergenic	Zm00001d030282
1:115849383-115849682	1:119170398-119170697	-0.922778	3321015	115849532	119170547	Distal Intergenic	Zm00001d030245	Distal Intergenic	Zm00001d030282
1:117337442-117337741	1:119170398-119170697	-0.878081	1832956	117337591	119170547	Distal Intergenic	Zm00001d030264	Distal Intergenic	Zm00001d030282
1:115858095-115858394	1:119170398-119170697	-0.923184	3312303	115858244	119170547	Promoter (<=1kb)	Zm00001d030246	Distal Intergenic	Zm00001d030282
1:112585983-112586282	1:119170398-119170697	-0.903275	6584415	112586132	119170547	Promoter (<=1kb)	Zm00001d030194	Distal Intergenic	Zm00001d030282
1:115855406-115855705	1:119170398-119170697	-0.911897	3314992	115855555	119170547	Downstream (2-3kb)	Zm00001d030246	Distal Intergenic	Zm00001d030282
1:117149239-117149538	1:119170398-119170697	0.82784	2021159	117149388	119170547	Distal Intergenic	Zm00001d030257	Distal Intergenic	Zm00001d030282
1:115847931-115848230	1:119170398-119170697	-0.923735	3322467	115848080	119170547	Promoter (<=1kb)	Zm00001d030243	Distal Intergenic	Zm00001d030282
1:112127692-112127991	1:119170398-119170697	-0.847891	7042706	112127841	119170547	Promoter (<=1kb)	Zm00001d030191	Distal Intergenic	Zm00001d030282
1:11015707-11016006	1:119170398-119170697	0.817614	108154691	11015856	119170547	Promoter (<=1kb)	Zm00001d027680	Distal Intergenic	Zm00001d030282
1:115856853-115857152	1:119170398-119170697	-0.924662	3313545	115857002	119170547	Downstream (<1kb)	Zm00001d030246	Distal Intergenic	Zm00001d030282
1:110446808-110447107	1:119170398-119170697	-0.877923	8723590	110446957	119170547	Distal Intergenic	Zm00001d030173	Distal Intergenic	Zm00001d030282
1:115153545-115153844	1:119170398-119170697	-0.817178	4016853	115153694	119170547	Distal Intergenic	Zm00001d030234	Distal Intergenic	Zm00001d030282
1:112580161-112580460	1:119170398-119170697	-0.846655	6590237	112580310	119170547	Intron (Zm00001d030194_T001/Zm00001d030194, intron 9 of 9)	Zm00001d030194	Distal Intergenic	Zm00001d030282
1:11221825-11222124	1:119170398-119170697	-0.909759	107948573	11221974	119170547	Intron (Zm00001d027691_T001/Zm00001d027691, intron 5 of 15)	Zm00001d027691	Distal Intergenic	Zm00001d030282
1:111082158-111082457	1:119170398-119170697	-0.831557	8088240	111082307	119170547	Promoter (<=1kb)	Zm00001d030181	Distal Intergenic	Zm00001d030282
1:116071329-116071628	1:119170398-119170697	-0.833944	3099069	116071478	119170547	Distal Intergenic	Zm00001d030246	Distal Intergenic	Zm00001d030282
1:110786683-110786982	1:119170398-119170697	-0.83628	8383715	110786832	119170547	Promoter (<=1kb)	Zm00001d030177	Distal Intergenic	Zm00001d030282
1:113121665-113121964	1:119170398-119170697	0.840338	6048733	113121814	119170547	Promoter (<=1kb)	Zm00001d030207	Distal Intergenic	Zm00001d030282
1:11985084-11985383	1:119170398-119170697	-0.952073	107185314	11985233	119170547	Distal Intergenic	Zm00001d027715	Distal Intergenic	Zm00001d030282
1:117594519-117594818	1:119170398-119170697	0.890206	1575879	117594668	119170547	Distal Intergenic	Zm00001d030266	Distal Intergenic	Zm00001d030282
1:113017008-113017307	1:119170398-119170697	-0.876736	6153390	113017157	119170547	Promoter (<=1kb)	Zm00001d030203	Distal Intergenic	Zm00001d030282
1:112175701-112176000	1:119170398-119170697	-0.859471	6994697	112175850	119170547	Distal Intergenic	Zm00001d030191	Distal Intergenic	Zm00001d030282
1:117871837-117872136	1:119170398-119170697	-0.942668	1298561	117871986	119170547	Downstream (1-2kb)	Zm00001d030267	Distal Intergenic	Zm00001d030282
1:117604544-117604843	1:119170398-119170697	-0.924145	1565854	117604693	119170547	Distal Intergenic	Zm00001d030266	Distal Intergenic	Zm00001d030282
1:114966004-114966303	1:119170398-119170697	0.809412	4204394	114966153	119170547	Distal Intergenic	Zm00001d030232	Distal Intergenic	Zm00001d030282
1:115218217-115218516	1:119170398-119170697	0.939839	3952181	115218366	119170547	Distal Intergenic	Zm00001d030235	Distal Intergenic	Zm00001d030282
1:112275438-112275737	1:119170398-119170697	-0.800742	6894960	112275587	119170547	Distal Intergenic	Zm00001d030193	Distal Intergenic	Zm00001d030282
1:111271876-111272175	1:119170398-119170697	-0.849932	7898522	111272025	119170547	Distal Intergenic	Zm00001d030183	Distal Intergenic	Zm00001d030282
1:115217273-115217572	1:119170398-119170697	0.937631	3953125	115217422	119170547	Distal Intergenic	Zm00001d030235	Distal Intergenic	Zm00001d030282
1:113266270-113266569	1:119170398-119170697	-0.916464	5904128	113266419	119170547	Distal Intergenic	Zm00001d030209	Distal Intergenic	Zm00001d030282
1:11740400-11740699	1:119354341-119354640	0.851067	107613941	11740549	119354490	Distal Intergenic	Zm00001d027711	Distal Intergenic	Zm00001d030285
1:117604544-117604843	1:119354341-119354640	-0.898274	1749797	117604693	119354490	Distal Intergenic	Zm00001d030266	Distal Intergenic	Zm00001d030285
1:115855406-115855705	1:119354341-119354640	-0.886987	3498935	115855555	119354490	Downstream (2-3kb)	Zm00001d030246	Distal Intergenic	Zm00001d030285
1:112580161-112580460	1:119354341-119354640	-0.800417	6774180	112580310	119354490	Intron (Zm00001d030194_T001/Zm00001d030194, intron 9 of 9)	Zm00001d030194	Distal Intergenic	Zm00001d030285
1:111908538-111908837	1:119354341-119354640	0.805674	7445803	111908687	119354490	Intron (Zm00001d030184_T001/Zm00001d030184, intron 8 of 10)	Zm00001d030185	Distal Intergenic	Zm00001d030285
1:117149239-117149538	1:119354341-119354640	0.818264	2205102	117149388	119354490	Distal Intergenic	Zm00001d030257	Distal Intergenic	Zm00001d030285
1:112585983-112586282	1:119354341-119354640	-0.889093	6768358	112586132	119354490	Promoter (<=1kb)	Zm00001d030194	Distal Intergenic	Zm00001d030285
1:115858095-115858394	1:119354341-119354640	-0.902836	3496246	115858244	119354490	Promoter (<=1kb)	Zm00001d030246	Distal Intergenic	Zm00001d030285
1:113121665-113121964	1:119354341-119354640	0.811984	6232676	113121814	119354490	Promoter (<=1kb)	Zm00001d030207	Distal Intergenic	Zm00001d030285
1:119170398-119170697	1:119354341-119354640	0.843131	183943	119170547	119354490	Distal Intergenic	Zm00001d030282	Distal Intergenic	Zm00001d030285
1:110446808-110447107	1:119354341-119354640	-0.850757	8907533	110446957	119354490	Distal Intergenic	Zm00001d030173	Distal Intergenic	Zm00001d030285
1:110786683-110786982	1:119354341-119354640	-0.933315	8567658	110786832	119354490	Promoter (<=1kb)	Zm00001d030177	Distal Intergenic	Zm00001d030285
1:112175701-112176000	1:119354341-119354640	-0.848025	7178640	112175850	119354490	Distal Intergenic	Zm00001d030191	Distal Intergenic	Zm00001d030285
1:113017008-113017307	1:119354341-119354640	-0.842314	6337333	113017157	119354490	Promoter (<=1kb)	Zm00001d030203	Distal Intergenic	Zm00001d030285
1:115847931-115848230	1:119354341-119354640	-0.901544	3506410	115848080	119354490	Promoter (<=1kb)	Zm00001d030243	Distal Intergenic	Zm00001d030285
1:115218217-115218516	1:119354341-119354640	0.867773	4136124	115218366	119354490	Distal Intergenic	Zm00001d030235	Distal Intergenic	Zm00001d030285
1:113266270-113266569	1:119354341-119354640	-0.834454	6088071	113266419	119354490	Distal Intergenic	Zm00001d030209	Distal Intergenic	Zm00001d030285
1:111082158-111082457	1:119354341-119354640	-0.81158	8272183	111082307	119354490	Promoter (<=1kb)	Zm00001d030181	Distal Intergenic	Zm00001d030285
1:110296791-110297090	1:119354341-119354640	-0.808756	9057550	110296940	119354490	Promoter (<=1kb)	Zm00001d030171	Distal Intergenic	Zm00001d030285
1:115217273-115217572	1:119354341-119354640	0.858072	4137068	115217422	119354490	Distal Intergenic	Zm00001d030235	Distal Intergenic	Zm00001d030285
1:117594519-117594818	1:119354341-119354640	0.803522	1759822	117594668	119354490	Distal Intergenic	Zm00001d030266	Distal Intergenic	Zm00001d030285
1:115849383-115849682	1:119354341-119354640	-0.90061	3504958	115849532	119354490	Distal Intergenic	Zm00001d030245	Distal Intergenic	Zm00001d030285
1:117871837-117872136	1:119354341-119354640	-0.915753	1482504	117871986	119354490	Downstream (1-2kb)	Zm00001d030267	Distal Intergenic	Zm00001d030285
1:11221825-11222124	1:119354341-119354640	-0.884973	108132516	11221974	119354490	Intron (Zm00001d027691_T001/Zm00001d027691, intron 5 of 15)	Zm00001d027691	Distal Intergenic	Zm00001d030285
1:112127692-112127991	1:119354341-119354640	-0.842028	7226649	112127841	119354490	Promoter (<=1kb)	Zm00001d030191	Distal Intergenic	Zm00001d030285
1:115856853-115857152	1:119354341-119354640	-0.900709	3497488	115857002	119354490	Downstream (<1kb)	Zm00001d030246	Distal Intergenic	Zm00001d030285
1:117337442-117337741	1:119354341-119354640	-0.860956	2016899	117337591	119354490	Distal Intergenic	Zm00001d030264	Distal Intergenic	Zm00001d030285
1:11985084-11985383	1:119354341-119354640	-0.929201	107369257	11985233	119354490	Distal Intergenic	Zm00001d027715	Distal Intergenic	Zm00001d030285
1:11043688-11043987	1:119493852-119494151	-0.871985	108450164	11043837	119494001	Distal Intergenic	Zm00001d027681	Promoter (<=1kb)	Zm00001d030285
1:11141727-11142026	1:119493852-119494151	-0.803284	108352125	11141876	119494001	Downstream (2-3kb)	Zm00001d027685	Promoter (<=1kb)	Zm00001d030285
1:112580161-112580460	1:119493852-119494151	-0.8019	6913691	112580310	119494001	Intron (Zm00001d030194_T001/Zm00001d030194, intron 9 of 9)	Zm00001d030194	Promoter (<=1kb)	Zm00001d030285
1:117874761-117875060	1:119493852-119494151	-0.826585	1619091	117874910	119494001	Promoter (<=1kb)	Zm00001d030267	Promoter (<=1kb)	Zm00001d030285
1:11136447-11136746	1:119493852-119494151	-0.819951	108357405	11136596	119494001	Downstream (<1kb)	Zm00001d027684	Promoter (<=1kb)	Zm00001d030285
1:115502187-115502486	1:119493852-119494151	0.812146	3991665	115502336	119494001	Distal Intergenic	Zm00001d030240	Promoter (<=1kb)	Zm00001d030285
1:115218217-115218516	1:119735009-119735308	0.906483	4516792	115218366	119735158	Distal Intergenic	Zm00001d030235	Promoter (<=1kb)	Zm00001d022796
1:119734117-119734416	1:119735009-119735308	-0.887789	892	119734266	119735158	Promoter (<=1kb)	Zm00001d022796	Promoter (<=1kb)	Zm00001d022796
1:115847931-115848230	1:119735009-119735308	-0.877186	3887078	115848080	119735158	Promoter (<=1kb)	Zm00001d030243	Promoter (<=1kb)	Zm00001d022796
1:115849383-115849682	1:119735009-119735308	-0.876277	3885626	115849532	119735158	Distal Intergenic	Zm00001d030245	Promoter (<=1kb)	Zm00001d022796
1:113121665-113121964	1:119735009-119735308	0.813417	6613344	113121814	119735158	Promoter (<=1kb)	Zm00001d030207	Promoter (<=1kb)	Zm00001d022796
1:115855406-115855705	1:119735009-119735308	-0.865065	3879603	115855555	119735158	Downstream (2-3kb)	Zm00001d030246	Promoter (<=1kb)	Zm00001d022796
1:11740400-11740699	1:119735009-119735308	0.832509	107994609	11740549	119735158	Distal Intergenic	Zm00001d027711	Promoter (<=1kb)	Zm00001d022796
1:119354341-119354640	1:119735009-119735308	0.800417	380668	119354490	119735158	Distal Intergenic	Zm00001d030285	Promoter (<=1kb)	Zm00001d022796
1:110446808-110447107	1:119735009-119735308	-0.854467	9288201	110446957	119735158	Distal Intergenic	Zm00001d030173	Promoter (<=1kb)	Zm00001d022796
1:115217273-115217572	1:119735009-119735308	0.897608	4517736	115217422	119735158	Distal Intergenic	Zm00001d030235	Promoter (<=1kb)	Zm00001d022796
1:113017008-113017307	1:119735009-119735308	-0.831071	6718001	113017157	119735158	Promoter (<=1kb)	Zm00001d030203	Promoter (<=1kb)	Zm00001d022796
1:115153545-115153844	1:119735009-119735308	-0.822664	4581464	115153694	119735158	Distal Intergenic	Zm00001d030234	Promoter (<=1kb)	Zm00001d022796
1:112585983-112586282	1:119735009-119735308	-0.851325	7149026	112586132	119735158	Promoter (<=1kb)	Zm00001d030194	Promoter (<=1kb)	Zm00001d022796
1:115858095-115858394	1:119735009-119735308	-0.876685	3876914	115858244	119735158	Promoter (<=1kb)	Zm00001d030246	Promoter (<=1kb)	Zm00001d022796
1:11015707-11016006	1:119735009-119735308	0.832076	108719302	11015856	119735158	Promoter (<=1kb)	Zm00001d027680	Promoter (<=1kb)	Zm00001d022796
1:11985084-11985383	1:119735009-119735308	-0.904081	107749925	11985233	119735158	Distal Intergenic	Zm00001d027715	Promoter (<=1kb)	Zm00001d022796
1:119170398-119170697	1:119735009-119735308	0.87786	564611	119170547	119735158	Distal Intergenic	Zm00001d030282	Promoter (<=1kb)	Zm00001d022796
1:117604544-117604843	1:119735009-119735308	-0.874745	2130465	117604693	119735158	Distal Intergenic	Zm00001d030266	Promoter (<=1kb)	Zm00001d022796
1:117871837-117872136	1:119735009-119735308	-0.898072	1863172	117871986	119735158	Downstream (1-2kb)	Zm00001d030267	Promoter (<=1kb)	Zm00001d022796
1:112580161-112580460	1:119735009-119735308	-0.80786	7154848	112580310	119735158	Intron (Zm00001d030194_T001/Zm00001d030194, intron 9 of 9)	Zm00001d030194	Promoter (<=1kb)	Zm00001d022796
1:117594519-117594818	1:119735009-119735308	0.848093	2140490	117594668	119735158	Distal Intergenic	Zm00001d030266	Promoter (<=1kb)	Zm00001d022796
1:115856853-115857152	1:119735009-119735308	-0.873892	3878156	115857002	119735158	Downstream (<1kb)	Zm00001d030246	Promoter (<=1kb)	Zm00001d022796
1:11221825-11222124	1:119735009-119735308	-0.860819	108513184	11221974	119735158	Intron (Zm00001d027691_T001/Zm00001d027691, intron 5 of 15)	Zm00001d027691	Promoter (<=1kb)	Zm00001d022796
1:113266270-113266569	1:119735009-119735308	-0.898231	6468739	113266419	119735158	Distal Intergenic	Zm00001d030209	Promoter (<=1kb)	Zm00001d022796
1:117337442-117337741	1:119735009-119735308	-0.830974	2397567	117337591	119735158	Distal Intergenic	Zm00001d030264	Promoter (<=1kb)	Zm00001d022796
1:117874761-117875060	1:119735009-119735308	-0.809483	1860248	117874910	119735158	Promoter (<=1kb)	Zm00001d030267	Promoter (<=1kb)	Zm00001d022796
1:111271876-111272175	1:119735009-119735308	-0.883217	8463133	111272025	119735158	Distal Intergenic	Zm00001d030183	Promoter (<=1kb)	Zm00001d022796
1:115849383-115849682	1:119739650-119739949	-0.899861	3890267	115849532	119739799	Distal Intergenic	Zm00001d030245	Exon (Zm00001d022797_T001/Zm00001d022797, exon 1 of 1)	Zm00001d022797
1:110446808-110447107	1:119739650-119739949	-0.877602	9292842	110446957	119739799	Distal Intergenic	Zm00001d030173	Exon (Zm00001d022797_T001/Zm00001d022797, exon 1 of 1)	Zm00001d022797
1:113121665-113121964	1:119739650-119739949	0.83927	6617985	113121814	119739799	Promoter (<=1kb)	Zm00001d030207	Exon (Zm00001d022797_T001/Zm00001d022797, exon 1 of 1)	Zm00001d022797
1:119735009-119735308	1:119739650-119739949	0.83527	4641	119735158	119739799	Promoter (<=1kb)	Zm00001d022796	Exon (Zm00001d022797_T001/Zm00001d022797, exon 1 of 1)	Zm00001d022797
1:115855406-115855705	1:119739650-119739949	-0.887617	3884244	115855555	119739799	Downstream (2-3kb)	Zm00001d030246	Exon (Zm00001d022797_T001/Zm00001d022797, exon 1 of 1)	Zm00001d022797
1:11015707-11016006	1:119739650-119739949	0.811836	108723943	11015856	119739799	Promoter (<=1kb)	Zm00001d027680	Exon (Zm00001d022797_T001/Zm00001d022797, exon 1 of 1)	Zm00001d022797
1:116071329-116071628	1:119739650-119739949	-0.810033	3668321	116071478	119739799	Distal Intergenic	Zm00001d030246	Exon (Zm00001d022797_T001/Zm00001d022797, exon 1 of 1)	Zm00001d022797
1:111082158-111082457	1:119739650-119739949	-0.810905	8657492	111082307	119739799	Promoter (<=1kb)	Zm00001d030181	Exon (Zm00001d022797_T001/Zm00001d022797, exon 1 of 1)	Zm00001d022797
1:115217273-115217572	1:119739650-119739949	0.898347	4522377	115217422	119739799	Distal Intergenic	Zm00001d030235	Exon (Zm00001d022797_T001/Zm00001d022797, exon 1 of 1)	Zm00001d022797
1:11740400-11740699	1:119739650-119739949	0.851871	107999250	11740549	119739799	Distal Intergenic	Zm00001d027711	Exon (Zm00001d022797_T001/Zm00001d022797, exon 1 of 1)	Zm00001d022797
1:110786683-110786982	1:119739650-119739949	-0.827881	8952967	110786832	119739799	Promoter (<=1kb)	Zm00001d030177	Exon (Zm00001d022797_T001/Zm00001d022797, exon 1 of 1)	Zm00001d022797
1:113266270-113266569	1:119739650-119739949	-0.906052	6473380	113266419	119739799	Distal Intergenic	Zm00001d030209	Exon (Zm00001d022797_T001/Zm00001d022797, exon 1 of 1)	Zm00001d022797
1:117594519-117594818	1:119739650-119739949	0.853008	2145131	117594668	119739799	Distal Intergenic	Zm00001d030266	Exon (Zm00001d022797_T001/Zm00001d022797, exon 1 of 1)	Zm00001d022797
1:119354341-119354640	1:119739650-119739949	0.856593	385309	119354490	119739799	Distal Intergenic	Zm00001d030285	Exon (Zm00001d022797_T001/Zm00001d022797, exon 1 of 1)	Zm00001d022797
1:115858095-115858394	1:119739650-119739949	-0.900691	3881555	115858244	119739799	Promoter (<=1kb)	Zm00001d030246	Exon (Zm00001d022797_T001/Zm00001d022797, exon 1 of 1)	Zm00001d022797
1:113017008-113017307	1:119739650-119739949	-0.856823	6722642	113017157	119739799	Promoter (<=1kb)	Zm00001d030203	Exon (Zm00001d022797_T001/Zm00001d022797, exon 1 of 1)	Zm00001d022797
1:111908538-111908837	1:119739650-119739949	0.815082	7831112	111908687	119739799	Intron (Zm00001d030184_T001/Zm00001d030184, intron 8 of 10)	Zm00001d030185	Exon (Zm00001d022797_T001/Zm00001d022797, exon 1 of 1)	Zm00001d022797
1:115847931-115848230	1:119739650-119739949	-0.900795	3891719	115848080	119739799	Promoter (<=1kb)	Zm00001d030243	Exon (Zm00001d022797_T001/Zm00001d022797, exon 1 of 1)	Zm00001d022797
1:117874761-117875060	1:119739650-119739949	-0.841203	1864889	117874910	119739799	Promoter (<=1kb)	Zm00001d030267	Exon (Zm00001d022797_T001/Zm00001d022797, exon 1 of 1)	Zm00001d022797
1:115218217-115218516	1:119739650-119739949	0.918147	4521433	115218366	119739799	Distal Intergenic	Zm00001d030235	Exon (Zm00001d022797_T001/Zm00001d022797, exon 1 of 1)	Zm00001d022797
1:11985084-11985383	1:119739650-119739949	-0.928443	107754566	11985233	119739799	Distal Intergenic	Zm00001d027715	Exon (Zm00001d022797_T001/Zm00001d022797, exon 1 of 1)	Zm00001d022797
1:112175701-112176000	1:119739650-119739949	-0.810387	7563949	112175850	119739799	Distal Intergenic	Zm00001d030191	Exon (Zm00001d022797_T001/Zm00001d022797, exon 1 of 1)	Zm00001d022797
1:119170398-119170697	1:119739650-119739949	0.895547	569252	119170547	119739799	Distal Intergenic	Zm00001d030282	Exon (Zm00001d022797_T001/Zm00001d022797, exon 1 of 1)	Zm00001d022797
1:117604544-117604843	1:119739650-119739949	-0.89972	2135106	117604693	119739799	Distal Intergenic	Zm00001d030266	Exon (Zm00001d022797_T001/Zm00001d022797, exon 1 of 1)	Zm00001d022797
1:112580161-112580460	1:119739650-119739949	-0.836554	7159489	112580310	119739799	Intron (Zm00001d030194_T001/Zm00001d030194, intron 9 of 9)	Zm00001d030194	Exon (Zm00001d022797_T001/Zm00001d022797, exon 1 of 1)	Zm00001d022797
1:115856853-115857152	1:119739650-119739949	-0.898451	3882797	115857002	119739799	Downstream (<1kb)	Zm00001d030246	Exon (Zm00001d022797_T001/Zm00001d022797, exon 1 of 1)	Zm00001d022797
1:112585983-112586282	1:119739650-119739949	-0.874954	7153667	112586132	119739799	Promoter (<=1kb)	Zm00001d030194	Exon (Zm00001d022797_T001/Zm00001d022797, exon 1 of 1)	Zm00001d022797
1:111271876-111272175	1:119739650-119739949	-0.846258	8467774	111272025	119739799	Distal Intergenic	Zm00001d030183	Exon (Zm00001d022797_T001/Zm00001d022797, exon 1 of 1)	Zm00001d022797
1:117337442-117337741	1:119739650-119739949	-0.853714	2402208	117337591	119739799	Distal Intergenic	Zm00001d030264	Exon (Zm00001d022797_T001/Zm00001d022797, exon 1 of 1)	Zm00001d022797
1:11221825-11222124	1:119739650-119739949	-0.885241	108517825	11221974	119739799	Intron (Zm00001d027691_T001/Zm00001d027691, intron 5 of 15)	Zm00001d027691	Exon (Zm00001d022797_T001/Zm00001d022797, exon 1 of 1)	Zm00001d022797
1:117871837-117872136	1:119739650-119739949	-0.920486	1867813	117871986	119739799	Downstream (1-2kb)	Zm00001d030267	Exon (Zm00001d022797_T001/Zm00001d022797, exon 1 of 1)	Zm00001d022797
1:113266270-113266569	1:119836256-119836555	-0.818876	6569986	113266419	119836405	Distal Intergenic	Zm00001d030209	Distal Intergenic	Zm00001d030290
1:112580161-112580460	1:119836256-119836555	-0.825146	7256095	112580310	119836405	Intron (Zm00001d030194_T001/Zm00001d030194, intron 9 of 9)	Zm00001d030194	Distal Intergenic	Zm00001d030290
1:115218217-115218516	1:119836256-119836555	0.806588	4618039	115218366	119836405	Distal Intergenic	Zm00001d030235	Distal Intergenic	Zm00001d030290
1:11043688-11043987	1:119836256-119836555	-0.845352	108792568	11043837	119836405	Distal Intergenic	Zm00001d027681	Distal Intergenic	Zm00001d030290
1:117874761-117875060	1:119836256-119836555	-0.880172	1961495	117874910	119836405	Promoter (<=1kb)	Zm00001d030267	Distal Intergenic	Zm00001d030290
1:11740400-11740699	1:11985084-11985383	-0.922404	244684	11740549	11985233	Distal Intergenic	Zm00001d027711	Distal Intergenic	Zm00001d027715
1:11015707-11016006	1:11985084-11985383	-0.844707	969377	11015856	11985233	Promoter (<=1kb)	Zm00001d027680	Distal Intergenic	Zm00001d027715
1:11221825-11222124	1:11985084-11985383	0.94744	763259	11221974	11985233	Intron (Zm00001d027691_T001/Zm00001d027691, intron 5 of 15)	Zm00001d027691	Distal Intergenic	Zm00001d027715
1:12931837-12932136	1:120041672-120041971	-0.958655	107109835	12931986	120041821	Distal Intergenic	Zm00001d027759	Distal Intergenic	Zm00001d030295
1:119735009-119735308	1:120041672-120041971	-0.901379	306663	119735158	120041821	Promoter (<=1kb)	Zm00001d022796	Distal Intergenic	Zm00001d030295
1:12338469-12338768	1:120041672-120041971	0.976984	107703203	12338618	120041821	Intron (Zm00001d027728_T001/Zm00001d027728, intron 4 of 7)	Zm00001d027728	Distal Intergenic	Zm00001d030295
1:119739650-119739949	1:120041672-120041971	-0.925456	302022	119739799	120041821	Exon (Zm00001d022797_T001/Zm00001d022797, exon 1 of 1)	Zm00001d022797	Distal Intergenic	Zm00001d030295
1:119734117-119734416	1:120041672-120041971	0.800235	307555	119734266	120041821	Promoter (<=1kb)	Zm00001d022796	Distal Intergenic	Zm00001d030295
1:11985084-11985383	1:120041672-120041971	0.99099	108056588	11985233	120041821	Distal Intergenic	Zm00001d027715	Distal Intergenic	Zm00001d030295
1:12141183-12141482	1:120041672-120041971	-0.868508	107900489	12141332	120041821	Promoter (1-2kb)	Zm00001d027720	Distal Intergenic	Zm00001d030295
1:12146574-12146873	1:120041672-120041971	0.899358	107895098	12146723	120041821	Promoter (<=1kb)	Zm00001d027721	Distal Intergenic	Zm00001d030295
1:12340678-12340977	1:120041672-120041971	-0.824314	107700994	12340827	120041821	3' UTR	Zm00001d027729	Distal Intergenic	Zm00001d030295
1:12639901-12640200	1:120041672-120041971	-0.907445	107401771	12640050	120041821	Promoter (<=1kb)	Zm00001d027752	Distal Intergenic	Zm00001d030295
1:12354496-12354795	1:120041672-120041971	0.978513	107687176	12354645	120041821	3' UTR	Zm00001d027731	Distal Intergenic	Zm00001d030295
1:12703767-12704066	1:120041672-120041971	0.888163	107337905	12703916	120041821	Distal Intergenic	Zm00001d027756	Distal Intergenic	Zm00001d030295
1:12767958-12768257	1:120041672-120041971	-0.968142	107273714	12768107	120041821	Promoter (<=1kb)	Zm00001d027758	Distal Intergenic	Zm00001d030295
1:12330256-12330555	1:120041672-120041971	0.801789	107711416	12330405	120041821	Promoter (<=1kb)	Zm00001d027727	Distal Intergenic	Zm00001d030295
1:12288563-12288862	1:120041672-120041971	-0.808877	107753109	12288712	120041821	Promoter (<=1kb)	Zm00001d027726	Distal Intergenic	Zm00001d030295
1:12533029-12533328	1:120041672-120041971	0.94727	107508643	12533178	120041821	Promoter (<=1kb)	Zm00001d027746	Distal Intergenic	Zm00001d030295
1:12534064-12534363	1:120041672-120041971	0.880568	107507608	12534213	120041821	Promoter (<=1kb)	Zm00001d027746	Distal Intergenic	Zm00001d030295
1:12449823-12450122	1:120041672-120041971	-0.885731	107591849	12449972	120041821	Promoter (<=1kb)	Zm00001d027742	Distal Intergenic	Zm00001d030295
1:12624884-12625183	1:120041672-120041971	-0.959708	107416788	12625033	120041821	Promoter (<=1kb)	Zm00001d027751	Distal Intergenic	Zm00001d030295
1:12658042-12658341	1:120041672-120041971	-0.828699	107383630	12658191	120041821	Promoter (<=1kb)	Zm00001d027753	Distal Intergenic	Zm00001d030295
1:12354496-12354795	1:120059853-120060152	-0.828556	107705357	12354645	120060002	3' UTR	Zm00001d027731	Exon (Zm00001d030295_T001/Zm00001d030295, exon 1 of 2)	Zm00001d030295
1:120041672-120041971	1:120059853-120060152	-0.826418	18181	120041821	120060002	Distal Intergenic	Zm00001d030295	Exon (Zm00001d030295_T001/Zm00001d030295, exon 1 of 2)	Zm00001d030295
1:12767958-12768257	1:120059853-120060152	0.838996	107291895	12768107	120060002	Promoter (<=1kb)	Zm00001d027758	Exon (Zm00001d030295_T001/Zm00001d030295, exon 1 of 2)	Zm00001d030295
1:12931837-12932136	1:120059853-120060152	0.846934	107128016	12931986	120060002	Distal Intergenic	Zm00001d027759	Exon (Zm00001d030295_T001/Zm00001d030295, exon 1 of 2)	Zm00001d030295
1:12338469-12338768	1:120059853-120060152	-0.808568	107721384	12338618	120060002	Intron (Zm00001d027728_T001/Zm00001d027728, intron 4 of 7)	Zm00001d027728	Exon (Zm00001d030295_T001/Zm00001d030295, exon 1 of 2)	Zm00001d030295
1:12437572-12437871	1:120059853-120060152	0.816393	107622281	12437721	120060002	Distal Intergenic	Zm00001d027740	Exon (Zm00001d030295_T001/Zm00001d030295, exon 1 of 2)	Zm00001d030295
1:12703767-12704066	1:120059853-120060152	-0.802679	107356086	12703916	120060002	Distal Intergenic	Zm00001d027756	Exon (Zm00001d030295_T001/Zm00001d030295, exon 1 of 2)	Zm00001d030295
1:11985084-11985383	1:120059853-120060152	-0.818972	108074769	11985233	120060002	Distal Intergenic	Zm00001d027715	Exon (Zm00001d030295_T001/Zm00001d030295, exon 1 of 2)	Zm00001d030295
1:12533029-12533328	1:120059853-120060152	-0.855251	107526824	12533178	120060002	Promoter (<=1kb)	Zm00001d027746	Exon (Zm00001d030295_T001/Zm00001d030295, exon 1 of 2)	Zm00001d030295
1:12146574-12146873	1:120059853-120060152	-0.808988	107913279	12146723	120060002	Promoter (<=1kb)	Zm00001d027721	Exon (Zm00001d030295_T001/Zm00001d030295, exon 1 of 2)	Zm00001d030295
1:12534064-12534363	1:120059853-120060152	-0.891328	107525789	12534213	120060002	Promoter (<=1kb)	Zm00001d027746	Exon (Zm00001d030295_T001/Zm00001d030295, exon 1 of 2)	Zm00001d030295
1:12931837-12932136	1:120089997-120090296	0.868686	107158160	12931986	120090146	Distal Intergenic	Zm00001d027759	Distal Intergenic	Zm00001d030296
1:120041672-120041971	1:120089997-120090296	-0.81042	48325	120041821	120090146	Distal Intergenic	Zm00001d030295	Distal Intergenic	Zm00001d030296
1:12639901-12640200	1:120089997-120090296	0.814756	107450096	12640050	120090146	Promoter (<=1kb)	Zm00001d027752	Distal Intergenic	Zm00001d030296
1:12354496-12354795	1:120089997-120090296	-0.818656	107735501	12354645	120090146	3' UTR	Zm00001d027731	Distal Intergenic	Zm00001d030296
1:11985084-11985383	1:120089997-120090296	-0.801103	108104913	11985233	120090146	Distal Intergenic	Zm00001d027715	Distal Intergenic	Zm00001d030296
1:12437572-12437871	1:120089997-120090296	0.845203	107652425	12437721	120090146	Distal Intergenic	Zm00001d027740	Distal Intergenic	Zm00001d030296
1:12767958-12768257	1:120089997-120090296	0.835295	107322039	12768107	120090146	Promoter (<=1kb)	Zm00001d027758	Distal Intergenic	Zm00001d030296
1:12658042-12658341	1:120089997-120090296	0.809781	107431955	12658191	120090146	Promoter (<=1kb)	Zm00001d027753	Distal Intergenic	Zm00001d030296
1:12533029-12533328	1:120089997-120090296	-0.898277	107556968	12533178	120090146	Promoter (<=1kb)	Zm00001d027746	Distal Intergenic	Zm00001d030296
1:12703767-12704066	1:120089997-120090296	-0.882551	107386230	12703916	120090146	Distal Intergenic	Zm00001d027756	Distal Intergenic	Zm00001d030296
1:12534064-12534363	1:120089997-120090296	-0.906599	107555933	12534213	120090146	Promoter (<=1kb)	Zm00001d027746	Distal Intergenic	Zm00001d030296
1:12338469-12338768	1:120089997-120090296	-0.829992	107751528	12338618	120090146	Intron (Zm00001d027728_T001/Zm00001d027728, intron 4 of 7)	Zm00001d027728	Distal Intergenic	Zm00001d030296
1:12170773-12171072	1:120089997-120090296	-0.883489	107919224	12170922	120090146	Promoter (<=1kb)	Zm00001d027722	Distal Intergenic	Zm00001d030296
1:12340678-12340977	1:120089997-120090296	0.822358	107749319	12340827	120090146	3' UTR	Zm00001d027729	Distal Intergenic	Zm00001d030296
1:11985084-11985383	1:120206057-120206356	-0.896901	108220973	11985233	120206206	Distal Intergenic	Zm00001d027715	Distal Intergenic	Zm00001d030297
1:119735009-119735308	1:120206057-120206356	0.819112	471048	119735158	120206206	Promoter (<=1kb)	Zm00001d022796	Distal Intergenic	Zm00001d030297
1:12354496-12354795	1:120206057-120206356	-0.882102	107851561	12354645	120206206	3' UTR	Zm00001d027731	Distal Intergenic	Zm00001d030297
1:12534064-12534363	1:120206057-120206356	-0.898209	107671993	12534213	120206206	Promoter (<=1kb)	Zm00001d027746	Distal Intergenic	Zm00001d030297
1:12533029-12533328	1:120206057-120206356	-0.961856	107673028	12533178	120206206	Promoter (<=1kb)	Zm00001d027746	Distal Intergenic	Zm00001d030297
1:12639901-12640200	1:120206057-120206356	0.893617	107566156	12640050	120206206	Promoter (<=1kb)	Zm00001d027752	Distal Intergenic	Zm00001d030297
1:12146574-12146873	1:120206057-120206356	-0.814332	108059483	12146723	120206206	Promoter (<=1kb)	Zm00001d027721	Distal Intergenic	Zm00001d030297
1:120041672-120041971	1:120206057-120206356	-0.889713	164385	120041821	120206206	Distal Intergenic	Zm00001d030295	Distal Intergenic	Zm00001d030297
1:12767958-12768257	1:120206057-120206356	0.890681	107438099	12768107	120206206	Promoter (<=1kb)	Zm00001d027758	Distal Intergenic	Zm00001d030297
1:119739650-119739949	1:120206057-120206356	0.832873	466407	119739799	120206206	Exon (Zm00001d022797_T001/Zm00001d022797, exon 1 of 1)	Zm00001d022797	Distal Intergenic	Zm00001d030297
1:12931837-12932136	1:120206057-120206356	0.930051	107274220	12931986	120206206	Distal Intergenic	Zm00001d027759	Distal Intergenic	Zm00001d030297
1:12340678-12340977	1:120206057-120206356	0.8987	107865379	12340827	120206206	3' UTR	Zm00001d027729	Distal Intergenic	Zm00001d030297
1:120089997-120090296	1:120206057-120206356	0.802569	116060	120090146	120206206	Distal Intergenic	Zm00001d030296	Distal Intergenic	Zm00001d030297
1:12658042-12658341	1:120206057-120206356	0.882554	107548015	12658191	120206206	Promoter (<=1kb)	Zm00001d027753	Distal Intergenic	Zm00001d030297
1:12170773-12171072	1:120206057-120206356	-0.930903	108035284	12170922	120206206	Promoter (<=1kb)	Zm00001d027722	Distal Intergenic	Zm00001d030297
1:12338469-12338768	1:120206057-120206356	-0.922447	107867588	12338618	120206206	Intron (Zm00001d027728_T001/Zm00001d027728, intron 4 of 7)	Zm00001d027728	Distal Intergenic	Zm00001d030297
1:12624884-12625183	1:120206057-120206356	0.823881	107581173	12625033	120206206	Promoter (<=1kb)	Zm00001d027751	Distal Intergenic	Zm00001d030297
1:12437572-12437871	1:120206057-120206356	0.819465	107768485	12437721	120206206	Distal Intergenic	Zm00001d027740	Distal Intergenic	Zm00001d030297
1:12703767-12704066	1:120206057-120206356	-0.964377	107502290	12703916	120206206	Distal Intergenic	Zm00001d027756	Distal Intergenic	Zm00001d030297
1:12767958-12768257	1:120511794-120512093	0.944688	107743836	12768107	120511943	Promoter (<=1kb)	Zm00001d027758	Distal Intergenic	Zm00001d030299
1:12533029-12533328	1:120511794-120512093	-0.970833	107978765	12533178	120511943	Promoter (<=1kb)	Zm00001d027746	Distal Intergenic	Zm00001d030299
1:12624884-12625183	1:120511794-120512093	0.910935	107886910	12625033	120511943	Promoter (<=1kb)	Zm00001d027751	Distal Intergenic	Zm00001d030299
1:120041672-120041971	1:120511794-120512093	-0.954307	470122	120041821	120511943	Distal Intergenic	Zm00001d030295	Distal Intergenic	Zm00001d030299
1:12449823-12450122	1:120511794-120512093	0.831389	108061971	12449972	120511943	Promoter (<=1kb)	Zm00001d027742	Distal Intergenic	Zm00001d030299
1:12437572-12437871	1:120511794-120512093	0.81912	108074222	12437721	120511943	Distal Intergenic	Zm00001d027740	Distal Intergenic	Zm00001d030299
1:12170773-12171072	1:120511794-120512093	-0.892232	108341021	12170922	120511943	Promoter (<=1kb)	Zm00001d027722	Distal Intergenic	Zm00001d030299
1:12639901-12640200	1:120511794-120512093	0.910893	107871893	12640050	120511943	Promoter (<=1kb)	Zm00001d027752	Distal Intergenic	Zm00001d030299
1:120206057-120206356	1:120511794-120512093	0.920911	305737	120206206	120511943	Distal Intergenic	Zm00001d030297	Distal Intergenic	Zm00001d030299
1:12354496-12354795	1:120511794-120512093	-0.944485	108157298	12354645	120511943	3' UTR	Zm00001d027731	Distal Intergenic	Zm00001d030299
1:12338469-12338768	1:120511794-120512093	-0.957983	108173325	12338618	120511943	Intron (Zm00001d027728_T001/Zm00001d027728, intron 4 of 7)	Zm00001d027728	Distal Intergenic	Zm00001d030299
1:12703767-12704066	1:120511794-120512093	-0.937982	107808027	12703916	120511943	Distal Intergenic	Zm00001d027756	Distal Intergenic	Zm00001d030299
1:12658042-12658341	1:120511794-120512093	0.86125	107853752	12658191	120511943	Promoter (<=1kb)	Zm00001d027753	Distal Intergenic	Zm00001d030299
1:12534064-12534363	1:120511794-120512093	-0.922156	107977730	12534213	120511943	Promoter (<=1kb)	Zm00001d027746	Distal Intergenic	Zm00001d030299
1:12340678-12340977	1:120511794-120512093	0.872234	108171116	12340827	120511943	3' UTR	Zm00001d027729	Distal Intergenic	Zm00001d030299
1:120089997-120090296	1:120511794-120512093	0.844644	421797	120090146	120511943	Distal Intergenic	Zm00001d030296	Distal Intergenic	Zm00001d030299
1:12146574-12146873	1:120511794-120512093	-0.819868	108365220	12146723	120511943	Promoter (<=1kb)	Zm00001d027721	Distal Intergenic	Zm00001d030299
1:120059853-120060152	1:120511794-120512093	0.824785	451941	120060002	120511943	Exon (Zm00001d030295_T001/Zm00001d030295, exon 1 of 2)	Zm00001d030295	Distal Intergenic	Zm00001d030299
1:12931837-12932136	1:120511794-120512093	0.958339	107579957	12931986	120511943	Distal Intergenic	Zm00001d027759	Distal Intergenic	Zm00001d030299
1:120041672-120041971	1:120512700-120512999	-0.951928	471028	120041821	120512849	Distal Intergenic	Zm00001d030295	Distal Intergenic	Zm00001d030299
1:12533029-12533328	1:120512700-120512999	-0.927068	107979671	12533178	120512849	Promoter (<=1kb)	Zm00001d027746	Distal Intergenic	Zm00001d030299
1:120206057-120206356	1:120512700-120512999	0.879126	306643	120206206	120512849	Distal Intergenic	Zm00001d030297	Distal Intergenic	Zm00001d030299
1:12639901-12640200	1:120512700-120512999	0.873789	107872799	12640050	120512849	Promoter (<=1kb)	Zm00001d027752	Distal Intergenic	Zm00001d030299
1:12449823-12450122	1:120512700-120512999	0.845684	108062877	12449972	120512849	Promoter (<=1kb)	Zm00001d027742	Distal Intergenic	Zm00001d030299
1:12534064-12534363	1:120512700-120512999	-0.901694	107978636	12534213	120512849	Promoter (<=1kb)	Zm00001d027746	Distal Intergenic	Zm00001d030299
1:12624884-12625183	1:120512700-120512999	0.931283	107887816	12625033	120512849	Promoter (<=1kb)	Zm00001d027751	Distal Intergenic	Zm00001d030299
1:12146574-12146873	1:120512700-120512999	-0.829231	108366126	12146723	120512849	Promoter (<=1kb)	Zm00001d027721	Distal Intergenic	Zm00001d030299
1:12340678-12340977	1:120512700-120512999	0.803931	108172022	12340827	120512849	3' UTR	Zm00001d027729	Distal Intergenic	Zm00001d030299
1:12767958-12768257	1:120512700-120512999	0.937176	107744742	12768107	120512849	Promoter (<=1kb)	Zm00001d027758	Distal Intergenic	Zm00001d030299
1:12703767-12704066	1:120512700-120512999	-0.866171	107808933	12703916	120512849	Distal Intergenic	Zm00001d027756	Distal Intergenic	Zm00001d030299
1:120059853-120060152	1:120512700-120512999	0.811549	452847	120060002	120512849	Exon (Zm00001d030295_T001/Zm00001d030295, exon 1 of 2)	Zm00001d030295	Distal Intergenic	Zm00001d030299
1:12354496-12354795	1:120512700-120512999	-0.942383	108158204	12354645	120512849	3' UTR	Zm00001d027731	Distal Intergenic	Zm00001d030299
1:12170773-12171072	1:120512700-120512999	-0.825449	108341927	12170922	120512849	Promoter (<=1kb)	Zm00001d027722	Distal Intergenic	Zm00001d030299
1:120089997-120090296	1:120512700-120512999	0.804028	422703	120090146	120512849	Distal Intergenic	Zm00001d030296	Distal Intergenic	Zm00001d030299
1:12931837-12932136	1:120512700-120512999	0.929338	107580863	12931986	120512849	Distal Intergenic	Zm00001d027759	Distal Intergenic	Zm00001d030299
1:12338469-12338768	1:120512700-120512999	-0.93088	108174231	12338618	120512849	Intron (Zm00001d027728_T001/Zm00001d027728, intron 4 of 7)	Zm00001d027728	Distal Intergenic	Zm00001d030299
1:12532252-12532551	1:120512700-120512999	-0.82106	107980448	12532401	120512849	Downstream (<1kb)	Zm00001d027746	Distal Intergenic	Zm00001d030299
1:120511794-120512093	1:120512700-120512999	0.973326	906	120511943	120512849	Distal Intergenic	Zm00001d030299	Distal Intergenic	Zm00001d030299
1:12354496-12354795	1:120741585-120741884	-0.815751	108387089	12354645	120741734	3' UTR	Zm00001d027731	Promoter (<=1kb)	Zm00001d030300
1:12534064-12534363	1:120741585-120741884	-0.839382	108207521	12534213	120741734	Promoter (<=1kb)	Zm00001d027746	Promoter (<=1kb)	Zm00001d030300
1:12703767-12704066	1:120741585-120741884	-0.878265	108037818	12703916	120741734	Distal Intergenic	Zm00001d027756	Promoter (<=1kb)	Zm00001d030300
1:12533029-12533328	1:120741585-120741884	-0.884412	108208556	12533178	120741734	Promoter (<=1kb)	Zm00001d027746	Promoter (<=1kb)	Zm00001d030300
1:12658042-12658341	1:120741585-120741884	0.827131	108083543	12658191	120741734	Promoter (<=1kb)	Zm00001d027753	Promoter (<=1kb)	Zm00001d030300
1:12335534-12335833	1:120741585-120741884	-0.820936	108406051	12335683	120741734	Promoter (<=1kb)	Zm00001d027728	Promoter (<=1kb)	Zm00001d030300
1:12338469-12338768	1:120741585-120741884	-0.844583	108403116	12338618	120741734	Intron (Zm00001d027728_T001/Zm00001d027728, intron 4 of 7)	Zm00001d027728	Promoter (<=1kb)	Zm00001d030300
1:120206057-120206356	1:120741585-120741884	0.842796	535528	120206206	120741734	Distal Intergenic	Zm00001d030297	Promoter (<=1kb)	Zm00001d030300
1:120041672-120041971	1:120741585-120741884	-0.825242	699913	120041821	120741734	Distal Intergenic	Zm00001d030295	Promoter (<=1kb)	Zm00001d030300
1:12639901-12640200	1:120741585-120741884	0.819265	108101684	12640050	120741734	Promoter (<=1kb)	Zm00001d027752	Promoter (<=1kb)	Zm00001d030300
1:12931837-12932136	1:120741585-120741884	0.866639	107809748	12931986	120741734	Distal Intergenic	Zm00001d027759	Promoter (<=1kb)	Zm00001d030300
1:120511794-120512093	1:120741585-120741884	0.805874	229791	120511943	120741734	Distal Intergenic	Zm00001d030299	Promoter (<=1kb)	Zm00001d030300
1:12767958-12768257	1:120741585-120741884	0.826154	107973627	12768107	120741734	Promoter (<=1kb)	Zm00001d027758	Promoter (<=1kb)	Zm00001d030300
1:120089997-120090296	1:120741585-120741884	0.813517	651588	120090146	120741734	Distal Intergenic	Zm00001d030296	Promoter (<=1kb)	Zm00001d030300
1:12340678-12340977	1:120741585-120741884	0.818658	108400907	12340827	120741734	3' UTR	Zm00001d027729	Promoter (<=1kb)	Zm00001d030300
1:12103454-12103753	1:120785737-120786036	-0.801442	108682283	12103603	120785886	Promoter (<=1kb)	Zm00001d027719	Distal Intergenic	Zm00001d030301
1:12399487-12399786	1:120785737-120786036	-0.829535	108386250	12399636	120785886	Downstream (<1kb)	Zm00001d027739	Distal Intergenic	Zm00001d030301
1:12444090-12444389	1:120785737-120786036	-0.834613	108341647	12444239	120785886	Promoter (<=1kb)	Zm00001d027741	Distal Intergenic	Zm00001d030301
1:12364645-12364944	1:120785737-120786036	-0.808663	108421092	12364794	120785886	Promoter (<=1kb)	Zm00001d027733	Distal Intergenic	Zm00001d030301
1:12682007-12682306	1:120936977-120937276	-0.826246	108254970	12682156	120937126	Distal Intergenic	Zm00001d027755	Distal Intergenic	Zm00001d022799
1:12553224-12553523	1:120936977-120937276	0.893433	108383753	12553373	120937126	Promoter (1-2kb)	Zm00001d027749	Distal Intergenic	Zm00001d022799
1:12364645-12364944	1:120936977-120937276	0.940294	108572332	12364794	120937126	Promoter (<=1kb)	Zm00001d027733	Distal Intergenic	Zm00001d022799
1:12399487-12399786	1:120936977-120937276	0.836687	108537490	12399636	120937126	Downstream (<1kb)	Zm00001d027739	Distal Intergenic	Zm00001d022799
1:12439109-12439408	1:120936977-120937276	0.917278	108497868	12439258	120937126	Distal Intergenic	Zm00001d027740	Distal Intergenic	Zm00001d022799
1:12716123-12716422	1:121005593-121005892	-0.804216	108289470	12716272	121005742	3' UTR	Zm00001d027757	3' UTR	Zm00001d030303
1:12364645-12364944	1:121005593-121005892	0.807355	108640948	12364794	121005742	Promoter (<=1kb)	Zm00001d027733	3' UTR	Zm00001d030303
1:120936977-120937276	1:121005593-121005892	0.843322	68616	120937126	121005742	Distal Intergenic	Zm00001d022799	3' UTR	Zm00001d030303
1:12149049-12149348	1:121005593-121005892	0.886819	108856544	12149198	121005742	Distal Intergenic	Zm00001d027721	3' UTR	Zm00001d030303
1:12553224-12553523	1:121005593-121005892	0.883327	108452369	12553373	121005742	Promoter (1-2kb)	Zm00001d027749	3' UTR	Zm00001d030303
1:12181024-12181323	1:121005593-121005892	0.876538	108824569	12181173	121005742	Promoter (<=1kb)	Zm00001d027723	3' UTR	Zm00001d030303
1:12042409-12042708	1:121005593-121005892	-0.82882	108963184	12042558	121005742	Promoter (<=1kb)	Zm00001d027717	3' UTR	Zm00001d030303
1:12439109-12439408	1:121005593-121005892	0.869121	108566484	12439258	121005742	Distal Intergenic	Zm00001d027740	3' UTR	Zm00001d030303
1:12377830-12378129	1:121005593-121005892	-0.819133	108627763	12377979	121005742	3' UTR	Zm00001d027734	3' UTR	Zm00001d030303
1:12141183-12141482	1:121008120-121008419	0.816163	108866937	12141332	121008269	Promoter (1-2kb)	Zm00001d027720	Promoter (<=1kb)	Zm00001d030303
1:12624884-12625183	1:121008120-121008419	0.866622	108383236	12625033	121008269	Promoter (<=1kb)	Zm00001d027751	Promoter (<=1kb)	Zm00001d030303
1:120041672-120041971	1:121008120-121008419	-0.853334	966448	120041821	121008269	Distal Intergenic	Zm00001d030295	Promoter (<=1kb)	Zm00001d030303
1:12767958-12768257	1:121008120-121008419	0.811365	108240162	12768107	121008269	Promoter (<=1kb)	Zm00001d027758	Promoter (<=1kb)	Zm00001d030303
1:12354496-12354795	1:121008120-121008419	-0.835229	108653624	12354645	121008269	3' UTR	Zm00001d027731	Promoter (<=1kb)	Zm00001d030303
1:12288563-12288862	1:121008120-121008419	0.841805	108719557	12288712	121008269	Promoter (<=1kb)	Zm00001d027726	Promoter (<=1kb)	Zm00001d030303
1:12534064-12534363	1:121117164-121117463	-0.874025	108583100	12534213	121117313	Promoter (<=1kb)	Zm00001d027746	Distal Intergenic	Zm00001d030304
1:12533029-12533328	1:121117164-121117463	-0.808206	108584135	12533178	121117313	Promoter (<=1kb)	Zm00001d027746	Distal Intergenic	Zm00001d030304
1:120089997-120090296	1:121117164-121117463	0.837543	1027167	120090146	121117313	Distal Intergenic	Zm00001d030296	Distal Intergenic	Zm00001d030304
1:12703767-12704066	1:121117164-121117463	-0.813722	108413397	12703916	121117313	Distal Intergenic	Zm00001d027756	Distal Intergenic	Zm00001d030304
1:120206057-120206356	1:121117164-121117463	0.815159	911107	120206206	121117313	Distal Intergenic	Zm00001d030297	Distal Intergenic	Zm00001d030304
1:12437572-12437871	1:121117164-121117463	0.859351	108679592	12437721	121117313	Distal Intergenic	Zm00001d027740	Distal Intergenic	Zm00001d030304
1:12170773-12171072	1:121117164-121117463	-0.869357	108946391	12170922	121117313	Promoter (<=1kb)	Zm00001d027722	Distal Intergenic	Zm00001d030304
1:12149049-12149348	1:121117164-121117463	-0.895501	108968115	12149198	121117313	Distal Intergenic	Zm00001d027721	Distal Intergenic	Zm00001d030304
1:12042409-12042708	1:121117164-121117463	0.842229	109074755	12042558	121117313	Promoter (<=1kb)	Zm00001d027717	Distal Intergenic	Zm00001d030304
1:12359786-12360085	1:121171235-121171534	0.832985	108811449	12359935	121171384	Promoter (<=1kb)	Zm00001d027731	Promoter (<=1kb)	Zm00001d030304
1:12375295-12375594	1:121171990-121172289	0.941554	108796695	12375444	121172139	5' UTR	Zm00001d027734	Promoter (<=1kb)	Zm00001d030304
1:12359786-12360085	1:121171990-121172289	0.849348	108812204	12359935	121172139	Promoter (<=1kb)	Zm00001d027731	Promoter (<=1kb)	Zm00001d030304
1:12364645-12364944	1:121171990-121172289	0.898753	108807345	12364794	121172139	Promoter (<=1kb)	Zm00001d027733	Promoter (<=1kb)	Zm00001d030304
1:12989453-12989752	1:121171990-121172289	-0.840863	108182537	12989602	121172139	Distal Intergenic	Zm00001d027760	Promoter (<=1kb)	Zm00001d030304
1:12180339-12180638	1:121171990-121172289	0.856869	108991651	12180488	121172139	Promoter (<=1kb)	Zm00001d027723	Promoter (<=1kb)	Zm00001d030304
1:12352857-12353156	1:121171990-121172289	0.820066	108819133	12353006	121172139	Promoter (<=1kb)	ENSRNA049440072	Promoter (<=1kb)	Zm00001d030304
1:12401115-12401414	1:121171990-121172289	0.850427	108770875	12401264	121172139	Promoter (<=1kb)	Zm00001d027739	Promoter (<=1kb)	Zm00001d030304
1:12208044-12208343	1:121171990-121172289	-0.894791	108963946	12208193	121172139	Distal Intergenic	Zm00001d027723	Promoter (<=1kb)	Zm00001d030304
1:12764761-12765060	1:121171990-121172289	-0.910066	108407229	12764910	121172139	Distal Intergenic	Zm00001d022674	Promoter (<=1kb)	Zm00001d030304
1:12288563-12288862	1:121171990-121172289	0.815123	108883427	12288712	121172139	Promoter (<=1kb)	Zm00001d027726	Promoter (<=1kb)	Zm00001d030304
1:12399487-12399786	1:121171990-121172289	0.903536	108772503	12399636	121172139	Downstream (<1kb)	Zm00001d027739	Promoter (<=1kb)	Zm00001d030304
1:12702009-12702308	1:121352545-121352844	0.859041	108650536	12702158	121352694	Distal Intergenic	Zm00001d027756	Promoter (<=1kb)	Zm00001d030308
1:12335534-12335833	1:121352545-121352844	0.832102	109017011	12335683	121352694	Promoter (<=1kb)	Zm00001d027728	Promoter (<=1kb)	Zm00001d030308
1:12552133-12552432	1:121460754-121461053	0.856919	108908621	12552282	121460903	Promoter (<=1kb)	Zm00001d027749	Exon (Zm00001d030310_T001/Zm00001d030310, exon 2 of 3)	Zm00001d030310
1:12364645-12364944	1:121460754-121461053	0.83552	109096109	12364794	121460903	Promoter (<=1kb)	Zm00001d027733	Exon (Zm00001d030310_T001/Zm00001d030310, exon 2 of 3)	Zm00001d030310
1:12103454-12103753	1:121460754-121461053	0.904295	109357300	12103603	121460903	Promoter (<=1kb)	Zm00001d027719	Exon (Zm00001d030310_T001/Zm00001d030310, exon 2 of 3)	Zm00001d030310
1:12444090-12444389	1:121460754-121461053	0.839402	109016664	12444239	121460903	Promoter (<=1kb)	Zm00001d027741	Exon (Zm00001d030310_T001/Zm00001d030310, exon 2 of 3)	Zm00001d030310
1:12399487-12399786	1:121460754-121461053	0.830597	109061267	12399636	121460903	Downstream (<1kb)	Zm00001d027739	Exon (Zm00001d030310_T001/Zm00001d030310, exon 2 of 3)	Zm00001d030310
1:12544318-12544617	1:121460754-121461053	0.839407	108916436	12544467	121460903	Promoter (1-2kb)	Zm00001d027748	Exon (Zm00001d030310_T001/Zm00001d030310, exon 2 of 3)	Zm00001d030310
1:120936977-120937276	1:121460754-121461053	0.814613	523777	120937126	121460903	Distal Intergenic	Zm00001d022799	Exon (Zm00001d030310_T001/Zm00001d030310, exon 2 of 3)	Zm00001d030310
1:12149049-12149348	1:121467738-121468037	-0.872619	109318689	12149198	121467887	Distal Intergenic	Zm00001d027721	Distal Intergenic	Zm00001d030310
1:121005593-121005892	1:121467738-121468037	-0.802242	462145	121005742	121467887	3' UTR	Zm00001d030303	Distal Intergenic	Zm00001d030310
1:12042409-12042708	1:121467738-121468037	0.816809	109425329	12042558	121467887	Promoter (<=1kb)	Zm00001d027717	Distal Intergenic	Zm00001d030310
1:12181024-12181323	1:121467738-121468037	-0.801565	109286714	12181173	121467887	Promoter (<=1kb)	Zm00001d027723	Distal Intergenic	Zm00001d030310
1:12042409-12042708	1:12149049-12149348	-0.933235	106640	12042558	12149198	Promoter (<=1kb)	Zm00001d027717	Distal Intergenic	Zm00001d027721
1:12354496-12354795	1:121491167-121491466	0.819155	109136671	12354645	121491316	3' UTR	Zm00001d027731	Distal Intergenic	Zm00001d030311
1:12703767-12704066	1:121491167-121491466	0.818404	108787400	12703916	121491316	Distal Intergenic	Zm00001d027756	Distal Intergenic	Zm00001d030311
1:12533029-12533328	1:121491167-121491466	0.826178	108958138	12533178	121491316	Promoter (<=1kb)	Zm00001d027746	Distal Intergenic	Zm00001d030311
1:12338469-12338768	1:121491167-121491466	0.864334	109152698	12338618	121491316	Intron (Zm00001d027728_T001/Zm00001d027728, intron 4 of 7)	Zm00001d027728	Distal Intergenic	Zm00001d030311
1:12639901-12640200	1:121491167-121491466	-0.804566	108851266	12640050	121491316	Promoter (<=1kb)	Zm00001d027752	Distal Intergenic	Zm00001d030311
1:12931837-12932136	1:121491167-121491466	-0.819178	108559330	12931986	121491316	Distal Intergenic	Zm00001d027759	Distal Intergenic	Zm00001d030311
1:120041672-120041971	1:121491167-121491466	0.844763	1449495	120041821	121491316	Distal Intergenic	Zm00001d030295	Distal Intergenic	Zm00001d030311
1:12330256-12330555	1:121491167-121491466	0.803201	109160911	12330405	121491316	Promoter (<=1kb)	Zm00001d027727	Distal Intergenic	Zm00001d030311
1:12767958-12768257	1:121491167-121491466	-0.806204	108723209	12768107	121491316	Promoter (<=1kb)	Zm00001d027758	Distal Intergenic	Zm00001d030311
1:12703767-12704066	1:121506780-121507079	-0.826126	108803013	12703916	121506929	Distal Intergenic	Zm00001d027756	Distal Intergenic	Zm00001d030311
1:120206057-120206356	1:121506780-121507079	0.846885	1300723	120206206	121506929	Distal Intergenic	Zm00001d030297	Distal Intergenic	Zm00001d030311
1:12354496-12354795	1:121506780-121507079	-0.846121	109152284	12354645	121506929	3' UTR	Zm00001d027731	Distal Intergenic	Zm00001d030311
1:12534064-12534363	1:121506780-121507079	-0.929378	108972716	12534213	121506929	Promoter (<=1kb)	Zm00001d027746	Distal Intergenic	Zm00001d030311
1:12767958-12768257	1:121506780-121507079	0.859105	108738822	12768107	121506929	Promoter (<=1kb)	Zm00001d027758	Distal Intergenic	Zm00001d030311
1:12624884-12625183	1:121506780-121507079	0.812375	108881896	12625033	121506929	Promoter (<=1kb)	Zm00001d027751	Distal Intergenic	Zm00001d030311
1:12931837-12932136	1:121506780-121507079	0.869757	108574943	12931986	121506929	Distal Intergenic	Zm00001d027759	Distal Intergenic	Zm00001d030311
1:120041672-120041971	1:121506780-121507079	-0.840903	1465108	120041821	121506929	Distal Intergenic	Zm00001d030295	Distal Intergenic	Zm00001d030311
1:12437572-12437871	1:121506780-121507079	0.856709	109069208	12437721	121506929	Distal Intergenic	Zm00001d027740	Distal Intergenic	Zm00001d030311
1:120059853-120060152	1:121506780-121507079	0.832561	1446927	120060002	121506929	Exon (Zm00001d030295_T001/Zm00001d030295, exon 1 of 2)	Zm00001d030295	Distal Intergenic	Zm00001d030311
1:120512700-120512999	1:121506780-121507079	0.854042	994080	120512849	121506929	Distal Intergenic	Zm00001d030299	Distal Intergenic	Zm00001d030311
1:120511794-120512093	1:121506780-121507079	0.872464	994986	120511943	121506929	Distal Intergenic	Zm00001d030299	Distal Intergenic	Zm00001d030311
1:12533029-12533328	1:121506780-121507079	-0.880345	108973751	12533178	121506929	Promoter (<=1kb)	Zm00001d027746	Distal Intergenic	Zm00001d030311
1:12338469-12338768	1:121506780-121507079	-0.823547	109168311	12338618	121506929	Intron (Zm00001d027728_T001/Zm00001d027728, intron 4 of 7)	Zm00001d027728	Distal Intergenic	Zm00001d030311
1:120089997-120090296	1:121506780-121507079	0.845579	1416783	120090146	121506929	Distal Intergenic	Zm00001d030296	Distal Intergenic	Zm00001d030311
1:12149049-12149348	1:12170773-12171072	0.814775	21724	12149198	12170922	Distal Intergenic	Zm00001d027721	Promoter (<=1kb)	Zm00001d027722
1:12042409-12042708	1:12181024-12181323	-0.855836	138615	12042558	12181173	Promoter (<=1kb)	Zm00001d027717	Promoter (<=1kb)	Zm00001d027723
1:12149049-12149348	1:12181024-12181323	0.918886	31975	12149198	12181173	Distal Intergenic	Zm00001d027721	Promoter (<=1kb)	Zm00001d027723
1:120936977-120937276	1:121821905-121822204	0.876161	884928	120937126	121822054	Distal Intergenic	Zm00001d022799	Promoter (<=1kb)	Zm00001d030314
1:12399487-12399786	1:121821905-121822204	0.801014	109422418	12399636	121822054	Downstream (<1kb)	Zm00001d027739	Promoter (<=1kb)	Zm00001d030314
1:12364645-12364944	1:121821905-121822204	0.868268	109457260	12364794	121822054	Promoter (<=1kb)	Zm00001d027733	Promoter (<=1kb)	Zm00001d030314
1:121460754-121461053	1:121821905-121822204	0.841161	361151	121460903	121822054	Exon (Zm00001d030310_T001/Zm00001d030310, exon 2 of 3)	Zm00001d030310	Promoter (<=1kb)	Zm00001d030314
1:12439109-12439408	1:121821905-121822204	0.83107	109382796	12439258	121822054	Distal Intergenic	Zm00001d027740	Promoter (<=1kb)	Zm00001d030314
1:12553224-12553523	1:121821905-121822204	0.802345	109268681	12553373	121822054	Promoter (1-2kb)	Zm00001d027749	Promoter (<=1kb)	Zm00001d030314
1:12716123-12716422	1:121821905-121822204	-0.820096	109105782	12716272	121822054	3' UTR	Zm00001d027757	Promoter (<=1kb)	Zm00001d030314
1:120041672-120041971	1:121867923-121868222	0.844338	1826251	120041821	121868072	Distal Intergenic	Zm00001d030295	Distal Intergenic	Zm00001d030314
1:120512700-120512999	1:121867923-121868222	-0.848498	1355223	120512849	121868072	Distal Intergenic	Zm00001d030299	Distal Intergenic	Zm00001d030314
1:12288563-12288862	1:121867923-121868222	-0.854312	109579360	12288712	121868072	Promoter (<=1kb)	Zm00001d027726	Distal Intergenic	Zm00001d030314
1:12449823-12450122	1:121867923-121868222	-0.866482	109418100	12449972	121868072	Promoter (<=1kb)	Zm00001d027742	Distal Intergenic	Zm00001d030314
1:12624884-12625183	1:121867923-121868222	-0.850181	109243039	12625033	121868072	Promoter (<=1kb)	Zm00001d027751	Distal Intergenic	Zm00001d030314
1:12354496-12354795	1:121867923-121868222	0.821976	109513427	12354645	121868072	3' UTR	Zm00001d027731	Distal Intergenic	Zm00001d030314
1:12338469-12338768	1:121867923-121868222	0.813137	109529454	12338618	121868072	Intron (Zm00001d027728_T001/Zm00001d027728, intron 4 of 7)	Zm00001d027728	Distal Intergenic	Zm00001d030314
1:120511794-120512093	1:121921163-121921462	-0.800325	1409369	120511943	121921312	Distal Intergenic	Zm00001d030299	Distal Intergenic	Zm00001d030316
1:12767958-12768257	1:121921163-121921462	-0.812779	109153205	12768107	121921312	Promoter (<=1kb)	Zm00001d027758	Distal Intergenic	Zm00001d030316
1:12532252-12532551	1:121921163-121921462	0.811798	109388911	12532401	121921312	Downstream (<1kb)	Zm00001d027746	Distal Intergenic	Zm00001d030316
1:120059853-120060152	1:121921163-121921462	-0.820253	1861310	120060002	121921312	Exon (Zm00001d030295_T001/Zm00001d030295, exon 1 of 2)	Zm00001d030295	Distal Intergenic	Zm00001d030316
1:12149049-12149348	1:121921163-121921462	0.806326	109772114	12149198	121921312	Distal Intergenic	Zm00001d027721	Distal Intergenic	Zm00001d030316
1:12534064-12534363	1:121921163-121921462	0.929867	109387099	12534213	121921312	Promoter (<=1kb)	Zm00001d027746	Distal Intergenic	Zm00001d030316
1:12437572-12437871	1:121921163-121921462	-0.87054	109483591	12437721	121921312	Distal Intergenic	Zm00001d027740	Distal Intergenic	Zm00001d030316
1:120089997-120090296	1:121921163-121921462	-0.803416	1831166	120090146	121921312	Distal Intergenic	Zm00001d030296	Distal Intergenic	Zm00001d030316
1:12533029-12533328	1:121921163-121921462	0.803229	109388134	12533178	121921312	Promoter (<=1kb)	Zm00001d027746	Distal Intergenic	Zm00001d030316
1:12146574-12146873	1:121921163-121921462	0.815297	109774589	12146723	121921312	Promoter (<=1kb)	Zm00001d027721	Distal Intergenic	Zm00001d030316
1:12931837-12932136	1:121921163-121921462	-0.80748	108989326	12931986	121921312	Distal Intergenic	Zm00001d027759	Distal Intergenic	Zm00001d030316
1:120512700-120512999	1:121921163-121921462	-0.800368	1408463	120512849	121921312	Distal Intergenic	Zm00001d030299	Distal Intergenic	Zm00001d030316
1:12364645-12364944	1:121980401-121980700	-0.828164	109615756	12364794	121980550	Promoter (<=1kb)	Zm00001d027733	Distal Intergenic	Zm00001d030316
1:12180339-12180638	1:12208044-12208343	-0.824282	27705	12180488	12208193	Promoter (<=1kb)	Zm00001d027723	Distal Intergenic	Zm00001d027723
1:12354496-12354795	1:122201515-122201814	0.866295	109847019	12354645	122201664	3' UTR	Zm00001d027731	Exon (Zm00001d030323_T001/Zm00001d030323, exon 1 of 2)	Zm00001d030323
1:120511794-120512093	1:122201515-122201814	-0.823779	1689721	120511943	122201664	Distal Intergenic	Zm00001d030299	Exon (Zm00001d030323_T001/Zm00001d030323, exon 1 of 2)	Zm00001d030323
1:12767958-12768257	1:122201515-122201814	-0.86352	109433557	12768107	122201664	Promoter (<=1kb)	Zm00001d027758	Exon (Zm00001d030323_T001/Zm00001d030323, exon 1 of 2)	Zm00001d030323
1:12533029-12533328	1:122201515-122201814	0.806956	109668486	12533178	122201664	Promoter (<=1kb)	Zm00001d027746	Exon (Zm00001d030323_T001/Zm00001d030323, exon 1 of 2)	Zm00001d030323
1:120512700-120512999	1:122201515-122201814	-0.846925	1688815	120512849	122201664	Distal Intergenic	Zm00001d030299	Exon (Zm00001d030323_T001/Zm00001d030323, exon 1 of 2)	Zm00001d030323
1:120041672-120041971	1:122201515-122201814	0.869858	2159843	120041821	122201664	Distal Intergenic	Zm00001d030295	Exon (Zm00001d030323_T001/Zm00001d030323, exon 1 of 2)	Zm00001d030323
1:12534064-12534363	1:122201515-122201814	0.857046	109667451	12534213	122201664	Promoter (<=1kb)	Zm00001d027746	Exon (Zm00001d030323_T001/Zm00001d030323, exon 1 of 2)	Zm00001d030323
1:12624884-12625183	1:122201515-122201814	-0.866698	109576631	12625033	122201664	Promoter (<=1kb)	Zm00001d027751	Exon (Zm00001d030323_T001/Zm00001d030323, exon 1 of 2)	Zm00001d030323
1:12141183-12141482	1:122201515-122201814	-0.82884	110060332	12141332	122201664	Promoter (1-2kb)	Zm00001d027720	Exon (Zm00001d030323_T001/Zm00001d030323, exon 1 of 2)	Zm00001d030323
1:121921163-121921462	1:122201515-122201814	0.831692	280352	121921312	122201664	Distal Intergenic	Zm00001d030316	Exon (Zm00001d030323_T001/Zm00001d030323, exon 1 of 2)	Zm00001d030323
1:12146574-12146873	1:122201515-122201814	0.85057	110054941	12146723	122201664	Promoter (<=1kb)	Zm00001d027721	Exon (Zm00001d030323_T001/Zm00001d030323, exon 1 of 2)	Zm00001d030323
1:12931837-12932136	1:122201515-122201814	-0.834225	109269678	12931986	122201664	Distal Intergenic	Zm00001d027759	Exon (Zm00001d030323_T001/Zm00001d030323, exon 1 of 2)	Zm00001d030323
1:121008120-121008419	1:122201515-122201814	-0.81488	1193395	121008269	122201664	Promoter (<=1kb)	Zm00001d030303	Exon (Zm00001d030323_T001/Zm00001d030323, exon 1 of 2)	Zm00001d030323
1:12338469-12338768	1:122201515-122201814	0.8074	109863046	12338618	122201664	Intron (Zm00001d027728_T001/Zm00001d027728, intron 4 of 7)	Zm00001d027728	Exon (Zm00001d030323_T001/Zm00001d030323, exon 1 of 2)	Zm00001d030323
1:12510869-12511168	1:122202865-122203164	0.809758	109691996	12511018	122203014	Promoter (<=1kb)	Zm00001d027744	Promoter (<=1kb)	Zm00001d030323
1:12703767-12704066	1:122202865-122203164	0.844358	109499098	12703916	122203014	Distal Intergenic	Zm00001d027756	Promoter (<=1kb)	Zm00001d030323
1:12330256-12330555	1:122202865-122203164	0.866767	109872609	12330405	122203014	Promoter (<=1kb)	Zm00001d027727	Promoter (<=1kb)	Zm00001d030323
1:12534064-12534363	1:122212608-122212907	-0.815282	109678544	12534213	122212757	Promoter (<=1kb)	Zm00001d027746	Distal Intergenic	Zm00001d030323
1:12767958-12768257	1:122753673-122753972	0.805461	109985715	12768107	122753822	Promoter (<=1kb)	Zm00001d027758	Promoter (<=1kb)	Zm00001d030329
1:12354496-12354795	1:122753673-122753972	-0.830841	110399177	12354645	122753822	3' UTR	Zm00001d027731	Promoter (<=1kb)	Zm00001d030329
1:121867923-121868222	1:122753673-122753972	-0.811658	885750	121868072	122753822	Distal Intergenic	Zm00001d030314	Promoter (<=1kb)	Zm00001d030329
1:120512700-120512999	1:122753673-122753972	0.806819	2240973	120512849	122753822	Distal Intergenic	Zm00001d030299	Promoter (<=1kb)	Zm00001d030329
1:120041672-120041971	1:122753673-122753972	-0.848649	2712001	120041821	122753822	Distal Intergenic	Zm00001d030295	Promoter (<=1kb)	Zm00001d030329
1:12624884-12625183	1:122753673-122753972	0.860961	110128789	12625033	122753822	Promoter (<=1kb)	Zm00001d027751	Promoter (<=1kb)	Zm00001d030329
1:12141183-12141482	1:122753673-122753972	0.834421	110612490	12141332	122753822	Promoter (1-2kb)	Zm00001d027720	Promoter (<=1kb)	Zm00001d030329
1:121008120-121008419	1:122753673-122753972	0.865748	1745553	121008269	122753822	Promoter (<=1kb)	Zm00001d030303	Promoter (<=1kb)	Zm00001d030329
1:12208044-12208343	1:12288563-12288862	-0.838044	80519	12208193	12288712	Distal Intergenic	Zm00001d027723	Promoter (<=1kb)	Zm00001d027726
1:12073105-12073404	1:12288563-12288862	-0.816302	215458	12073254	12288712	Promoter (<=1kb)	Zm00001d027718	Promoter (<=1kb)	Zm00001d027726
1:12103454-12103753	1:12297915-12298214	0.802621	194461	12103603	12298064	Promoter (<=1kb)	Zm00001d027719	Distal Intergenic	Zm00001d027726
1:120511794-120512093	1:123276090-123276389	-0.860765	2764296	120511943	123276239	Distal Intergenic	Zm00001d030299	Exon (Zm00001d030338_T001/Zm00001d030338, exon 1 of 1)	Zm00001d030338
1:12449823-12450122	1:123276090-123276389	-0.863861	110826267	12449972	123276239	Promoter (<=1kb)	Zm00001d027742	Exon (Zm00001d030338_T001/Zm00001d030338, exon 1 of 1)	Zm00001d030338
1:12639901-12640200	1:123276090-123276389	-0.803683	110636189	12640050	123276239	Promoter (<=1kb)	Zm00001d027752	Exon (Zm00001d030338_T001/Zm00001d030338, exon 1 of 1)	Zm00001d030338
1:12624884-12625183	1:123276090-123276389	-0.857523	110651206	12625033	123276239	Promoter (<=1kb)	Zm00001d027751	Exon (Zm00001d030338_T001/Zm00001d030338, exon 1 of 1)	Zm00001d030338
1:121867923-121868222	1:123276090-123276389	0.879869	1408167	121868072	123276239	Distal Intergenic	Zm00001d030314	Exon (Zm00001d030338_T001/Zm00001d030338, exon 1 of 1)	Zm00001d030338
1:120041672-120041971	1:123276090-123276389	0.880218	3234418	120041821	123276239	Distal Intergenic	Zm00001d030295	Exon (Zm00001d030338_T001/Zm00001d030338, exon 1 of 1)	Zm00001d030338
1:120512700-120512999	1:123276090-123276389	-0.875986	2763390	120512849	123276239	Distal Intergenic	Zm00001d030299	Exon (Zm00001d030338_T001/Zm00001d030338, exon 1 of 1)	Zm00001d030338
1:12354496-12354795	1:123276090-123276389	0.830352	110921594	12354645	123276239	3' UTR	Zm00001d027731	Exon (Zm00001d030338_T001/Zm00001d030338, exon 1 of 1)	Zm00001d030338
1:12767958-12768257	1:123276090-123276389	-0.839978	110508132	12768107	123276239	Promoter (<=1kb)	Zm00001d027758	Exon (Zm00001d030338_T001/Zm00001d030338, exon 1 of 1)	Zm00001d030338
1:12338469-12338768	1:123276090-123276389	0.860174	110937621	12338618	123276239	Intron (Zm00001d027728_T001/Zm00001d027728, intron 4 of 7)	Zm00001d027728	Exon (Zm00001d030338_T001/Zm00001d030338, exon 1 of 1)	Zm00001d030338
1:12533029-12533328	1:123276090-123276389	0.82385	110743061	12533178	123276239	Promoter (<=1kb)	Zm00001d027746	Exon (Zm00001d030338_T001/Zm00001d030338, exon 1 of 1)	Zm00001d030338
1:12931837-12932136	1:123276090-123276389	-0.828089	110344253	12931986	123276239	Distal Intergenic	Zm00001d027759	Exon (Zm00001d030338_T001/Zm00001d030338, exon 1 of 1)	Zm00001d030338
1:12702009-12702308	1:123307408-123307707	0.880327	110605399	12702158	123307557	Distal Intergenic	Zm00001d027756	Distal Intergenic	Zm00001d030338
1:121352545-121352844	1:123307408-123307707	0.839622	1954863	121352694	123307557	Promoter (<=1kb)	Zm00001d030308	Distal Intergenic	Zm00001d030338
1:12170773-12171072	1:123384119-123384418	-0.906414	111213346	12170922	123384268	Promoter (<=1kb)	Zm00001d027722	3' UTR	Zm00001d030340
1:120089997-120090296	1:123384119-123384418	0.815775	3294122	120090146	123384268	Distal Intergenic	Zm00001d030296	3' UTR	Zm00001d030340
1:120511794-120512093	1:123384119-123384418	0.827643	2872325	120511943	123384268	Distal Intergenic	Zm00001d030299	3' UTR	Zm00001d030340
1:12703767-12704066	1:123384119-123384418	-0.850057	110680352	12703916	123384268	Distal Intergenic	Zm00001d027756	3' UTR	Zm00001d030340
1:121117164-121117463	1:123384119-123384418	0.803435	2266955	121117313	123384268	Distal Intergenic	Zm00001d030304	3' UTR	Zm00001d030340
1:120206057-120206356	1:123384119-123384418	0.848019	3178062	120206206	123384268	Distal Intergenic	Zm00001d030297	3' UTR	Zm00001d030340
1:12534064-12534363	1:123384119-123384418	-0.828053	110850055	12534213	123384268	Promoter (<=1kb)	Zm00001d027746	3' UTR	Zm00001d030340
1:12533029-12533328	1:123384119-123384418	-0.841543	110851090	12533178	123384268	Promoter (<=1kb)	Zm00001d027746	3' UTR	Zm00001d030340
1:12170773-12171072	1:12338469-12338768	0.836358	167696	12170922	12338618	Promoter (<=1kb)	Zm00001d027722	Intron (Zm00001d027728_T001/Zm00001d027728, intron 4 of 7)	Zm00001d027728
1:12146574-12146873	1:12338469-12338768	0.860881	191895	12146723	12338618	Promoter (<=1kb)	Zm00001d027721	Intron (Zm00001d027728_T001/Zm00001d027728, intron 4 of 7)	Zm00001d027728
1:12141183-12141482	1:12338469-12338768	-0.802308	197286	12141332	12338618	Promoter (1-2kb)	Zm00001d027720	Intron (Zm00001d027728_T001/Zm00001d027728, intron 4 of 7)	Zm00001d027728
1:12330256-12330555	1:12338469-12338768	0.863551	8213	12330405	12338618	Promoter (<=1kb)	Zm00001d027727	Intron (Zm00001d027728_T001/Zm00001d027728, intron 4 of 7)	Zm00001d027728
1:12338469-12338768	1:12340678-12340977	-0.871372	2209	12338618	12340827	Intron (Zm00001d027728_T001/Zm00001d027728, intron 4 of 7)	Zm00001d027728	3' UTR	Zm00001d027729
1:12170773-12171072	1:12340678-12340977	-0.882132	169905	12170922	12340827	Promoter (<=1kb)	Zm00001d027722	3' UTR	Zm00001d027729
1:120511794-120512093	1:123434124-123434423	0.85091	2922330	120511943	123434273	Distal Intergenic	Zm00001d030299	Promoter (<=1kb)	Zm00001d030340
1:12449823-12450122	1:123434124-123434423	0.871114	110984301	12449972	123434273	Promoter (<=1kb)	Zm00001d027742	Promoter (<=1kb)	Zm00001d030340
1:12639901-12640200	1:123434124-123434423	0.815307	110794223	12640050	123434273	Promoter (<=1kb)	Zm00001d027752	Promoter (<=1kb)	Zm00001d030340
1:120041672-120041971	1:123434124-123434423	-0.919162	3392452	120041821	123434273	Distal Intergenic	Zm00001d030295	Promoter (<=1kb)	Zm00001d030340
1:12624884-12625183	1:123434124-123434423	0.891502	110809240	12625033	123434273	Promoter (<=1kb)	Zm00001d027751	Promoter (<=1kb)	Zm00001d030340
1:12767958-12768257	1:123434124-123434423	0.870631	110666166	12768107	123434273	Promoter (<=1kb)	Zm00001d027758	Promoter (<=1kb)	Zm00001d030340
1:121008120-121008419	1:123434124-123434423	0.823668	2426004	121008269	123434273	Promoter (<=1kb)	Zm00001d030303	Promoter (<=1kb)	Zm00001d030340
1:12141183-12141482	1:123434124-123434423	0.812211	111292941	12141332	123434273	Promoter (1-2kb)	Zm00001d027720	Promoter (<=1kb)	Zm00001d030340
1:12338469-12338768	1:123434124-123434423	-0.848851	111095655	12338618	123434273	Intron (Zm00001d027728_T001/Zm00001d027728, intron 4 of 7)	Zm00001d027728	Promoter (<=1kb)	Zm00001d030340
1:121867923-121868222	1:123434124-123434423	-0.846671	1566201	121868072	123434273	Distal Intergenic	Zm00001d030314	Promoter (<=1kb)	Zm00001d030340
1:12931837-12932136	1:123434124-123434423	0.850466	110502287	12931986	123434273	Distal Intergenic	Zm00001d027759	Promoter (<=1kb)	Zm00001d030340
1:120512700-120512999	1:123434124-123434423	0.863984	2921424	120512849	123434273	Distal Intergenic	Zm00001d030299	Promoter (<=1kb)	Zm00001d030340
1:12354496-12354795	1:123434124-123434423	-0.844556	111079628	12354645	123434273	3' UTR	Zm00001d027731	Promoter (<=1kb)	Zm00001d030340
1:12533029-12533328	1:123434124-123434423	-0.828556	110901095	12533178	123434273	Promoter (<=1kb)	Zm00001d027746	Promoter (<=1kb)	Zm00001d030340
1:12149049-12149348	1:123467608-123467907	-0.838611	111318559	12149198	123467757	Distal Intergenic	Zm00001d027721	Promoter (<=1kb)	Zm00001d030342
1:12338469-12338768	1:12354496-12354795	0.943493	16027	12338618	12354645	Intron (Zm00001d027728_T001/Zm00001d027728, intron 4 of 7)	Zm00001d027728	3' UTR	Zm00001d027731
1:12340678-12340977	1:12354496-12354795	-0.807295	13818	12340827	12354645	3' UTR	Zm00001d027729	3' UTR	Zm00001d027731
1:12141183-12141482	1:12354496-12354795	-0.855963	213313	12141332	12354645	Promoter (1-2kb)	Zm00001d027720	3' UTR	Zm00001d027731
1:12146574-12146873	1:12354496-12354795	0.892893	207922	12146723	12354645	Promoter (<=1kb)	Zm00001d027721	3' UTR	Zm00001d027731
1:120041672-120041971	1:123546073-123546372	-0.829831	3504401	120041821	123546222	Distal Intergenic	Zm00001d030295	Distal Intergenic	Zm00001d030342
1:12624884-12625183	1:123546073-123546372	0.801352	110921189	12625033	123546222	Promoter (<=1kb)	Zm00001d027751	Distal Intergenic	Zm00001d030342
1:12180339-12180638	1:12357730-12358029	-0.801908	177391	12180488	12357879	Promoter (<=1kb)	Zm00001d027723	Intron (Zm00001d027731_T001/Zm00001d027731, intron 3 of 7)	Zm00001d027731
1:12208044-12208343	1:12359786-12360085	-0.863516	151742	12208193	12359935	Distal Intergenic	Zm00001d027723	Promoter (<=1kb)	Zm00001d027731
1:12288563-12288862	1:12359786-12360085	0.834102	71223	12288712	12359935	Promoter (<=1kb)	Zm00001d027726	Promoter (<=1kb)	Zm00001d027731
1:12208044-12208343	1:12364645-12364944	-0.801004	156601	12208193	12364794	Distal Intergenic	Zm00001d027723	Promoter (<=1kb)	Zm00001d027733
1:12352857-12353156	1:12364645-12364944	0.813457	11788	12353006	12364794	Promoter (<=1kb)	ENSRNA049440072	Promoter (<=1kb)	Zm00001d027733
1:12180339-12180638	1:12364645-12364944	0.867988	184306	12180488	12364794	Promoter (<=1kb)	Zm00001d027723	Promoter (<=1kb)	Zm00001d027733
1:12624884-12625183	1:123675335-123675634	-0.816794	111050451	12625033	123675484	Promoter (<=1kb)	Zm00001d027751	Distal Intergenic	Zm00001d030343
1:120041672-120041971	1:123675335-123675634	0.811201	3633663	120041821	123675484	Distal Intergenic	Zm00001d030295	Distal Intergenic	Zm00001d030343
1:12073105-12073404	1:12375295-12375594	-0.834755	302190	12073254	12375444	Promoter (<=1kb)	Zm00001d027718	5' UTR	Zm00001d027734
1:12288563-12288862	1:12375295-12375594	0.850828	86732	12288712	12375444	Promoter (<=1kb)	Zm00001d027726	5' UTR	Zm00001d027734
1:12364645-12364944	1:12375295-12375594	0.855393	10650	12364794	12375444	Promoter (<=1kb)	Zm00001d027733	5' UTR	Zm00001d027734
1:12208044-12208343	1:12375295-12375594	-0.895108	167251	12208193	12375444	Distal Intergenic	Zm00001d027723	5' UTR	Zm00001d027734
1:12180339-12180638	1:12375295-12375594	0.82814	194956	12180488	12375444	Promoter (<=1kb)	Zm00001d027723	5' UTR	Zm00001d027734
1:12359786-12360085	1:12375295-12375594	0.82088	15509	12359935	12375444	Promoter (<=1kb)	Zm00001d027731	5' UTR	Zm00001d027734
1:12149049-12149348	1:12377830-12378129	-0.837264	228781	12149198	12377979	Distal Intergenic	Zm00001d027721	3' UTR	Zm00001d027734
1:12181024-12181323	1:12377830-12378129	-0.853097	196806	12181173	12377979	Promoter (<=1kb)	Zm00001d027723	3' UTR	Zm00001d027734
1:12141183-12141482	1:123787719-123788018	-0.811337	111646536	12141332	123787868	Promoter (1-2kb)	Zm00001d027720	Distal Intergenic	Zm00001d030343
1:122201515-122201814	1:123787719-123788018	0.803678	1586204	122201664	123787868	Exon (Zm00001d030323_T001/Zm00001d030323, exon 1 of 2)	Zm00001d030323	Distal Intergenic	Zm00001d030343
1:120041672-120041971	1:123787719-123788018	0.920041	3746047	120041821	123787868	Distal Intergenic	Zm00001d030295	Distal Intergenic	Zm00001d030343
1:121008120-121008419	1:123787719-123788018	-0.804181	2779599	121008269	123787868	Promoter (<=1kb)	Zm00001d030303	Distal Intergenic	Zm00001d030343
1:12338469-12338768	1:123787719-123788018	0.841861	111449250	12338618	123787868	Intron (Zm00001d027728_T001/Zm00001d027728, intron 4 of 7)	Zm00001d027728	Distal Intergenic	Zm00001d030343
1:120206057-120206356	1:123787719-123788018	-0.803785	3581662	120206206	123787868	Distal Intergenic	Zm00001d030297	Distal Intergenic	Zm00001d030343
1:12624884-12625183	1:123787719-123788018	-0.890192	111162835	12625033	123787868	Promoter (<=1kb)	Zm00001d027751	Distal Intergenic	Zm00001d030343
1:122753673-122753972	1:123787719-123788018	-0.800919	1034046	122753822	123787868	Promoter (<=1kb)	Zm00001d030329	Distal Intergenic	Zm00001d030343
1:12639901-12640200	1:123787719-123788018	-0.826536	111147818	12640050	123787868	Promoter (<=1kb)	Zm00001d027752	Distal Intergenic	Zm00001d030343
1:12146574-12146873	1:123787719-123788018	0.825706	111641145	12146723	123787868	Promoter (<=1kb)	Zm00001d027721	Distal Intergenic	Zm00001d030343
1:12533029-12533328	1:123787719-123788018	0.858686	111254690	12533178	123787868	Promoter (<=1kb)	Zm00001d027746	Distal Intergenic	Zm00001d030343
1:12767958-12768257	1:123787719-123788018	-0.887877	111019761	12768107	123787868	Promoter (<=1kb)	Zm00001d027758	Distal Intergenic	Zm00001d030343
1:120511794-120512093	1:123787719-123788018	-0.871962	3275925	120511943	123787868	Distal Intergenic	Zm00001d030299	Distal Intergenic	Zm00001d030343
1:120512700-120512999	1:123787719-123788018	-0.876458	3275019	120512849	123787868	Distal Intergenic	Zm00001d030299	Distal Intergenic	Zm00001d030343
1:12931837-12932136	1:123787719-123788018	-0.874454	110855882	12931986	123787868	Distal Intergenic	Zm00001d027759	Distal Intergenic	Zm00001d030343
1:120041672-120041971	1:123821085-123821384	0.824133	3779413	120041821	123821234	Distal Intergenic	Zm00001d030295	Distal Intergenic	Zm00001d030345
1:12624884-12625183	1:123821085-123821384	-0.801143	111196201	12625033	123821234	Promoter (<=1kb)	Zm00001d027751	Distal Intergenic	Zm00001d030345
1:12439109-12439408	1:123879689-123879988	0.933485	111440580	12439258	123879838	Distal Intergenic	Zm00001d027740	Distal Intergenic	Zm00001d030345
1:12181024-12181323	1:123879689-123879988	0.809784	111698665	12181173	123879838	Promoter (<=1kb)	Zm00001d027723	Distal Intergenic	Zm00001d030345
1:12364645-12364944	1:123879689-123879988	0.895809	111515044	12364794	123879838	Promoter (<=1kb)	Zm00001d027733	Distal Intergenic	Zm00001d030345
1:120936977-120937276	1:123879689-123879988	0.910122	2942712	120937126	123879838	Distal Intergenic	Zm00001d022799	Distal Intergenic	Zm00001d030345
1:121821905-121822204	1:123879689-123879988	0.80473	2057784	121822054	123879838	Promoter (<=1kb)	Zm00001d030314	Distal Intergenic	Zm00001d030345
1:12553224-12553523	1:123879689-123879988	0.910641	111326465	12553373	123879838	Promoter (1-2kb)	Zm00001d027749	Distal Intergenic	Zm00001d030345
1:121005593-121005892	1:123879689-123879988	0.924749	2874096	121005742	123879838	3' UTR	Zm00001d030303	Distal Intergenic	Zm00001d030345
1:121491167-121491466	1:123882332-123882631	0.830292	2391165	121491316	123882481	Distal Intergenic	Zm00001d030311	Distal Intergenic	Zm00001d030345
1:120512700-120512999	1:123882332-123882631	-0.918387	3369632	120512849	123882481	Distal Intergenic	Zm00001d030299	Distal Intergenic	Zm00001d030345
1:12658042-12658341	1:123882332-123882631	-0.815231	111224290	12658191	123882481	Promoter (<=1kb)	Zm00001d027753	Distal Intergenic	Zm00001d030345
1:12931837-12932136	1:123882332-123882631	-0.935985	110950495	12931986	123882481	Distal Intergenic	Zm00001d027759	Distal Intergenic	Zm00001d030345
1:12703767-12704066	1:123882332-123882631	0.871717	111178565	12703916	123882481	Distal Intergenic	Zm00001d027756	Distal Intergenic	Zm00001d030345
1:120041672-120041971	1:123882332-123882631	0.974857	3840660	120041821	123882481	Distal Intergenic	Zm00001d030295	Distal Intergenic	Zm00001d030345
1:123434124-123434423	1:123882332-123882631	-0.846169	448208	123434273	123882481	Promoter (<=1kb)	Zm00001d030340	Distal Intergenic	Zm00001d030345
1:12338469-12338768	1:123882332-123882631	0.944726	111543863	12338618	123882481	Intron (Zm00001d027728_T001/Zm00001d027728, intron 4 of 7)	Zm00001d027728	Distal Intergenic	Zm00001d030345
1:12533029-12533328	1:123882332-123882631	0.92483	111349303	12533178	123882481	Promoter (<=1kb)	Zm00001d027746	Distal Intergenic	Zm00001d030345
1:12624884-12625183	1:123882332-123882631	-0.931285	111257448	12625033	123882481	Promoter (<=1kb)	Zm00001d027751	Distal Intergenic	Zm00001d030345
1:12141183-12141482	1:123882332-123882631	-0.839936	111741149	12141332	123882481	Promoter (1-2kb)	Zm00001d027720	Distal Intergenic	Zm00001d030345
1:122201515-122201814	1:123882332-123882631	0.840656	1680817	122201664	123882481	Exon (Zm00001d030323_T001/Zm00001d030323, exon 1 of 2)	Zm00001d030323	Distal Intergenic	Zm00001d030345
1:122753673-122753972	1:123882332-123882631	-0.823403	1128659	122753822	123882481	Promoter (<=1kb)	Zm00001d030329	Distal Intergenic	Zm00001d030345
1:121008120-121008419	1:123882332-123882631	-0.828303	2874212	121008269	123882481	Promoter (<=1kb)	Zm00001d030303	Distal Intergenic	Zm00001d030345
1:12767958-12768257	1:123882332-123882631	-0.941463	111114374	12768107	123882481	Promoter (<=1kb)	Zm00001d027758	Distal Intergenic	Zm00001d030345
1:12534064-12534363	1:123882332-123882631	0.847785	111348268	12534213	123882481	Promoter (<=1kb)	Zm00001d027746	Distal Intergenic	Zm00001d030345
1:120741585-120741884	1:123882332-123882631	-0.818132	3140747	120741734	123882481	Promoter (<=1kb)	Zm00001d030300	Distal Intergenic	Zm00001d030345
1:120511794-120512093	1:123882332-123882631	-0.92728	3370538	120511943	123882481	Distal Intergenic	Zm00001d030299	Distal Intergenic	Zm00001d030345
1:12146574-12146873	1:123882332-123882631	0.871617	111735758	12146723	123882481	Promoter (<=1kb)	Zm00001d027721	Distal Intergenic	Zm00001d030345
1:12354496-12354795	1:123882332-123882631	0.914717	111527836	12354645	123882481	3' UTR	Zm00001d027731	Distal Intergenic	Zm00001d030345
1:121867923-121868222	1:123882332-123882631	0.813131	2014409	121868072	123882481	Distal Intergenic	Zm00001d030314	Distal Intergenic	Zm00001d030345
1:12639901-12640200	1:123882332-123882631	-0.888834	111242431	12640050	123882481	Promoter (<=1kb)	Zm00001d027752	Distal Intergenic	Zm00001d030345
1:121506780-121507079	1:123882332-123882631	-0.811134	2375552	121506929	123882481	Distal Intergenic	Zm00001d030311	Distal Intergenic	Zm00001d030345
1:123276090-123276389	1:123882332-123882631	0.824439	606242	123276239	123882481	Exon (Zm00001d030338_T001/Zm00001d030338, exon 1 of 1)	Zm00001d030338	Distal Intergenic	Zm00001d030345
1:12340678-12340977	1:123882332-123882631	-0.806688	111541654	12340827	123882481	3' UTR	Zm00001d027729	Distal Intergenic	Zm00001d030345
1:120206057-120206356	1:123882332-123882631	-0.870031	3676275	120206206	123882481	Distal Intergenic	Zm00001d030297	Distal Intergenic	Zm00001d030345
1:12103454-12103753	1:123925386-123925685	-0.803577	111821932	12103603	123925535	Promoter (<=1kb)	Zm00001d027719	Distal Intergenic	Zm00001d030345
1:12375295-12375594	1:12399487-12399786	0.890778	24192	12375444	12399636	5' UTR	Zm00001d027734	Downstream (<1kb)	Zm00001d027739
1:12180339-12180638	1:12399487-12399786	0.866312	219148	12180488	12399636	Promoter (<=1kb)	Zm00001d027723	Downstream (<1kb)	Zm00001d027739
1:12364645-12364944	1:12399487-12399786	0.937217	34842	12364794	12399636	Promoter (<=1kb)	Zm00001d027733	Downstream (<1kb)	Zm00001d027739
1:12208044-12208343	1:12399487-12399786	-0.817526	191443	12208193	12399636	Distal Intergenic	Zm00001d027723	Downstream (<1kb)	Zm00001d027739
1:12357730-12358029	1:12401115-12401414	-0.836059	43385	12357879	12401264	Intron (Zm00001d027731_T001/Zm00001d027731, intron 3 of 7)	Zm00001d027731	Promoter (<=1kb)	Zm00001d027739
1:12375295-12375594	1:12401115-12401414	0.82704	25820	12375444	12401264	5' UTR	Zm00001d027734	Promoter (<=1kb)	Zm00001d027739
1:12208044-12208343	1:12401115-12401414	-0.834517	193071	12208193	12401264	Distal Intergenic	Zm00001d027723	Promoter (<=1kb)	Zm00001d027739
1:12399487-12399786	1:12401115-12401414	0.864292	1628	12399636	12401264	Downstream (<1kb)	Zm00001d027739	Promoter (<=1kb)	Zm00001d027739
1:12180339-12180638	1:12401115-12401414	0.844727	220776	12180488	12401264	Promoter (<=1kb)	Zm00001d027723	Promoter (<=1kb)	Zm00001d027739
1:12534064-12534363	1:124293037-124293336	-0.80305	111758973	12534213	124293186	Promoter (<=1kb)	Zm00001d027746	Distal Intergenic	Zm00001d030347
1:120512700-120512999	1:124293037-124293336	0.870752	3780337	120512849	124293186	Distal Intergenic	Zm00001d030299	Distal Intergenic	Zm00001d030347
1:123434124-123434423	1:124293037-124293336	0.842849	858913	123434273	124293186	Promoter (<=1kb)	Zm00001d030340	Distal Intergenic	Zm00001d030347
1:12338469-12338768	1:124293037-124293336	-0.904436	111954568	12338618	124293186	Intron (Zm00001d027728_T001/Zm00001d027728, intron 4 of 7)	Zm00001d027728	Distal Intergenic	Zm00001d030347
1:123276090-123276389	1:124293037-124293336	-0.811879	1016947	123276239	124293186	Exon (Zm00001d030338_T001/Zm00001d030338, exon 1 of 1)	Zm00001d030338	Distal Intergenic	Zm00001d030347
1:12533029-12533328	1:124293037-124293336	-0.878311	111760008	12533178	124293186	Promoter (<=1kb)	Zm00001d027746	Distal Intergenic	Zm00001d030347
1:120041672-120041971	1:124293037-124293336	-0.912946	4251365	120041821	124293186	Distal Intergenic	Zm00001d030295	Distal Intergenic	Zm00001d030347
1:12931837-12932136	1:124293037-124293336	0.884155	111361200	12931986	124293186	Distal Intergenic	Zm00001d027759	Distal Intergenic	Zm00001d030347
1:12639901-12640200	1:124293037-124293336	0.842192	111653136	12640050	124293186	Promoter (<=1kb)	Zm00001d027752	Distal Intergenic	Zm00001d030347
1:12624884-12625183	1:124293037-124293336	0.872242	111668153	12625033	124293186	Promoter (<=1kb)	Zm00001d027751	Distal Intergenic	Zm00001d030347
1:12767958-12768257	1:124293037-124293336	0.884169	111525079	12768107	124293186	Promoter (<=1kb)	Zm00001d027758	Distal Intergenic	Zm00001d030347
1:120206057-120206356	1:124293037-124293336	0.831378	4086980	120206206	124293186	Distal Intergenic	Zm00001d030297	Distal Intergenic	Zm00001d030347
1:12703767-12704066	1:124293037-124293336	-0.833788	111589270	12703916	124293186	Distal Intergenic	Zm00001d027756	Distal Intergenic	Zm00001d030347
1:12146574-12146873	1:124293037-124293336	-0.81459	112146463	12146723	124293186	Promoter (<=1kb)	Zm00001d027721	Distal Intergenic	Zm00001d030347
1:120511794-120512093	1:124293037-124293336	0.881377	3781243	120511943	124293186	Distal Intergenic	Zm00001d030299	Distal Intergenic	Zm00001d030347
1:121171990-121172289	1:124330420-124330719	-0.810133	3158430	121172139	124330569	Promoter (<=1kb)	Zm00001d030304	Exon (Zm00001d030347_T001/Zm00001d030347, exon 6 of 8)	Zm00001d030347
1:12042409-12042708	1:12437572-12437871	0.80446	395163	12042558	12437721	Promoter (<=1kb)	Zm00001d027717	Distal Intergenic	Zm00001d027740
1:12149049-12149348	1:12437572-12437871	-0.856309	288523	12149198	12437721	Distal Intergenic	Zm00001d027721	Distal Intergenic	Zm00001d027740
1:12170773-12171072	1:12437572-12437871	-0.826062	266799	12170922	12437721	Promoter (<=1kb)	Zm00001d027722	Distal Intergenic	Zm00001d027740
1:12399487-12399786	1:12439109-12439408	0.828541	39622	12399636	12439258	Downstream (<1kb)	Zm00001d027739	Distal Intergenic	Zm00001d027740
1:12364645-12364944	1:12439109-12439408	0.925886	74464	12364794	12439258	Promoter (<=1kb)	Zm00001d027733	Distal Intergenic	Zm00001d027740
1:123434124-123434423	1:124404037-124404336	-0.867688	969913	123434273	124404186	Promoter (<=1kb)	Zm00001d030340	Exon (Zm00001d030348_T001/Zm00001d030348, exon 4 of 10)	Zm00001d030348
1:120041672-120041971	1:124404037-124404336	0.942932	4362365	120041821	124404186	Distal Intergenic	Zm00001d030295	Exon (Zm00001d030348_T001/Zm00001d030348, exon 4 of 10)	Zm00001d030348
1:121008120-121008419	1:124404037-124404336	-0.814842	3395917	121008269	124404186	Promoter (<=1kb)	Zm00001d030303	Exon (Zm00001d030348_T001/Zm00001d030348, exon 4 of 10)	Zm00001d030348
1:12931837-12932136	1:124404037-124404336	-0.90378	111472200	12931986	124404186	Distal Intergenic	Zm00001d027759	Exon (Zm00001d030348_T001/Zm00001d030348, exon 4 of 10)	Zm00001d030348
1:12767958-12768257	1:124404037-124404336	-0.914988	111636079	12768107	124404186	Promoter (<=1kb)	Zm00001d027758	Exon (Zm00001d030348_T001/Zm00001d030348, exon 4 of 10)	Zm00001d030348
1:122201515-122201814	1:124404037-124404336	0.830675	2202522	122201664	124404186	Exon (Zm00001d030323_T001/Zm00001d030323, exon 1 of 2)	Zm00001d030323	Exon (Zm00001d030348_T001/Zm00001d030348, exon 4 of 10)	Zm00001d030348
1:12624884-12625183	1:124404037-124404336	-0.911066	111779153	12625033	124404186	Promoter (<=1kb)	Zm00001d027751	Exon (Zm00001d030348_T001/Zm00001d030348, exon 4 of 10)	Zm00001d030348
1:12703767-12704066	1:124404037-124404336	0.828598	111700270	12703916	124404186	Distal Intergenic	Zm00001d027756	Exon (Zm00001d030348_T001/Zm00001d030348, exon 4 of 10)	Zm00001d030348
1:12338469-12338768	1:124404037-124404336	0.917979	112065568	12338618	124404186	Intron (Zm00001d027728_T001/Zm00001d027728, intron 4 of 7)	Zm00001d027728	Exon (Zm00001d030348_T001/Zm00001d030348, exon 4 of 10)	Zm00001d030348
1:123276090-123276389	1:124404037-124404336	0.830715	1127947	123276239	124404186	Exon (Zm00001d030338_T001/Zm00001d030338, exon 1 of 1)	Zm00001d030338	Exon (Zm00001d030348_T001/Zm00001d030348, exon 4 of 10)	Zm00001d030348
1:12141183-12141482	1:124404037-124404336	-0.82876	112262854	12141332	124404186	Promoter (1-2kb)	Zm00001d027720	Exon (Zm00001d030348_T001/Zm00001d030348, exon 4 of 10)	Zm00001d030348
1:12534064-12534363	1:124404037-124404336	0.838283	111869973	12534213	124404186	Promoter (<=1kb)	Zm00001d027746	Exon (Zm00001d030348_T001/Zm00001d030348, exon 4 of 10)	Zm00001d030348
1:12146574-12146873	1:124404037-124404336	0.85431	112257463	12146723	124404186	Promoter (<=1kb)	Zm00001d027721	Exon (Zm00001d030348_T001/Zm00001d030348, exon 4 of 10)	Zm00001d030348
1:120206057-120206356	1:124404037-124404336	-0.836566	4197980	120206206	124404186	Distal Intergenic	Zm00001d030297	Exon (Zm00001d030348_T001/Zm00001d030348, exon 4 of 10)	Zm00001d030348
1:12639901-12640200	1:124404037-124404336	-0.851878	111764136	12640050	124404186	Promoter (<=1kb)	Zm00001d027752	Exon (Zm00001d030348_T001/Zm00001d030348, exon 4 of 10)	Zm00001d030348
1:121867923-121868222	1:124404037-124404336	0.801759	2536114	121868072	124404186	Distal Intergenic	Zm00001d030314	Exon (Zm00001d030348_T001/Zm00001d030348, exon 4 of 10)	Zm00001d030348
1:120512700-120512999	1:124404037-124404336	-0.90304	3891337	120512849	124404186	Distal Intergenic	Zm00001d030299	Exon (Zm00001d030348_T001/Zm00001d030348, exon 4 of 10)	Zm00001d030348
1:12533029-12533328	1:124404037-124404336	0.890728	111871008	12533178	124404186	Promoter (<=1kb)	Zm00001d027746	Exon (Zm00001d030348_T001/Zm00001d030348, exon 4 of 10)	Zm00001d030348
1:12354496-12354795	1:124404037-124404336	0.848968	112049541	12354645	124404186	3' UTR	Zm00001d027731	Exon (Zm00001d030348_T001/Zm00001d030348, exon 4 of 10)	Zm00001d030348
1:123882332-123882631	1:124404037-124404336	0.843089	521705	123882481	124404186	Distal Intergenic	Zm00001d030345	Exon (Zm00001d030348_T001/Zm00001d030348, exon 4 of 10)	Zm00001d030348
1:122753673-122753972	1:124404037-124404336	-0.810308	1650364	122753822	124404186	Promoter (<=1kb)	Zm00001d030329	Exon (Zm00001d030348_T001/Zm00001d030348, exon 4 of 10)	Zm00001d030348
1:120511794-120512093	1:124404037-124404336	-0.901599	3892243	120511943	124404186	Distal Intergenic	Zm00001d030299	Exon (Zm00001d030348_T001/Zm00001d030348, exon 4 of 10)	Zm00001d030348
1:12364645-12364944	1:12444090-12444389	0.80389	79445	12364794	12444239	Promoter (<=1kb)	Zm00001d027733	Promoter (<=1kb)	Zm00001d027741
1:12399487-12399786	1:12444090-12444389	0.842129	44603	12399636	12444239	Downstream (<1kb)	Zm00001d027739	Promoter (<=1kb)	Zm00001d027741
1:12103454-12103753	1:12444090-12444389	0.857026	340636	12103603	12444239	Promoter (<=1kb)	Zm00001d027719	Promoter (<=1kb)	Zm00001d027741
1:12338469-12338768	1:12449823-12450122	-0.876012	111354	12338618	12449972	Intron (Zm00001d027728_T001/Zm00001d027728, intron 4 of 7)	Zm00001d027728	Promoter (<=1kb)	Zm00001d027742
1:12288563-12288862	1:12449823-12450122	0.834713	161260	12288712	12449972	Promoter (<=1kb)	Zm00001d027726	Promoter (<=1kb)	Zm00001d027742
1:120206057-120206356	1:124513091-124513390	-0.829225	4307034	120206206	124513240	Distal Intergenic	Zm00001d030297	Downstream (<1kb)	Zm00001d030350
1:12338469-12338768	1:124513091-124513390	0.807922	112174622	12338618	124513240	Intron (Zm00001d027728_T001/Zm00001d027728, intron 4 of 7)	Zm00001d027728	Downstream (<1kb)	Zm00001d030350
1:120741585-120741884	1:124513091-124513390	-0.814556	3771506	120741734	124513240	Promoter (<=1kb)	Zm00001d030300	Downstream (<1kb)	Zm00001d030350
1:120511794-120512093	1:124513091-124513390	-0.822774	4001297	120511943	124513240	Distal Intergenic	Zm00001d030299	Downstream (<1kb)	Zm00001d030350
1:12534064-12534363	1:124513091-124513390	0.843358	111979027	12534213	124513240	Promoter (<=1kb)	Zm00001d027746	Downstream (<1kb)	Zm00001d030350
1:12767958-12768257	1:124513091-124513390	-0.807184	111745133	12768107	124513240	Promoter (<=1kb)	Zm00001d027758	Downstream (<1kb)	Zm00001d030350
1:12931837-12932136	1:124513091-124513390	-0.83773	111581254	12931986	124513240	Distal Intergenic	Zm00001d027759	Downstream (<1kb)	Zm00001d030350
1:12533029-12533328	1:124513091-124513390	0.832791	111980062	12533178	124513240	Promoter (<=1kb)	Zm00001d027746	Downstream (<1kb)	Zm00001d030350
1:12703767-12704066	1:124513091-124513390	0.835536	111809324	12703916	124513240	Distal Intergenic	Zm00001d027756	Downstream (<1kb)	Zm00001d030350
1:120511794-120512093	1:124513829-124514128	0.847956	4002035	120511943	124513978	Distal Intergenic	Zm00001d030299	Exon (Zm00001d030350_T001/Zm00001d030350, exon 2 of 2)	Zm00001d030350
1:12354496-12354795	1:124513829-124514128	-0.8201	112159333	12354645	124513978	3' UTR	Zm00001d027731	Exon (Zm00001d030350_T001/Zm00001d030350, exon 2 of 2)	Zm00001d030350
1:12534064-12534363	1:124513829-124514128	-0.869169	111979765	12534213	124513978	Promoter (<=1kb)	Zm00001d027746	Exon (Zm00001d030350_T001/Zm00001d030350, exon 2 of 2)	Zm00001d030350
1:12533029-12533328	1:124513829-124514128	-0.858279	111980800	12533178	124513978	Promoter (<=1kb)	Zm00001d027746	Exon (Zm00001d030350_T001/Zm00001d030350, exon 2 of 2)	Zm00001d030350
1:120741585-120741884	1:124513829-124514128	0.839486	3772244	120741734	124513978	Promoter (<=1kb)	Zm00001d030300	Exon (Zm00001d030350_T001/Zm00001d030350, exon 2 of 2)	Zm00001d030350
1:120206057-120206356	1:124513829-124514128	0.854604	4307772	120206206	124513978	Distal Intergenic	Zm00001d030297	Exon (Zm00001d030350_T001/Zm00001d030350, exon 2 of 2)	Zm00001d030350
1:12931837-12932136	1:124513829-124514128	0.863369	111581992	12931986	124513978	Distal Intergenic	Zm00001d027759	Exon (Zm00001d030350_T001/Zm00001d030350, exon 2 of 2)	Zm00001d030350
1:12703767-12704066	1:124513829-124514128	-0.861108	111810062	12703916	124513978	Distal Intergenic	Zm00001d027756	Exon (Zm00001d030350_T001/Zm00001d030350, exon 2 of 2)	Zm00001d030350
1:124513091-124513390	1:124513829-124514128	-0.970303	738	124513240	124513978	Downstream (<1kb)	Zm00001d030350	Exon (Zm00001d030350_T001/Zm00001d030350, exon 2 of 2)	Zm00001d030350
1:12767958-12768257	1:124513829-124514128	0.831888	111745871	12768107	124513978	Promoter (<=1kb)	Zm00001d027758	Exon (Zm00001d030350_T001/Zm00001d030350, exon 2 of 2)	Zm00001d030350
1:123882332-123882631	1:124513829-124514128	-0.806183	631497	123882481	124513978	Distal Intergenic	Zm00001d030345	Exon (Zm00001d030350_T001/Zm00001d030350, exon 2 of 2)	Zm00001d030350
1:121506780-121507079	1:124513829-124514128	0.814764	3007049	121506929	124513978	Distal Intergenic	Zm00001d030311	Exon (Zm00001d030350_T001/Zm00001d030350, exon 2 of 2)	Zm00001d030350
1:12658042-12658341	1:124513829-124514128	0.803447	111855787	12658191	124513978	Promoter (<=1kb)	Zm00001d027753	Exon (Zm00001d030350_T001/Zm00001d030350, exon 2 of 2)	Zm00001d030350
1:120041672-120041971	1:124513829-124514128	-0.823872	4472157	120041821	124513978	Distal Intergenic	Zm00001d030295	Exon (Zm00001d030350_T001/Zm00001d030350, exon 2 of 2)	Zm00001d030350
1:12170773-12171072	1:124513829-124514128	-0.817359	112343056	12170922	124513978	Promoter (<=1kb)	Zm00001d027722	Exon (Zm00001d030350_T001/Zm00001d030350, exon 2 of 2)	Zm00001d030350
1:12338469-12338768	1:124513829-124514128	-0.832649	112175360	12338618	124513978	Intron (Zm00001d027728_T001/Zm00001d027728, intron 4 of 7)	Zm00001d027728	Exon (Zm00001d030350_T001/Zm00001d030350, exon 2 of 2)	Zm00001d030350
1:120089997-120090296	1:124513829-124514128	0.823805	4423832	120090146	124513978	Distal Intergenic	Zm00001d030296	Exon (Zm00001d030350_T001/Zm00001d030350, exon 2 of 2)	Zm00001d030350
1:12340678-12340977	1:124513829-124514128	0.802137	112173151	12340827	124513978	3' UTR	Zm00001d027729	Exon (Zm00001d030350_T001/Zm00001d030350, exon 2 of 2)	Zm00001d030350
1:12639901-12640200	1:124513829-124514128	0.80902	111873928	12640050	124513978	Promoter (<=1kb)	Zm00001d027752	Exon (Zm00001d030350_T001/Zm00001d030350, exon 2 of 2)	Zm00001d030350
1:12703767-12704066	1:124753045-124753344	-0.804271	112049278	12703916	124753194	Distal Intergenic	Zm00001d027756	Distal Intergenic	Zm00001d030351
1:12103454-12103753	1:12502464-12502763	0.841867	399010	12103603	12502613	Promoter (<=1kb)	Zm00001d027719	Promoter (<=1kb)	Zm00001d027743
1:120741585-120741884	1:125176533-125176832	0.8061	4434948	120741734	125176682	Promoter (<=1kb)	Zm00001d030300	Distal Intergenic	Zm00001d030353
1:121352545-121352844	1:125176533-125176832	-0.819273	3823988	121352694	125176682	Promoter (<=1kb)	Zm00001d030308	Distal Intergenic	Zm00001d030353
1:13139064-13139363	1:125218007-125218306	-0.802698	112078943	13139213	125218156	Exon (Zm00001d027766_T001/Zm00001d027766, exon 2 of 2)	Zm00001d027766	Distal Intergenic	Zm00001d030353
1:12703767-12704066	1:125230425-125230724	-0.843704	112526658	12703916	125230574	Distal Intergenic	Zm00001d027756	Distal Intergenic	Zm00001d030353
1:13175247-13175546	1:125230425-125230724	-0.807281	112055178	13175396	125230574	Promoter (1-2kb)	Zm00001d027769	Distal Intergenic	Zm00001d030353
1:13055725-13056024	1:125230425-125230724	-0.803511	112174700	13055874	125230574	Distal Intergenic	Zm00001d027763	Distal Intergenic	Zm00001d030353
1:120741585-120741884	1:125230425-125230724	0.810813	4488840	120741734	125230574	Promoter (<=1kb)	Zm00001d030300	Distal Intergenic	Zm00001d030353
1:12170773-12171072	1:125230425-125230724	-0.803219	113059652	12170922	125230574	Promoter (<=1kb)	Zm00001d027722	Distal Intergenic	Zm00001d030353
1:13006361-13006660	1:125230425-125230724	-0.84361	112224064	13006510	125230574	Distal Intergenic	Zm00001d027760	Distal Intergenic	Zm00001d030353
1:13005406-13005705	1:125230425-125230724	-0.90187	112225019	13005555	125230574	Distal Intergenic	Zm00001d027760	Distal Intergenic	Zm00001d030353
1:13052086-13052385	1:125230425-125230724	-0.864912	112178339	13052235	125230574	Promoter (<=1kb)	Zm00001d027763	Distal Intergenic	Zm00001d030353
1:121117164-121117463	1:125230425-125230724	0.802462	4113261	121117313	125230574	Distal Intergenic	Zm00001d030304	Distal Intergenic	Zm00001d030353
1:12338469-12338768	1:125239988-125240287	-0.800191	112901519	12338618	125240137	Intron (Zm00001d027728_T001/Zm00001d027728, intron 4 of 7)	Zm00001d027728	Distal Intergenic	Zm00001d030353
1:120511794-120512093	1:125239988-125240287	0.811074	4728194	120511943	125240137	Distal Intergenic	Zm00001d030299	Distal Intergenic	Zm00001d030353
1:121117164-121117463	1:125239988-125240287	0.838034	4122824	121117313	125240137	Distal Intergenic	Zm00001d030304	Distal Intergenic	Zm00001d030353
1:12437572-12437871	1:125239988-125240287	0.812854	112802416	12437721	125240137	Distal Intergenic	Zm00001d027740	Distal Intergenic	Zm00001d030353
1:12534064-12534363	1:125239988-125240287	-0.845764	112705924	12534213	125240137	Promoter (<=1kb)	Zm00001d027746	Distal Intergenic	Zm00001d030353
1:120741585-120741884	1:125239988-125240287	0.885044	4498403	120741734	125240137	Promoter (<=1kb)	Zm00001d030300	Distal Intergenic	Zm00001d030353
1:12931837-12932136	1:125239988-125240287	0.853671	112308151	12931986	125240137	Distal Intergenic	Zm00001d027759	Distal Intergenic	Zm00001d030353
1:120206057-120206356	1:125239988-125240287	0.862997	5033931	120206206	125240137	Distal Intergenic	Zm00001d030297	Distal Intergenic	Zm00001d030353
1:13005406-13005705	1:125239988-125240287	-0.936043	112234582	13005555	125240137	Distal Intergenic	Zm00001d027760	Distal Intergenic	Zm00001d030353
1:122212608-122212907	1:125239988-125240287	0.818604	3027380	122212757	125240137	Distal Intergenic	Zm00001d030323	Distal Intergenic	Zm00001d030353
1:12658042-12658341	1:125239988-125240287	0.853514	112581946	12658191	125240137	Promoter (<=1kb)	Zm00001d027753	Distal Intergenic	Zm00001d030353
1:12170773-12171072	1:125239988-125240287	-0.846202	113069215	12170922	125240137	Promoter (<=1kb)	Zm00001d027722	Distal Intergenic	Zm00001d030353
1:125176533-125176832	1:125239988-125240287	0.811393	63455	125176682	125240137	Distal Intergenic	Zm00001d030353	Distal Intergenic	Zm00001d030353
1:12533029-12533328	1:125239988-125240287	-0.870175	112706959	12533178	125240137	Promoter (<=1kb)	Zm00001d027746	Distal Intergenic	Zm00001d030353
1:12703767-12704066	1:125239988-125240287	-0.897252	112536221	12703916	125240137	Distal Intergenic	Zm00001d027756	Distal Intergenic	Zm00001d030353
1:12340678-12340977	1:125239988-125240287	0.830926	112899310	12340827	125240137	3' UTR	Zm00001d027729	Distal Intergenic	Zm00001d030353
1:12639901-12640200	1:125239988-125240287	0.819021	112600087	12640050	125240137	Promoter (<=1kb)	Zm00001d027752	Distal Intergenic	Zm00001d030353
1:125230425-125230724	1:125239988-125240287	0.811496	9563	125230574	125240137	Distal Intergenic	Zm00001d030353	Distal Intergenic	Zm00001d030353
1:13006361-13006660	1:125239988-125240287	-0.87037	112233627	13006510	125240137	Distal Intergenic	Zm00001d027760	Distal Intergenic	Zm00001d030353
1:13175247-13175546	1:125239988-125240287	-0.841548	112064741	13175396	125240137	Promoter (1-2kb)	Zm00001d027769	Distal Intergenic	Zm00001d030353
1:13052086-13052385	1:125239988-125240287	-0.866315	112187902	13052235	125240137	Promoter (<=1kb)	Zm00001d027763	Distal Intergenic	Zm00001d030353
1:120089997-120090296	1:125239988-125240287	0.831281	5149991	120090146	125240137	Distal Intergenic	Zm00001d030296	Distal Intergenic	Zm00001d030353
1:12149049-12149348	1:12532252-12532551	0.808908	383203	12149198	12532401	Distal Intergenic	Zm00001d027721	Downstream (<1kb)	Zm00001d027746
1:12437572-12437871	1:12533029-12533328	-0.841207	95457	12437721	12533178	Distal Intergenic	Zm00001d027740	Promoter (<=1kb)	Zm00001d027746
1:12330256-12330555	1:12533029-12533328	0.800883	202773	12330405	12533178	Promoter (<=1kb)	Zm00001d027727	Promoter (<=1kb)	Zm00001d027746
1:12146574-12146873	1:12533029-12533328	0.867786	386455	12146723	12533178	Promoter (<=1kb)	Zm00001d027721	Promoter (<=1kb)	Zm00001d027746
1:12338469-12338768	1:12533029-12533328	0.963936	194560	12338618	12533178	Intron (Zm00001d027728_T001/Zm00001d027728, intron 4 of 7)	Zm00001d027728	Promoter (<=1kb)	Zm00001d027746
1:12170773-12171072	1:12533029-12533328	0.918601	362256	12170922	12533178	Promoter (<=1kb)	Zm00001d027722	Promoter (<=1kb)	Zm00001d027746
1:12340678-12340977	1:12533029-12533328	-0.906527	192351	12340827	12533178	3' UTR	Zm00001d027729	Promoter (<=1kb)	Zm00001d027746
1:12354496-12354795	1:12533029-12533328	0.936001	178533	12354645	12533178	3' UTR	Zm00001d027731	Promoter (<=1kb)	Zm00001d027746
1:12146574-12146873	1:12534064-12534363	0.883434	387490	12146723	12534213	Promoter (<=1kb)	Zm00001d027721	Promoter (<=1kb)	Zm00001d027746
1:12532252-12532551	1:12534064-12534363	0.859528	1812	12532401	12534213	Downstream (<1kb)	Zm00001d027746	Promoter (<=1kb)	Zm00001d027746
1:12042409-12042708	1:12534064-12534363	-0.808858	491655	12042558	12534213	Promoter (<=1kb)	Zm00001d027717	Promoter (<=1kb)	Zm00001d027746
1:12354496-12354795	1:12534064-12534363	0.889182	179568	12354645	12534213	3' UTR	Zm00001d027731	Promoter (<=1kb)	Zm00001d027746
1:12437572-12437871	1:12534064-12534363	-0.928042	96492	12437721	12534213	Distal Intergenic	Zm00001d027740	Promoter (<=1kb)	Zm00001d027746
1:12338469-12338768	1:12534064-12534363	0.861009	195595	12338618	12534213	Intron (Zm00001d027728_T001/Zm00001d027728, intron 4 of 7)	Zm00001d027728	Promoter (<=1kb)	Zm00001d027746
1:12340678-12340977	1:12534064-12534363	-0.812183	193386	12340827	12534213	3' UTR	Zm00001d027729	Promoter (<=1kb)	Zm00001d027746
1:12533029-12533328	1:12534064-12534363	0.931885	1035	12533178	12534213	Promoter (<=1kb)	Zm00001d027746	Promoter (<=1kb)	Zm00001d027746
1:12149049-12149348	1:12534064-12534363	0.860867	385015	12149198	12534213	Distal Intergenic	Zm00001d027721	Promoter (<=1kb)	Zm00001d027746
1:12170773-12171072	1:12534064-12534363	0.879262	363291	12170922	12534213	Promoter (<=1kb)	Zm00001d027722	Promoter (<=1kb)	Zm00001d027746
1:120511794-120512093	1:125359033-125359332	0.851944	4847239	120511943	125359182	Distal Intergenic	Zm00001d030299	Distal Intergenic	Zm00001d022801
1:120089997-120090296	1:125359033-125359332	0.861699	5269036	120090146	125359182	Distal Intergenic	Zm00001d030296	Distal Intergenic	Zm00001d022801
1:12533029-12533328	1:125359033-125359332	-0.879401	112826004	12533178	125359182	Promoter (<=1kb)	Zm00001d027746	Distal Intergenic	Zm00001d022801
1:12170773-12171072	1:125359033-125359332	-0.888408	113188260	12170922	125359182	Promoter (<=1kb)	Zm00001d027722	Distal Intergenic	Zm00001d022801
1:12534064-12534363	1:125359033-125359332	-0.895939	112824969	12534213	125359182	Promoter (<=1kb)	Zm00001d027746	Distal Intergenic	Zm00001d022801
1:12338469-12338768	1:125359033-125359332	-0.809467	113020564	12338618	125359182	Intron (Zm00001d027728_T001/Zm00001d027728, intron 4 of 7)	Zm00001d027728	Distal Intergenic	Zm00001d022801
1:121117164-121117463	1:125359033-125359332	0.861948	4241869	121117313	125359182	Distal Intergenic	Zm00001d030304	Distal Intergenic	Zm00001d022801
1:13005406-13005705	1:125359033-125359332	-0.962142	112353627	13005555	125359182	Distal Intergenic	Zm00001d027760	Distal Intergenic	Zm00001d022801
1:12437572-12437871	1:125359033-125359332	0.846838	112921461	12437721	125359182	Distal Intergenic	Zm00001d027740	Distal Intergenic	Zm00001d022801
1:13441547-13441846	1:125359033-125359332	0.804897	111917486	13441696	125359182	Distal Intergenic	Zm00001d027784	Distal Intergenic	Zm00001d022801
1:12658042-12658341	1:125359033-125359332	0.855126	112700991	12658191	125359182	Promoter (<=1kb)	Zm00001d027753	Distal Intergenic	Zm00001d022801
1:13175247-13175546	1:125359033-125359332	-0.862425	112183786	13175396	125359182	Promoter (1-2kb)	Zm00001d027769	Distal Intergenic	Zm00001d022801
1:120741585-120741884	1:125359033-125359332	0.833976	4617448	120741734	125359182	Promoter (<=1kb)	Zm00001d030300	Distal Intergenic	Zm00001d022801
1:125239988-125240287	1:125359033-125359332	0.83875	119045	125240137	125359182	Distal Intergenic	Zm00001d030353	Distal Intergenic	Zm00001d022801
1:120206057-120206356	1:125359033-125359332	0.881212	5152976	120206206	125359182	Distal Intergenic	Zm00001d030297	Distal Intergenic	Zm00001d022801
1:124513829-124514128	1:125359033-125359332	0.807656	845204	124513978	125359182	Exon (Zm00001d030350_T001/Zm00001d030350, exon 2 of 2)	Zm00001d030350	Distal Intergenic	Zm00001d022801
1:123384119-123384418	1:125359033-125359332	0.811871	1974914	123384268	125359182	3' UTR	Zm00001d030340	Distal Intergenic	Zm00001d022801
1:13055725-13056024	1:125359033-125359332	-0.838519	112303308	13055874	125359182	Distal Intergenic	Zm00001d027763	Distal Intergenic	Zm00001d022801
1:13052086-13052385	1:125359033-125359332	-0.887915	112306947	13052235	125359182	Promoter (<=1kb)	Zm00001d027763	Distal Intergenic	Zm00001d022801
1:12931837-12932136	1:125359033-125359332	0.872668	112427196	12931986	125359182	Distal Intergenic	Zm00001d027759	Distal Intergenic	Zm00001d022801
1:121506780-121507079	1:125359033-125359332	0.831542	3852253	121506929	125359182	Distal Intergenic	Zm00001d030311	Distal Intergenic	Zm00001d022801
1:12340678-12340977	1:125359033-125359332	0.831004	113018355	12340827	125359182	3' UTR	Zm00001d027729	Distal Intergenic	Zm00001d022801
1:13006361-13006660	1:125359033-125359332	-0.901702	112352672	13006510	125359182	Distal Intergenic	Zm00001d027760	Distal Intergenic	Zm00001d022801
1:12703767-12704066	1:125359033-125359332	-0.909381	112655266	12703916	125359182	Distal Intergenic	Zm00001d027756	Distal Intergenic	Zm00001d022801
1:12639901-12640200	1:125359033-125359332	0.835219	112719132	12640050	125359182	Promoter (<=1kb)	Zm00001d027752	Distal Intergenic	Zm00001d022801
1:12767958-12768257	1:125359033-125359332	0.814993	112591075	12768107	125359182	Promoter (<=1kb)	Zm00001d027758	Distal Intergenic	Zm00001d022801
1:12103454-12103753	1:12544318-12544617	0.918742	440864	12103603	12544467	Promoter (<=1kb)	Zm00001d027719	Promoter (1-2kb)	Zm00001d027748
1:12297915-12298214	1:12544318-12544617	0.80843	246403	12298064	12544467	Distal Intergenic	Zm00001d027726	Promoter (1-2kb)	Zm00001d027748
1:12103454-12103753	1:12552133-12552432	0.904519	448679	12103603	12552282	Promoter (<=1kb)	Zm00001d027719	Promoter (<=1kb)	Zm00001d027749
1:12544318-12544617	1:12552133-12552432	0.821046	7815	12544467	12552282	Promoter (1-2kb)	Zm00001d027748	Promoter (<=1kb)	Zm00001d027749
1:12444090-12444389	1:12552133-12552432	0.819891	108043	12444239	12552282	Promoter (<=1kb)	Zm00001d027741	Promoter (<=1kb)	Zm00001d027749
1:12439109-12439408	1:12553224-12553523	0.867346	114115	12439258	12553373	Distal Intergenic	Zm00001d027740	Promoter (1-2kb)	Zm00001d027749
1:12364645-12364944	1:12553224-12553523	0.828617	188579	12364794	12553373	Promoter (<=1kb)	Zm00001d027733	Promoter (1-2kb)	Zm00001d027749
1:123276090-123276389	1:125658711-125659010	-0.813578	2382621	123276239	125658860	Exon (Zm00001d030338_T001/Zm00001d030338, exon 1 of 1)	Zm00001d030338	3' UTR	Zm00001d030357
1:123882332-123882631	1:125658711-125659010	-0.828153	1776379	123882481	125658860	Distal Intergenic	Zm00001d030345	3' UTR	Zm00001d030357
1:12354496-12354795	1:125658711-125659010	-0.829745	113304215	12354645	125658860	3' UTR	Zm00001d027731	3' UTR	Zm00001d030357
1:123434124-123434423	1:125658711-125659010	0.820928	2224587	123434273	125658860	Promoter (<=1kb)	Zm00001d030340	3' UTR	Zm00001d030357
1:124404037-124404336	1:125658711-125659010	-0.804594	1254674	124404186	125658860	Exon (Zm00001d030348_T001/Zm00001d030348, exon 4 of 10)	Zm00001d030348	3' UTR	Zm00001d030357
1:121867923-121868222	1:125658711-125659010	-0.815881	3790788	121868072	125658860	Distal Intergenic	Zm00001d030314	3' UTR	Zm00001d030357
1:12338469-12338768	1:125658711-125659010	-0.832141	113320242	12338618	125658860	Intron (Zm00001d027728_T001/Zm00001d027728, intron 4 of 7)	Zm00001d027728	3' UTR	Zm00001d030357
1:12624884-12625183	1:125658711-125659010	0.823928	113033827	12625033	125658860	Promoter (<=1kb)	Zm00001d027751	3' UTR	Zm00001d030357
1:120511794-120512093	1:125658711-125659010	0.805928	5146917	120511943	125658860	Distal Intergenic	Zm00001d030299	3' UTR	Zm00001d030357
1:12931837-12932136	1:125658711-125659010	0.806253	112726874	12931986	125658860	Distal Intergenic	Zm00001d027759	3' UTR	Zm00001d030357
1:120512700-120512999	1:125658711-125659010	0.823881	5146011	120512849	125658860	Distal Intergenic	Zm00001d030299	3' UTR	Zm00001d030357
1:12767958-12768257	1:125658711-125659010	0.828618	112890753	12768107	125658860	Promoter (<=1kb)	Zm00001d027758	3' UTR	Zm00001d030357
1:120041672-120041971	1:125658711-125659010	-0.851061	5617039	120041821	125658860	Distal Intergenic	Zm00001d030295	3' UTR	Zm00001d030357
1:12449823-12450122	1:125658711-125659010	0.815514	113208888	12449972	125658860	Promoter (<=1kb)	Zm00001d027742	3' UTR	Zm00001d030357
1:13177115-13177414	1:125658711-125659010	-0.814457	112481596	13177264	125658860	Promoter (<=1kb)	Zm00001d027769	3' UTR	Zm00001d030357
1:122753673-122753972	1:125678493-125678792	-0.821351	2924820	122753822	125678642	Promoter (<=1kb)	Zm00001d030329	Promoter (<=1kb)	Zm00001d030357
1:12354496-12354795	1:125678493-125678792	0.889239	113323997	12354645	125678642	3' UTR	Zm00001d027731	Promoter (<=1kb)	Zm00001d030357
1:121008120-121008419	1:125678493-125678792	-0.801747	4670373	121008269	125678642	Promoter (<=1kb)	Zm00001d030303	Promoter (<=1kb)	Zm00001d030357
1:124293037-124293336	1:125678493-125678792	-0.82924	1385456	124293186	125678642	Distal Intergenic	Zm00001d030347	Promoter (<=1kb)	Zm00001d030357
1:124404037-124404336	1:125678493-125678792	0.859905	1274456	124404186	125678642	Exon (Zm00001d030348_T001/Zm00001d030348, exon 4 of 10)	Zm00001d030348	Promoter (<=1kb)	Zm00001d030357
1:12338469-12338768	1:125678493-125678792	0.881478	113340024	12338618	125678642	Intron (Zm00001d027728_T001/Zm00001d027728, intron 4 of 7)	Zm00001d027728	Promoter (<=1kb)	Zm00001d030357
1:12533029-12533328	1:125678493-125678792	0.834464	113145464	12533178	125678642	Promoter (<=1kb)	Zm00001d027746	Promoter (<=1kb)	Zm00001d030357
1:123276090-123276389	1:125678493-125678792	0.92336	2402403	123276239	125678642	Exon (Zm00001d030338_T001/Zm00001d030338, exon 1 of 1)	Zm00001d030338	Promoter (<=1kb)	Zm00001d030357
1:12767958-12768257	1:125678493-125678792	-0.870889	112910535	12768107	125678642	Promoter (<=1kb)	Zm00001d027758	Promoter (<=1kb)	Zm00001d030357
1:12141183-12141482	1:125678493-125678792	-0.813172	113537310	12141332	125678642	Promoter (1-2kb)	Zm00001d027720	Promoter (<=1kb)	Zm00001d030357
1:123434124-123434423	1:125678493-125678792	-0.871334	2244369	123434273	125678642	Promoter (<=1kb)	Zm00001d030340	Promoter (<=1kb)	Zm00001d030357
1:12288563-12288862	1:125678493-125678792	-0.822086	113389930	12288712	125678642	Promoter (<=1kb)	Zm00001d027726	Promoter (<=1kb)	Zm00001d030357
1:12624884-12625183	1:125678493-125678792	-0.905548	113053609	12625033	125678642	Promoter (<=1kb)	Zm00001d027751	Promoter (<=1kb)	Zm00001d030357
1:120041672-120041971	1:125678493-125678792	0.905697	5636821	120041821	125678642	Distal Intergenic	Zm00001d030295	Promoter (<=1kb)	Zm00001d030357
1:12449823-12450122	1:125678493-125678792	-0.884526	113228670	12449972	125678642	Promoter (<=1kb)	Zm00001d027742	Promoter (<=1kb)	Zm00001d030357
1:120512700-120512999	1:125678493-125678792	-0.929333	5165793	120512849	125678642	Distal Intergenic	Zm00001d030299	Promoter (<=1kb)	Zm00001d030357
1:123882332-123882631	1:125678493-125678792	0.870335	1796161	123882481	125678642	Distal Intergenic	Zm00001d030345	Promoter (<=1kb)	Zm00001d030357
1:13177115-13177414	1:125678493-125678792	0.914586	112501378	13177264	125678642	Promoter (<=1kb)	Zm00001d027769	Promoter (<=1kb)	Zm00001d030357
1:12931837-12932136	1:125678493-125678792	-0.848108	112746656	12931986	125678642	Distal Intergenic	Zm00001d027759	Promoter (<=1kb)	Zm00001d030357
1:123787719-123788018	1:125678493-125678792	0.844303	1890774	123787868	125678642	Distal Intergenic	Zm00001d030343	Promoter (<=1kb)	Zm00001d030357
1:121867923-121868222	1:125678493-125678792	0.944062	3810570	121868072	125678642	Distal Intergenic	Zm00001d030314	Promoter (<=1kb)	Zm00001d030357
1:125658711-125659010	1:125678493-125678792	-0.847901	19782	125658860	125678642	3' UTR	Zm00001d030357	Promoter (<=1kb)	Zm00001d030357
1:120511794-120512093	1:125678493-125678792	-0.891072	5166699	120511943	125678642	Distal Intergenic	Zm00001d030299	Promoter (<=1kb)	Zm00001d030357
1:125359033-125359332	1:125698790-125699089	0.835463	339757	125359182	125698939	Distal Intergenic	Zm00001d022801	Distal Intergenic	Zm00001d030359
1:12658042-12658341	1:125698790-125699089	0.817587	113040748	12658191	125698939	Promoter (<=1kb)	Zm00001d027753	Distal Intergenic	Zm00001d030359
1:125239988-125240287	1:125698790-125699089	0.906298	458802	125240137	125698939	Distal Intergenic	Zm00001d030353	Distal Intergenic	Zm00001d030359
1:13052086-13052385	1:125698790-125699089	-0.908778	112646704	13052235	125698939	Promoter (<=1kb)	Zm00001d027763	Distal Intergenic	Zm00001d030359
1:13175247-13175546	1:125698790-125699089	-0.837551	112523543	13175396	125698939	Promoter (1-2kb)	Zm00001d027769	Distal Intergenic	Zm00001d030359
1:120741585-120741884	1:125698790-125699089	0.853232	4957205	120741734	125698939	Promoter (<=1kb)	Zm00001d030300	Distal Intergenic	Zm00001d030359
1:13005406-13005705	1:125698790-125699089	-0.922617	112693384	13005555	125698939	Distal Intergenic	Zm00001d027760	Distal Intergenic	Zm00001d030359
1:12703767-12704066	1:125698790-125699089	-0.860923	112995023	12703916	125698939	Distal Intergenic	Zm00001d027756	Distal Intergenic	Zm00001d030359
1:13006361-13006660	1:125698790-125699089	-0.869365	112692429	13006510	125698939	Distal Intergenic	Zm00001d027760	Distal Intergenic	Zm00001d030359
1:12340678-12340977	1:125698790-125699089	0.800805	113358112	12340827	125698939	3' UTR	Zm00001d027729	Distal Intergenic	Zm00001d030359
1:13161756-13162055	1:125698790-125699089	-0.811498	112537034	13161905	125698939	Distal Intergenic	Zm00001d027768	Distal Intergenic	Zm00001d030359
1:13441547-13441846	1:125698790-125699089	0.81888	112257243	13441696	125698939	Distal Intergenic	Zm00001d027784	Distal Intergenic	Zm00001d030359
1:122124387-122124686	1:125698790-125699089	0.807329	3574403	122124536	125698939	Distal Intergenic	Zm00001d030317	Distal Intergenic	Zm00001d030359
1:122212608-122212907	1:125698790-125699089	0.800283	3486182	122212757	125698939	Distal Intergenic	Zm00001d030323	Distal Intergenic	Zm00001d030359
1:12170773-12171072	1:125698790-125699089	-0.827659	113528017	12170922	125698939	Promoter (<=1kb)	Zm00001d027722	Distal Intergenic	Zm00001d030359
1:120206057-120206356	1:125698790-125699089	0.817858	5492733	120206206	125698939	Distal Intergenic	Zm00001d030297	Distal Intergenic	Zm00001d030359
1:12533029-12533328	1:125698790-125699089	-0.815516	113165761	12533178	125698939	Promoter (<=1kb)	Zm00001d027746	Distal Intergenic	Zm00001d030359
1:125176533-125176832	1:125698790-125699089	0.843657	522257	125176682	125698939	Distal Intergenic	Zm00001d030353	Distal Intergenic	Zm00001d030359
1:121117164-121117463	1:125698790-125699089	0.83789	4581626	121117313	125698939	Distal Intergenic	Zm00001d030304	Distal Intergenic	Zm00001d030359
1:124513829-124514128	1:125698790-125699089	0.800653	1184961	124513978	125698939	Exon (Zm00001d030350_T001/Zm00001d030350, exon 2 of 2)	Zm00001d030350	Distal Intergenic	Zm00001d030359
1:13055725-13056024	1:125698790-125699089	-0.84177	112643065	13055874	125698939	Distal Intergenic	Zm00001d027763	Distal Intergenic	Zm00001d030359
1:125230425-125230724	1:125698790-125699089	0.841398	468365	125230574	125698939	Distal Intergenic	Zm00001d030353	Distal Intergenic	Zm00001d030359
1:13052086-13052385	1:125731867-125732166	-0.824862	112679781	13052235	125732016	Promoter (<=1kb)	Zm00001d027763	Distal Intergenic	Zm00001d030359
1:13006361-13006660	1:125731867-125732166	-0.810736	112725506	13006510	125732016	Distal Intergenic	Zm00001d027760	Distal Intergenic	Zm00001d030359
1:13005406-13005705	1:125731867-125732166	-0.861562	112726461	13005555	125732016	Distal Intergenic	Zm00001d027760	Distal Intergenic	Zm00001d030359
1:12354496-12354795	1:125830449-125830748	0.814537	113475953	12354645	125830598	3' UTR	Zm00001d027731	Distal Intergenic	Zm00001d030359
1:12141183-12141482	1:125830449-125830748	-0.800607	113689266	12141332	125830598	Promoter (1-2kb)	Zm00001d027720	Distal Intergenic	Zm00001d030359
1:12767958-12768257	1:125830449-125830748	-0.800318	113062491	12768107	125830598	Promoter (<=1kb)	Zm00001d027758	Distal Intergenic	Zm00001d030359
1:123434124-123434423	1:125830449-125830748	-0.804842	2396325	123434273	125830598	Promoter (<=1kb)	Zm00001d030340	Distal Intergenic	Zm00001d030359
1:123882332-123882631	1:125830449-125830748	0.808259	1948117	123882481	125830598	Distal Intergenic	Zm00001d030345	Distal Intergenic	Zm00001d030359
1:120041672-120041971	1:125830449-125830748	0.831746	5788777	120041821	125830598	Distal Intergenic	Zm00001d030295	Distal Intergenic	Zm00001d030359
1:121008120-121008419	1:125830449-125830748	-0.824188	4822329	121008269	125830598	Promoter (<=1kb)	Zm00001d030303	Distal Intergenic	Zm00001d030359
1:12288563-12288862	1:125830449-125830748	-0.801456	113541886	12288712	125830598	Promoter (<=1kb)	Zm00001d027726	Distal Intergenic	Zm00001d030359
1:13071876-13072175	1:125830449-125830748	-0.801724	112758573	13072025	125830598	Distal Intergenic	Zm00001d027764	Distal Intergenic	Zm00001d030359
1:122753673-122753972	1:125830449-125830748	-0.815048	3076776	122753822	125830598	Promoter (<=1kb)	Zm00001d030329	Distal Intergenic	Zm00001d030359
1:13177115-13177414	1:125830449-125830748	0.807037	112653334	13177264	125830598	Promoter (<=1kb)	Zm00001d027769	Distal Intergenic	Zm00001d030359
1:13161756-13162055	1:126023121-126023420	-0.80997	112861365	13161905	126023270	Distal Intergenic	Zm00001d027768	Distal Intergenic	Zm00001d030361
1:13006361-13006660	1:126023121-126023420	-0.883042	113016760	13006510	126023270	Distal Intergenic	Zm00001d027760	Distal Intergenic	Zm00001d030361
1:125698790-125699089	1:126023121-126023420	0.869627	324331	125698939	126023270	Distal Intergenic	Zm00001d030359	Distal Intergenic	Zm00001d030361
1:120741585-120741884	1:126023121-126023420	0.816407	5281536	120741734	126023270	Promoter (<=1kb)	Zm00001d030300	Distal Intergenic	Zm00001d030361
1:121117164-121117463	1:126023121-126023420	0.840664	4905957	121117313	126023270	Distal Intergenic	Zm00001d030304	Distal Intergenic	Zm00001d030361
1:125359033-125359332	1:126023121-126023420	0.872904	664088	125359182	126023270	Distal Intergenic	Zm00001d022801	Distal Intergenic	Zm00001d030361
1:125239988-125240287	1:126023121-126023420	0.883696	783133	125240137	126023270	Distal Intergenic	Zm00001d030353	Distal Intergenic	Zm00001d030361
1:13005406-13005705	1:126023121-126023420	-0.930032	113017715	13005555	126023270	Distal Intergenic	Zm00001d027760	Distal Intergenic	Zm00001d030361
1:13052086-13052385	1:126023121-126023420	-0.914547	112971035	13052235	126023270	Promoter (<=1kb)	Zm00001d027763	Distal Intergenic	Zm00001d030361
1:12534064-12534363	1:126023121-126023420	-0.812042	113489057	12534213	126023270	Promoter (<=1kb)	Zm00001d027746	Distal Intergenic	Zm00001d030361
1:13175247-13175546	1:126023121-126023420	-0.842821	112847874	13175396	126023270	Promoter (1-2kb)	Zm00001d027769	Distal Intergenic	Zm00001d030361
1:13441547-13441846	1:126023121-126023420	0.823988	112581574	13441696	126023270	Distal Intergenic	Zm00001d027784	Distal Intergenic	Zm00001d030361
1:12703767-12704066	1:126023121-126023420	-0.856136	113319354	12703916	126023270	Distal Intergenic	Zm00001d027756	Distal Intergenic	Zm00001d030361
1:12533029-12533328	1:126023121-126023420	-0.824403	113490092	12533178	126023270	Promoter (<=1kb)	Zm00001d027746	Distal Intergenic	Zm00001d030361
1:120206057-120206356	1:126023121-126023420	0.814185	5817064	120206206	126023270	Distal Intergenic	Zm00001d030297	Distal Intergenic	Zm00001d030361
1:12170773-12171072	1:126023121-126023420	-0.835226	113852348	12170922	126023270	Promoter (<=1kb)	Zm00001d027722	Distal Intergenic	Zm00001d030361
1:13055725-13056024	1:126023121-126023420	-0.864538	112967396	13055874	126023270	Distal Intergenic	Zm00001d027763	Distal Intergenic	Zm00001d030361
1:125230425-125230724	1:126023121-126023420	0.847013	792696	125230574	126023270	Distal Intergenic	Zm00001d030353	Distal Intergenic	Zm00001d030361
1:120936977-120937276	1:126093047-126093346	-0.905588	5156070	120937126	126093196	Distal Intergenic	Zm00001d022799	Promoter (<=1kb)	Zm00001d030361
1:121460754-121461053	1:126093047-126093346	-0.802683	4632293	121460903	126093196	Exon (Zm00001d030310_T001/Zm00001d030310, exon 2 of 3)	Zm00001d030310	Promoter (<=1kb)	Zm00001d030361
1:13063791-13064090	1:126093047-126093346	-0.939759	113029256	13063940	126093196	Distal Intergenic	Zm00001d027764	Promoter (<=1kb)	Zm00001d030361
1:13062824-13063123	1:126093047-126093346	0.91217	113030223	13062973	126093196	Distal Intergenic	Zm00001d027764	Promoter (<=1kb)	Zm00001d030361
1:12439109-12439408	1:126093047-126093346	-0.886737	113653938	12439258	126093196	Distal Intergenic	Zm00001d027740	Promoter (<=1kb)	Zm00001d030361
1:12364645-12364944	1:126093047-126093346	-0.909852	113728402	12364794	126093196	Promoter (<=1kb)	Zm00001d027733	Promoter (<=1kb)	Zm00001d030361
1:13180881-13181180	1:126093047-126093346	-0.836565	112912166	13181030	126093196	Intron (Zm00001d027769_T001/Zm00001d027769, intron 6 of 9)	Zm00001d027769	Promoter (<=1kb)	Zm00001d030361
1:12553224-12553523	1:126093047-126093346	-0.830748	113539823	12553373	126093196	Promoter (1-2kb)	Zm00001d027749	Promoter (<=1kb)	Zm00001d030361
1:12399487-12399786	1:126093047-126093346	-0.820571	113693560	12399636	126093196	Downstream (<1kb)	Zm00001d027739	Promoter (<=1kb)	Zm00001d030361
1:13199364-13199663	1:126093047-126093346	0.883458	112893683	13199513	126093196	Distal Intergenic	Zm00001d027769	Promoter (<=1kb)	Zm00001d030361
1:12716123-12716422	1:126093047-126093346	0.827927	113376924	12716272	126093196	3' UTR	Zm00001d027757	Promoter (<=1kb)	Zm00001d030361
1:13050657-13050956	1:126093047-126093346	-0.905769	113042390	13050806	126093196	Promoter (1-2kb)	Zm00001d027763	Promoter (<=1kb)	Zm00001d030361
1:123879689-123879988	1:126093047-126093346	-0.881393	2213358	123879838	126093196	Distal Intergenic	Zm00001d030345	Promoter (<=1kb)	Zm00001d030361
1:121005593-121005892	1:126093047-126093346	-0.859867	5087454	121005742	126093196	3' UTR	Zm00001d030303	Promoter (<=1kb)	Zm00001d030361
1:121821905-121822204	1:126093047-126093346	-0.873076	4271142	121822054	126093196	Promoter (<=1kb)	Zm00001d030314	Promoter (<=1kb)	Zm00001d030361
1:13052086-13052385	1:126093047-126093346	-0.846587	113040961	13052235	126093196	Promoter (<=1kb)	Zm00001d027763	Promoter (<=1kb)	Zm00001d030361
1:13055725-13056024	1:126093047-126093346	-0.892557	113037322	13055874	126093196	Distal Intergenic	Zm00001d027763	Promoter (<=1kb)	Zm00001d030361
1:121821905-121822204	1:126094943-126095242	-0.832788	4273038	121822054	126095092	Promoter (<=1kb)	Zm00001d030314	Distal Intergenic	Zm00001d030361
1:120936977-120937276	1:126094943-126095242	-0.881064	5157966	120937126	126095092	Distal Intergenic	Zm00001d022799	Distal Intergenic	Zm00001d030361
1:12180339-12180638	1:126094943-126095242	-0.849522	113914604	12180488	126095092	Promoter (<=1kb)	Zm00001d027723	Distal Intergenic	Zm00001d030361
1:121460754-121461053	1:126094943-126095242	-0.812412	4634189	121460903	126095092	Exon (Zm00001d030310_T001/Zm00001d030310, exon 2 of 3)	Zm00001d030310	Distal Intergenic	Zm00001d030361
1:13199364-13199663	1:126094943-126095242	0.887964	112895579	13199513	126095092	Distal Intergenic	Zm00001d027769	Distal Intergenic	Zm00001d030361
1:13062824-13063123	1:126094943-126095242	0.95115	113032119	13062973	126095092	Distal Intergenic	Zm00001d027764	Distal Intergenic	Zm00001d030361
1:13063791-13064090	1:126094943-126095242	-0.828657	113031152	13063940	126095092	Distal Intergenic	Zm00001d027764	Distal Intergenic	Zm00001d030361
1:12439109-12439408	1:126094943-126095242	-0.872457	113655834	12439258	126095092	Distal Intergenic	Zm00001d027740	Distal Intergenic	Zm00001d030361
1:12399487-12399786	1:126094943-126095242	-0.908661	113695456	12399636	126095092	Downstream (<1kb)	Zm00001d027739	Distal Intergenic	Zm00001d030361
1:121171990-121172289	1:126094943-126095242	-0.863529	4922953	121172139	126095092	Promoter (<=1kb)	Zm00001d030304	Distal Intergenic	Zm00001d030361
1:12375295-12375594	1:126094943-126095242	-0.82394	113719648	12375444	126095092	5' UTR	Zm00001d027734	Distal Intergenic	Zm00001d030361
1:12364645-12364944	1:126094943-126095242	-0.950409	113730298	12364794	126095092	Promoter (<=1kb)	Zm00001d027733	Distal Intergenic	Zm00001d030361
1:13050657-13050956	1:126094943-126095242	-0.925205	113044286	13050806	126095092	Promoter (1-2kb)	Zm00001d027763	Distal Intergenic	Zm00001d030361
1:126093047-126093346	1:126094943-126095242	0.895355	1896	126093196	126095092	Promoter (<=1kb)	Zm00001d030361	Distal Intergenic	Zm00001d030361
1:123879689-123879988	1:126094943-126095242	-0.83809	2215254	123879838	126095092	Distal Intergenic	Zm00001d030345	Distal Intergenic	Zm00001d030361
1:12764761-12765060	1:126094943-126095242	0.881041	113330182	12764910	126095092	Distal Intergenic	Zm00001d022674	Distal Intergenic	Zm00001d030361
1:13139064-13139363	1:126094943-126095242	-0.81593	112955879	13139213	126095092	Exon (Zm00001d027766_T001/Zm00001d027766, exon 2 of 2)	Zm00001d027766	Distal Intergenic	Zm00001d030361
1:121821905-121822204	1:126126794-126127093	-0.828941	4304889	121822054	126126943	Promoter (<=1kb)	Zm00001d030314	Distal Intergenic	Zm00001d030361
1:12149049-12149348	1:126126794-126127093	-0.848852	113977745	12149198	126126943	Distal Intergenic	Zm00001d027721	Distal Intergenic	Zm00001d030361
1:13175247-13175546	1:126126794-126127093	-0.837577	112951547	13175396	126126943	Promoter (1-2kb)	Zm00001d027769	Distal Intergenic	Zm00001d030361
1:13063791-13064090	1:126126794-126127093	-0.916983	113063003	13063940	126126943	Distal Intergenic	Zm00001d027764	Distal Intergenic	Zm00001d030361
1:13441547-13441846	1:126126794-126127093	0.849756	112685247	13441696	126126943	Distal Intergenic	Zm00001d027784	Distal Intergenic	Zm00001d030361
1:121117164-121117463	1:126126794-126127093	0.849521	5009630	121117313	126126943	Distal Intergenic	Zm00001d030304	Distal Intergenic	Zm00001d030361
1:13005406-13005705	1:126126794-126127093	-0.862593	113121388	13005555	126126943	Distal Intergenic	Zm00001d027760	Distal Intergenic	Zm00001d030361
1:13199364-13199663	1:126126794-126127093	0.859788	112927430	13199513	126126943	Distal Intergenic	Zm00001d027769	Distal Intergenic	Zm00001d030361
1:13050657-13050956	1:126126794-126127093	-0.87004	113076137	13050806	126126943	Promoter (1-2kb)	Zm00001d027763	Distal Intergenic	Zm00001d030361
1:13052086-13052385	1:126126794-126127093	-0.954115	113074708	13052235	126126943	Promoter (<=1kb)	Zm00001d027763	Distal Intergenic	Zm00001d030361
1:13161756-13162055	1:126126794-126127093	-0.862496	112965038	13161905	126126943	Distal Intergenic	Zm00001d027768	Distal Intergenic	Zm00001d030361
1:13006361-13006660	1:126126794-126127093	-0.873503	113120433	13006510	126126943	Distal Intergenic	Zm00001d027760	Distal Intergenic	Zm00001d030361
1:13055725-13056024	1:126126794-126127093	-0.947577	113071069	13055874	126126943	Distal Intergenic	Zm00001d027763	Distal Intergenic	Zm00001d030361
1:121005593-121005892	1:126126794-126127093	-0.813646	5121201	121005742	126126943	3' UTR	Zm00001d030303	Distal Intergenic	Zm00001d030361
1:12716123-12716422	1:126126794-126127093	0.817524	113410671	12716272	126126943	3' UTR	Zm00001d027757	Distal Intergenic	Zm00001d030361
1:12534064-12534363	1:12624884-12625183	-0.852001	90820	12534213	12625033	Promoter (<=1kb)	Zm00001d027746	Promoter (<=1kb)	Zm00001d027751
1:12141183-12141482	1:12624884-12625183	0.873873	483701	12141332	12625033	Promoter (1-2kb)	Zm00001d027720	Promoter (<=1kb)	Zm00001d027751
1:12354496-12354795	1:12624884-12625183	-0.944466	270388	12354645	12625033	3' UTR	Zm00001d027731	Promoter (<=1kb)	Zm00001d027751
1:12146574-12146873	1:12624884-12625183	-0.877667	478310	12146723	12625033	Promoter (<=1kb)	Zm00001d027721	Promoter (<=1kb)	Zm00001d027751
1:12533029-12533328	1:12624884-12625183	-0.887826	91855	12533178	12625033	Promoter (<=1kb)	Zm00001d027746	Promoter (<=1kb)	Zm00001d027751
1:12288563-12288862	1:12624884-12625183	0.814288	336321	12288712	12625033	Promoter (<=1kb)	Zm00001d027726	Promoter (<=1kb)	Zm00001d027751
1:12449823-12450122	1:12624884-12625183	0.857924	175061	12449972	12625033	Promoter (<=1kb)	Zm00001d027742	Promoter (<=1kb)	Zm00001d027751
1:12338469-12338768	1:12624884-12625183	-0.919797	286415	12338618	12625033	Intron (Zm00001d027728_T001/Zm00001d027728, intron 4 of 7)	Zm00001d027728	Promoter (<=1kb)	Zm00001d027751
1:12534064-12534363	1:126276426-126276725	-0.868379	113742362	12534213	126276575	Promoter (<=1kb)	Zm00001d027746	Distal Intergenic	Zm00001d030362
1:13005406-13005705	1:126276426-126276725	-0.932528	113271020	13005555	126276575	Distal Intergenic	Zm00001d027760	Distal Intergenic	Zm00001d030362
1:120089997-120090296	1:126276426-126276725	0.840191	6186429	120090146	126276575	Distal Intergenic	Zm00001d030296	Distal Intergenic	Zm00001d030362
1:13175247-13175546	1:126276426-126276725	-0.833306	113101179	13175396	126276575	Promoter (1-2kb)	Zm00001d027769	Distal Intergenic	Zm00001d030362
1:120511794-120512093	1:126276426-126276725	0.825148	5764632	120511943	126276575	Distal Intergenic	Zm00001d030299	Distal Intergenic	Zm00001d030362
1:12437572-12437871	1:126276426-126276725	0.8271	113838854	12437721	126276575	Distal Intergenic	Zm00001d027740	Distal Intergenic	Zm00001d030362
1:13006361-13006660	1:126276426-126276725	-0.875426	113270065	13006510	126276575	Distal Intergenic	Zm00001d027760	Distal Intergenic	Zm00001d030362
1:125359033-125359332	1:126276426-126276725	0.879048	917393	125359182	126276575	Distal Intergenic	Zm00001d022801	Distal Intergenic	Zm00001d030362
1:13055725-13056024	1:126276426-126276725	-0.825323	113220701	13055874	126276575	Distal Intergenic	Zm00001d027763	Distal Intergenic	Zm00001d030362
1:12533029-12533328	1:126276426-126276725	-0.864647	113743397	12533178	126276575	Promoter (<=1kb)	Zm00001d027746	Distal Intergenic	Zm00001d030362
1:125239988-125240287	1:126276426-126276725	0.847537	1036438	125240137	126276575	Distal Intergenic	Zm00001d030353	Distal Intergenic	Zm00001d030362
1:12931837-12932136	1:126276426-126276725	0.828973	113344589	12931986	126276575	Distal Intergenic	Zm00001d027759	Distal Intergenic	Zm00001d030362
1:12149049-12149348	1:126276426-126276725	-0.827683	114127377	12149198	126276575	Distal Intergenic	Zm00001d027721	Distal Intergenic	Zm00001d030362
1:121117164-121117463	1:126276426-126276725	0.851216	5159262	121117313	126276575	Distal Intergenic	Zm00001d030304	Distal Intergenic	Zm00001d030362
1:12703767-12704066	1:126276426-126276725	-0.872083	113572659	12703916	126276575	Distal Intergenic	Zm00001d027756	Distal Intergenic	Zm00001d030362
1:125230425-125230724	1:126276426-126276725	0.809684	1046001	125230574	126276575	Distal Intergenic	Zm00001d030353	Distal Intergenic	Zm00001d030362
1:121506780-121507079	1:126276426-126276725	0.807347	4769646	121506929	126276575	Distal Intergenic	Zm00001d030311	Distal Intergenic	Zm00001d030362
1:120206057-120206356	1:126276426-126276725	0.848734	6070369	120206206	126276575	Distal Intergenic	Zm00001d030297	Distal Intergenic	Zm00001d030362
1:123384119-123384418	1:126276426-126276725	0.814347	2892307	123384268	126276575	3' UTR	Zm00001d030340	Distal Intergenic	Zm00001d030362
1:12170773-12171072	1:126276426-126276725	-0.883234	114105653	12170922	126276575	Promoter (<=1kb)	Zm00001d027722	Distal Intergenic	Zm00001d030362
1:13052086-13052385	1:126276426-126276725	-0.873002	113224340	13052235	126276575	Promoter (<=1kb)	Zm00001d027763	Distal Intergenic	Zm00001d030362
1:12181024-12181323	1:12632124-12632423	-0.807352	451100	12181173	12632273	Promoter (<=1kb)	Zm00001d027723	Promoter (<=1kb)	Zm00001d027752
1:12042409-12042708	1:12632124-12632423	0.822937	589715	12042558	12632273	Promoter (<=1kb)	Zm00001d027717	Promoter (<=1kb)	Zm00001d027752
1:12149049-12149348	1:12632124-12632423	-0.883382	483075	12149198	12632273	Distal Intergenic	Zm00001d027721	Promoter (<=1kb)	Zm00001d027752
1:12170773-12171072	1:12639901-12640200	-0.832566	469128	12170922	12640050	Promoter (<=1kb)	Zm00001d027722	Promoter (<=1kb)	Zm00001d027752
1:12146574-12146873	1:12639901-12640200	-0.809657	493327	12146723	12640050	Promoter (<=1kb)	Zm00001d027721	Promoter (<=1kb)	Zm00001d027752
1:12533029-12533328	1:12639901-12640200	-0.943285	106872	12533178	12640050	Promoter (<=1kb)	Zm00001d027746	Promoter (<=1kb)	Zm00001d027752
1:12340678-12340977	1:12639901-12640200	0.84708	299223	12340827	12640050	3' UTR	Zm00001d027729	Promoter (<=1kb)	Zm00001d027752
1:12354496-12354795	1:12639901-12640200	-0.890558	285405	12354645	12640050	3' UTR	Zm00001d027731	Promoter (<=1kb)	Zm00001d027752
1:12338469-12338768	1:12639901-12640200	-0.923676	301432	12338618	12640050	Intron (Zm00001d027728_T001/Zm00001d027728, intron 4 of 7)	Zm00001d027728	Promoter (<=1kb)	Zm00001d027752
1:12534064-12534363	1:12639901-12640200	-0.864739	105837	12534213	12640050	Promoter (<=1kb)	Zm00001d027746	Promoter (<=1kb)	Zm00001d027752
1:12354496-12354795	1:126419105-126419404	0.802232	114064609	12354645	126419254	3' UTR	Zm00001d027731	Distal Intergenic	Zm00001d030363
1:123882332-123882631	1:126419105-126419404	0.805734	2536773	123882481	126419254	Distal Intergenic	Zm00001d030345	Distal Intergenic	Zm00001d030363
1:121867923-121868222	1:126419105-126419404	0.807761	4551182	121868072	126419254	Distal Intergenic	Zm00001d030314	Distal Intergenic	Zm00001d030363
1:123434124-123434423	1:126419105-126419404	-0.811684	2984981	123434273	126419254	Promoter (<=1kb)	Zm00001d030340	Distal Intergenic	Zm00001d030363
1:125678493-125678792	1:126419105-126419404	0.826387	740612	125678642	126419254	Promoter (<=1kb)	Zm00001d030357	Distal Intergenic	Zm00001d030363
1:12449823-12450122	1:126419105-126419404	-0.808428	113969282	12449972	126419254	Promoter (<=1kb)	Zm00001d027742	Distal Intergenic	Zm00001d030363
1:13177115-13177414	1:126419105-126419404	0.80575	113241990	13177264	126419254	Promoter (<=1kb)	Zm00001d027769	Distal Intergenic	Zm00001d030363
1:12338469-12338768	1:126419105-126419404	0.804877	114080636	12338618	126419254	Intron (Zm00001d027728_T001/Zm00001d027728, intron 4 of 7)	Zm00001d027728	Distal Intergenic	Zm00001d030363
1:120041672-120041971	1:126419105-126419404	0.826382	6377433	120041821	126419254	Distal Intergenic	Zm00001d030295	Distal Intergenic	Zm00001d030363
1:12354496-12354795	1:12658042-12658341	-0.81478	303546	12354645	12658191	3' UTR	Zm00001d027731	Promoter (<=1kb)	Zm00001d027753
1:12170773-12171072	1:12658042-12658341	-0.851456	487269	12170922	12658191	Promoter (<=1kb)	Zm00001d027722	Promoter (<=1kb)	Zm00001d027753
1:12533029-12533328	1:12658042-12658341	-0.913164	125013	12533178	12658191	Promoter (<=1kb)	Zm00001d027746	Promoter (<=1kb)	Zm00001d027753
1:12338469-12338768	1:12658042-12658341	-0.867369	319573	12338618	12658191	Intron (Zm00001d027728_T001/Zm00001d027728, intron 4 of 7)	Zm00001d027728	Promoter (<=1kb)	Zm00001d027753
1:12340678-12340977	1:12658042-12658341	0.851432	317364	12340827	12658191	3' UTR	Zm00001d027729	Promoter (<=1kb)	Zm00001d027753
1:12534064-12534363	1:12658042-12658341	-0.83126	123978	12534213	12658191	Promoter (<=1kb)	Zm00001d027746	Promoter (<=1kb)	Zm00001d027753
1:12703767-12704066	1:126728124-126728423	-0.912755	114024357	12703916	126728273	Distal Intergenic	Zm00001d027756	Distal Intergenic	Zm00001d030368
1:124404037-124404336	1:126728124-126728423	-0.878915	2324087	124404186	126728273	Exon (Zm00001d030348_T001/Zm00001d030348, exon 4 of 10)	Zm00001d030348	Distal Intergenic	Zm00001d030368
1:123787719-123788018	1:126728124-126728423	-0.851569	2940405	123787868	126728273	Distal Intergenic	Zm00001d030343	Distal Intergenic	Zm00001d030368
1:125239988-125240287	1:126728124-126728423	0.835712	1488136	125240137	126728273	Distal Intergenic	Zm00001d030353	Distal Intergenic	Zm00001d030368
1:123882332-123882631	1:126728124-126728423	-0.913216	2845792	123882481	126728273	Distal Intergenic	Zm00001d030345	Distal Intergenic	Zm00001d030368
1:12354496-12354795	1:126728124-126728423	-0.919126	114373628	12354645	126728273	3' UTR	Zm00001d027731	Distal Intergenic	Zm00001d030368
1:124513829-124514128	1:126728124-126728423	0.838503	2214295	124513978	126728273	Exon (Zm00001d030350_T001/Zm00001d030350, exon 2 of 2)	Zm00001d030350	Distal Intergenic	Zm00001d030368
1:120511794-120512093	1:126728124-126728423	0.922999	6216330	120511943	126728273	Distal Intergenic	Zm00001d030299	Distal Intergenic	Zm00001d030368
1:121506780-121507079	1:126728124-126728423	0.83533	5221344	121506929	126728273	Distal Intergenic	Zm00001d030311	Distal Intergenic	Zm00001d030368
1:125359033-125359332	1:126728124-126728423	0.848671	1369091	125359182	126728273	Distal Intergenic	Zm00001d022801	Distal Intergenic	Zm00001d030368
1:124293037-124293336	1:126728124-126728423	0.860375	2435087	124293186	126728273	Distal Intergenic	Zm00001d030347	Distal Intergenic	Zm00001d030368
1:123434124-123434423	1:126728124-126728423	0.830487	3294000	123434273	126728273	Promoter (<=1kb)	Zm00001d030340	Distal Intergenic	Zm00001d030368
1:120089997-120090296	1:126728124-126728423	0.83278	6638127	120090146	126728273	Distal Intergenic	Zm00001d030296	Distal Intergenic	Zm00001d030368
1:13166834-13167133	1:126728124-126728423	-0.853596	113561290	13166983	126728273	Promoter (<=1kb)	Zm00001d027768	Distal Intergenic	Zm00001d030368
1:124513091-124513390	1:126728124-126728423	-0.813602	2215033	124513240	126728273	Downstream (<1kb)	Zm00001d030350	Distal Intergenic	Zm00001d030368
1:12170773-12171072	1:126728124-126728423	-0.821116	114557351	12170922	126728273	Promoter (<=1kb)	Zm00001d027722	Distal Intergenic	Zm00001d030368
1:125678493-125678792	1:126728124-126728423	-0.822891	1049631	125678642	126728273	Promoter (<=1kb)	Zm00001d030357	Distal Intergenic	Zm00001d030368
1:12767958-12768257	1:126728124-126728423	0.929398	113960166	12768107	126728273	Promoter (<=1kb)	Zm00001d027758	Distal Intergenic	Zm00001d030368
1:12931837-12932136	1:126728124-126728423	0.948935	113796287	12931986	126728273	Distal Intergenic	Zm00001d027759	Distal Intergenic	Zm00001d030368
1:12534064-12534363	1:126728124-126728423	-0.894902	114194060	12534213	126728273	Promoter (<=1kb)	Zm00001d027746	Distal Intergenic	Zm00001d030368
1:12146574-12146873	1:126728124-126728423	-0.85385	114581550	12146723	126728273	Promoter (<=1kb)	Zm00001d027721	Distal Intergenic	Zm00001d030368
1:120512700-120512999	1:126728124-126728423	0.893223	6215424	120512849	126728273	Distal Intergenic	Zm00001d030299	Distal Intergenic	Zm00001d030368
1:120206057-120206356	1:126728124-126728423	0.895855	6522067	120206206	126728273	Distal Intergenic	Zm00001d030297	Distal Intergenic	Zm00001d030368
1:120041672-120041971	1:126728124-126728423	-0.932926	6686452	120041821	126728273	Distal Intergenic	Zm00001d030295	Distal Intergenic	Zm00001d030368
1:120741585-120741884	1:126728124-126728423	0.850107	5986539	120741734	126728273	Promoter (<=1kb)	Zm00001d030300	Distal Intergenic	Zm00001d030368
1:12338469-12338768	1:126728124-126728423	-0.93267	114389655	12338618	126728273	Intron (Zm00001d027728_T001/Zm00001d027728, intron 4 of 7)	Zm00001d027728	Distal Intergenic	Zm00001d030368
1:122201515-122201814	1:126728124-126728423	-0.810751	4526609	122201664	126728273	Exon (Zm00001d030323_T001/Zm00001d030323, exon 1 of 2)	Zm00001d030323	Distal Intergenic	Zm00001d030368
1:12533029-12533328	1:126728124-126728423	-0.952321	114195095	12533178	126728273	Promoter (<=1kb)	Zm00001d027746	Distal Intergenic	Zm00001d030368
1:12340678-12340977	1:126728124-126728423	0.838391	114387446	12340827	126728273	3' UTR	Zm00001d027729	Distal Intergenic	Zm00001d030368
1:120059853-120060152	1:126728124-126728423	0.814252	6668271	120060002	126728273	Exon (Zm00001d030295_T001/Zm00001d030295, exon 1 of 2)	Zm00001d030295	Distal Intergenic	Zm00001d030368
1:13005406-13005705	1:126728124-126728423	-0.879784	113722718	13005555	126728273	Distal Intergenic	Zm00001d027760	Distal Intergenic	Zm00001d030368
1:12624884-12625183	1:126728124-126728423	0.82494	114103240	12625033	126728273	Promoter (<=1kb)	Zm00001d027751	Distal Intergenic	Zm00001d030368
1:12181024-12181323	1:12675498-12675797	-0.802858	494474	12181173	12675647	Promoter (<=1kb)	Zm00001d027723	Promoter (<=1kb)	Zm00001d027755
1:12149049-12149348	1:12675498-12675797	-0.82516	526449	12149198	12675647	Distal Intergenic	Zm00001d027721	Promoter (<=1kb)	Zm00001d027755
1:12533029-12533328	1:126764077-126764376	-0.912	114231048	12533178	126764226	Promoter (<=1kb)	Zm00001d027746	Downstream (1-2kb)	Zm00001d030368
1:124513829-124514128	1:126764077-126764376	0.829762	2250248	124513978	126764226	Exon (Zm00001d030350_T001/Zm00001d030350, exon 2 of 2)	Zm00001d030350	Downstream (1-2kb)	Zm00001d030368
1:13055725-13056024	1:126764077-126764376	-0.808283	113708352	13055874	126764226	Distal Intergenic	Zm00001d027763	Downstream (1-2kb)	Zm00001d030368
1:120511794-120512093	1:126764077-126764376	0.852633	6252283	120511943	126764226	Distal Intergenic	Zm00001d030299	Downstream (1-2kb)	Zm00001d030368
1:13175247-13175546	1:126764077-126764376	-0.838842	113588830	13175396	126764226	Promoter (1-2kb)	Zm00001d027769	Downstream (1-2kb)	Zm00001d030368
1:13005406-13005705	1:126764077-126764376	-0.956562	113758671	13005555	126764226	Distal Intergenic	Zm00001d027760	Downstream (1-2kb)	Zm00001d030368
1:120741585-120741884	1:126764077-126764376	0.843831	6022492	120741734	126764226	Promoter (<=1kb)	Zm00001d030300	Downstream (1-2kb)	Zm00001d030368
1:12338469-12338768	1:126764077-126764376	-0.829432	114425608	12338618	126764226	Intron (Zm00001d027728_T001/Zm00001d027728, intron 4 of 7)	Zm00001d027728	Downstream (1-2kb)	Zm00001d030368
1:120089997-120090296	1:126764077-126764376	0.845353	6674080	120090146	126764226	Distal Intergenic	Zm00001d030296	Downstream (1-2kb)	Zm00001d030368
1:121506780-121507079	1:126764077-126764376	0.808843	5257297	121506929	126764226	Distal Intergenic	Zm00001d030311	Downstream (1-2kb)	Zm00001d030368
1:13006361-13006660	1:126764077-126764376	-0.882726	113757716	13006510	126764226	Distal Intergenic	Zm00001d027760	Downstream (1-2kb)	Zm00001d030368
1:121117164-121117463	1:126764077-126764376	0.827107	5646913	121117313	126764226	Distal Intergenic	Zm00001d030304	Downstream (1-2kb)	Zm00001d030368
1:124513091-124513390	1:126764077-126764376	-0.805121	2250986	124513240	126764226	Downstream (<1kb)	Zm00001d030350	Downstream (1-2kb)	Zm00001d030368
1:12437572-12437871	1:126764077-126764376	0.81261	114326505	12437721	126764226	Distal Intergenic	Zm00001d027740	Downstream (1-2kb)	Zm00001d030368
1:12170773-12171072	1:126764077-126764376	-0.875666	114593304	12170922	126764226	Promoter (<=1kb)	Zm00001d027722	Downstream (1-2kb)	Zm00001d030368
1:12340678-12340977	1:126764077-126764376	0.841775	114423399	12340827	126764226	3' UTR	Zm00001d027729	Downstream (1-2kb)	Zm00001d030368
1:12767958-12768257	1:126764077-126764376	0.822315	113996119	12768107	126764226	Promoter (<=1kb)	Zm00001d027758	Downstream (1-2kb)	Zm00001d030368
1:125698790-125699089	1:126764077-126764376	0.867785	1065287	125698939	126764226	Distal Intergenic	Zm00001d030359	Downstream (1-2kb)	Zm00001d030368
1:12534064-12534363	1:126764077-126764376	-0.879609	114230013	12534213	126764226	Promoter (<=1kb)	Zm00001d027746	Downstream (1-2kb)	Zm00001d030368
1:125359033-125359332	1:126764077-126764376	0.90086	1405044	125359182	126764226	Distal Intergenic	Zm00001d022801	Downstream (1-2kb)	Zm00001d030368
1:12703767-12704066	1:126764077-126764376	-0.91551	114060310	12703916	126764226	Distal Intergenic	Zm00001d027756	Downstream (1-2kb)	Zm00001d030368
1:13052086-13052385	1:126764077-126764376	-0.86817	113711991	13052235	126764226	Promoter (<=1kb)	Zm00001d027763	Downstream (1-2kb)	Zm00001d030368
1:125230425-125230724	1:126764077-126764376	0.843041	1533652	125230574	126764226	Distal Intergenic	Zm00001d030353	Downstream (1-2kb)	Zm00001d030368
1:125239988-125240287	1:126764077-126764376	0.891357	1524089	125240137	126764226	Distal Intergenic	Zm00001d030353	Downstream (1-2kb)	Zm00001d030368
1:12931837-12932136	1:126764077-126764376	0.880629	113832240	12931986	126764226	Distal Intergenic	Zm00001d027759	Downstream (1-2kb)	Zm00001d030368
1:120206057-120206356	1:126764077-126764376	0.883428	6558020	120206206	126764226	Distal Intergenic	Zm00001d030297	Downstream (1-2kb)	Zm00001d030368
1:12533029-12533328	1:126797391-126797690	-0.803841	114264362	12533178	126797540	Promoter (<=1kb)	Zm00001d027746	Promoter (<=1kb)	Zm00001d030370
1:12534064-12534363	1:126797391-126797690	-0.826871	114263327	12534213	126797540	Promoter (<=1kb)	Zm00001d027746	Promoter (<=1kb)	Zm00001d030370
1:12364645-12364944	1:12682007-12682306	-0.85523	317362	12364794	12682156	Promoter (<=1kb)	Zm00001d027733	Distal Intergenic	Zm00001d027755
1:12399487-12399786	1:12682007-12682306	-0.818413	282520	12399636	12682156	Downstream (<1kb)	Zm00001d027739	Distal Intergenic	Zm00001d027755
1:12335534-12335833	1:12702009-12702308	0.850944	366475	12335683	12702158	Promoter (<=1kb)	Zm00001d027728	Distal Intergenic	Zm00001d027756
1:12658042-12658341	1:12703767-12704066	-0.920355	45725	12658191	12703916	Promoter (<=1kb)	Zm00001d027753	Distal Intergenic	Zm00001d027756
1:12354496-12354795	1:12703767-12704066	0.873506	349271	12354645	12703916	3' UTR	Zm00001d027731	Distal Intergenic	Zm00001d027756
1:12639901-12640200	1:12703767-12704066	-0.923364	63866	12640050	12703916	Promoter (<=1kb)	Zm00001d027752	Distal Intergenic	Zm00001d027756
1:12534064-12534363	1:12703767-12704066	0.875099	169703	12534213	12703916	Promoter (<=1kb)	Zm00001d027746	Distal Intergenic	Zm00001d027756
1:12340678-12340977	1:12703767-12704066	-0.932675	363089	12340827	12703916	3' UTR	Zm00001d027729	Distal Intergenic	Zm00001d027756
1:12624884-12625183	1:12703767-12704066	-0.806862	78883	12625033	12703916	Promoter (<=1kb)	Zm00001d027751	Distal Intergenic	Zm00001d027756
1:12338469-12338768	1:12703767-12704066	0.937283	365298	12338618	12703916	Intron (Zm00001d027728_T001/Zm00001d027728, intron 4 of 7)	Zm00001d027728	Distal Intergenic	Zm00001d027756
1:12170773-12171072	1:12703767-12704066	0.94487	532994	12170922	12703916	Promoter (<=1kb)	Zm00001d027722	Distal Intergenic	Zm00001d027756
1:12533029-12533328	1:12703767-12704066	0.974017	170738	12533178	12703916	Promoter (<=1kb)	Zm00001d027746	Distal Intergenic	Zm00001d027756
1:12330256-12330555	1:12703767-12704066	0.840083	373511	12330405	12703916	Promoter (<=1kb)	Zm00001d027727	Distal Intergenic	Zm00001d027756
1:12149049-12149348	1:12716123-12716422	-0.810728	567074	12149198	12716272	Distal Intergenic	Zm00001d027721	3' UTR	Zm00001d027757
1:12181024-12181323	1:12716123-12716422	-0.804601	535099	12181173	12716272	Promoter (<=1kb)	Zm00001d027723	3' UTR	Zm00001d027757
1:124293037-124293336	1:127269357-127269656	-0.846691	2976320	124293186	127269506	Distal Intergenic	Zm00001d030347	Distal Intergenic	Zm00001d030373
1:12354496-12354795	1:127269357-127269656	0.925203	114914861	12354645	127269506	3' UTR	Zm00001d027731	Distal Intergenic	Zm00001d030373
1:126728124-126728423	1:127269357-127269656	-0.838435	541233	126728273	127269506	Distal Intergenic	Zm00001d030368	Distal Intergenic	Zm00001d030373
1:12141183-12141482	1:127269357-127269656	-0.864868	115128174	12141332	127269506	Promoter (1-2kb)	Zm00001d027720	Distal Intergenic	Zm00001d030373
1:13177115-13177414	1:127269357-127269656	0.829203	114092242	13177264	127269506	Promoter (<=1kb)	Zm00001d027769	Distal Intergenic	Zm00001d030373
1:123434124-123434423	1:127269357-127269656	-0.855164	3835233	123434273	127269506	Promoter (<=1kb)	Zm00001d030340	Distal Intergenic	Zm00001d030373
1:123675335-123675634	1:127269357-127269656	0.801574	3594022	123675484	127269506	Distal Intergenic	Zm00001d030343	Distal Intergenic	Zm00001d030373
1:120206057-120206356	1:127269357-127269656	-0.804217	7063300	120206206	127269506	Distal Intergenic	Zm00001d030297	Distal Intergenic	Zm00001d030373
1:12767958-12768257	1:127269357-127269656	-0.901813	114501399	12768107	127269506	Promoter (<=1kb)	Zm00001d027758	Distal Intergenic	Zm00001d030373
1:124404037-124404336	1:127269357-127269656	0.890654	2865320	124404186	127269506	Exon (Zm00001d030348_T001/Zm00001d030348, exon 4 of 10)	Zm00001d030348	Distal Intergenic	Zm00001d030373
1:12624884-12625183	1:127269357-127269656	-0.92763	114644473	12625033	127269506	Promoter (<=1kb)	Zm00001d027751	Distal Intergenic	Zm00001d030373
1:123882332-123882631	1:127269357-127269656	0.907501	3387025	123882481	127269506	Distal Intergenic	Zm00001d030345	Distal Intergenic	Zm00001d030373
1:12639901-12640200	1:127269357-127269656	-0.844683	114629456	12640050	127269506	Promoter (<=1kb)	Zm00001d027752	Distal Intergenic	Zm00001d030373
1:123787719-123788018	1:127269357-127269656	0.866993	3481638	123787868	127269506	Distal Intergenic	Zm00001d030343	Distal Intergenic	Zm00001d030373
1:123276090-123276389	1:127269357-127269656	0.811735	3993267	123276239	127269506	Exon (Zm00001d030338_T001/Zm00001d030338, exon 1 of 1)	Zm00001d030338	Distal Intergenic	Zm00001d030373
1:12449823-12450122	1:127269357-127269656	-0.811488	114819534	12449972	127269506	Promoter (<=1kb)	Zm00001d027742	Distal Intergenic	Zm00001d030373
1:121867923-121868222	1:127269357-127269656	0.801096	5401434	121868072	127269506	Distal Intergenic	Zm00001d030314	Distal Intergenic	Zm00001d030373
1:125658711-125659010	1:127269357-127269656	-0.816413	1610646	125658860	127269506	3' UTR	Zm00001d030357	Distal Intergenic	Zm00001d030373
1:12534064-12534363	1:127269357-127269656	0.863414	114735293	12534213	127269506	Promoter (<=1kb)	Zm00001d027746	Distal Intergenic	Zm00001d030373
1:12338469-12338768	1:127269357-127269656	0.888497	114930888	12338618	127269506	Intron (Zm00001d027728_T001/Zm00001d027728, intron 4 of 7)	Zm00001d027728	Distal Intergenic	Zm00001d030373
1:122201515-122201814	1:127269357-127269656	0.873607	5067842	122201664	127269506	Exon (Zm00001d030323_T001/Zm00001d030323, exon 1 of 2)	Zm00001d030323	Distal Intergenic	Zm00001d030373
1:12146574-12146873	1:127269357-127269656	0.876453	115122783	12146723	127269506	Promoter (<=1kb)	Zm00001d027721	Distal Intergenic	Zm00001d030373
1:120511794-120512093	1:127269357-127269656	-0.888805	6757563	120511943	127269506	Distal Intergenic	Zm00001d030299	Distal Intergenic	Zm00001d030373
1:13166834-13167133	1:127269357-127269656	0.815597	114102523	13166983	127269506	Promoter (<=1kb)	Zm00001d027768	Distal Intergenic	Zm00001d030373
1:125830449-125830748	1:127269357-127269656	0.820707	1438908	125830598	127269506	Distal Intergenic	Zm00001d030359	Distal Intergenic	Zm00001d030373
1:121506780-121507079	1:127269357-127269656	-0.819177	5762577	121506929	127269506	Distal Intergenic	Zm00001d030311	Distal Intergenic	Zm00001d030373
1:120041672-120041971	1:127269357-127269656	0.936966	7227685	120041821	127269506	Distal Intergenic	Zm00001d030295	Distal Intergenic	Zm00001d030373
1:12931837-12932136	1:127269357-127269656	-0.894008	114337520	12931986	127269506	Distal Intergenic	Zm00001d027759	Distal Intergenic	Zm00001d030373
1:121921163-121921462	1:127269357-127269656	0.803215	5348194	121921312	127269506	Distal Intergenic	Zm00001d030316	Distal Intergenic	Zm00001d030373
1:121008120-121008419	1:127269357-127269656	-0.854258	6261237	121008269	127269506	Promoter (<=1kb)	Zm00001d030303	Distal Intergenic	Zm00001d030373
1:120059853-120060152	1:127269357-127269656	-0.801333	7209504	120060002	127269506	Exon (Zm00001d030295_T001/Zm00001d030295, exon 1 of 2)	Zm00001d030295	Distal Intergenic	Zm00001d030373
1:120512700-120512999	1:127269357-127269656	-0.90932	6756657	120512849	127269506	Distal Intergenic	Zm00001d030299	Distal Intergenic	Zm00001d030373
1:13064652-13064951	1:127269357-127269656	0.814854	114204705	13064801	127269506	Distal Intergenic	Zm00001d027764	Distal Intergenic	Zm00001d030373
1:122753673-122753972	1:127269357-127269656	-0.840358	4515684	122753822	127269506	Promoter (<=1kb)	Zm00001d030329	Distal Intergenic	Zm00001d030373
1:125678493-125678792	1:127269357-127269656	0.856621	1590864	125678642	127269506	Promoter (<=1kb)	Zm00001d030357	Distal Intergenic	Zm00001d030373
1:12533029-12533328	1:127269357-127269656	0.870227	114736328	12533178	127269506	Promoter (<=1kb)	Zm00001d027746	Distal Intergenic	Zm00001d030373
1:12703767-12704066	1:127359383-127359682	-0.895439	114655616	12703916	127359532	Distal Intergenic	Zm00001d027756	Distal Intergenic	Zm00001d030376
1:125239988-125240287	1:127359383-127359682	0.812966	2119395	125240137	127359532	Distal Intergenic	Zm00001d030353	Distal Intergenic	Zm00001d030376
1:124293037-124293336	1:127359383-127359682	0.882646	3066346	124293186	127359532	Distal Intergenic	Zm00001d030347	Distal Intergenic	Zm00001d030376
1:120741585-120741884	1:127359383-127359682	0.86904	6617798	120741734	127359532	Promoter (<=1kb)	Zm00001d030300	Distal Intergenic	Zm00001d030376
1:125658711-125659010	1:127359383-127359682	0.816256	1700672	125658860	127359532	3' UTR	Zm00001d030357	Distal Intergenic	Zm00001d030376
1:12354496-12354795	1:127359383-127359682	-0.93087	115004887	12354645	127359532	3' UTR	Zm00001d027731	Distal Intergenic	Zm00001d030376
1:123546073-123546372	1:127359383-127359682	0.831524	3813310	123546222	127359532	Distal Intergenic	Zm00001d030342	Distal Intergenic	Zm00001d030376
1:123276090-123276389	1:127359383-127359682	-0.804177	4083293	123276239	127359532	Exon (Zm00001d030338_T001/Zm00001d030338, exon 1 of 1)	Zm00001d030338	Distal Intergenic	Zm00001d030376
1:126764077-126764376	1:127359383-127359682	0.809781	595306	126764226	127359532	Downstream (1-2kb)	Zm00001d030368	Distal Intergenic	Zm00001d030376
1:12639901-12640200	1:127359383-127359682	0.909257	114719482	12640050	127359532	Promoter (<=1kb)	Zm00001d027752	Distal Intergenic	Zm00001d030376
1:12534064-12534363	1:127359383-127359682	-0.819984	114825319	12534213	127359532	Promoter (<=1kb)	Zm00001d027746	Distal Intergenic	Zm00001d030376
1:121491167-121491466	1:127359383-127359682	-0.832322	5868216	121491316	127359532	Distal Intergenic	Zm00001d030311	Distal Intergenic	Zm00001d030376
1:12767958-12768257	1:127359383-127359682	0.921369	114591425	12768107	127359532	Promoter (<=1kb)	Zm00001d027758	Distal Intergenic	Zm00001d030376
1:126728124-126728423	1:127359383-127359682	0.909531	631259	126728273	127359532	Distal Intergenic	Zm00001d030368	Distal Intergenic	Zm00001d030376
1:13166834-13167133	1:127359383-127359682	-0.935754	114192549	13166983	127359532	Promoter (<=1kb)	Zm00001d027768	Distal Intergenic	Zm00001d030376
1:123434124-123434423	1:127359383-127359682	0.877461	3925259	123434273	127359532	Promoter (<=1kb)	Zm00001d030340	Distal Intergenic	Zm00001d030376
1:12146574-12146873	1:127359383-127359682	-0.84474	115212809	12146723	127359532	Promoter (<=1kb)	Zm00001d027721	Distal Intergenic	Zm00001d030376
1:12340678-12340977	1:127359383-127359682	0.831879	115018705	12340827	127359532	3' UTR	Zm00001d027729	Distal Intergenic	Zm00001d030376
1:124404037-124404336	1:127359383-127359682	-0.896781	2955346	124404186	127359532	Exon (Zm00001d030348_T001/Zm00001d030348, exon 4 of 10)	Zm00001d030348	Distal Intergenic	Zm00001d030376
1:12330256-12330555	1:127359383-127359682	-0.848439	115029127	12330405	127359532	Promoter (<=1kb)	Zm00001d027727	Distal Intergenic	Zm00001d030376
1:12533029-12533328	1:127359383-127359682	-0.930992	114826354	12533178	127359532	Promoter (<=1kb)	Zm00001d027746	Distal Intergenic	Zm00001d030376
1:12338469-12338768	1:127359383-127359682	-0.957538	115020914	12338618	127359532	Intron (Zm00001d027728_T001/Zm00001d027728, intron 4 of 7)	Zm00001d027728	Distal Intergenic	Zm00001d030376
1:127269357-127269656	1:127359383-127359682	-0.867851	90026	127269506	127359532	Distal Intergenic	Zm00001d030373	Distal Intergenic	Zm00001d030376
1:120206057-120206356	1:127359383-127359682	0.873722	7153326	120206206	127359532	Distal Intergenic	Zm00001d030297	Distal Intergenic	Zm00001d030376
1:12624884-12625183	1:127359383-127359682	0.8958	114734499	12625033	127359532	Promoter (<=1kb)	Zm00001d027751	Distal Intergenic	Zm00001d030376
1:120512700-120512999	1:127359383-127359682	0.86782	6846683	120512849	127359532	Distal Intergenic	Zm00001d030299	Distal Intergenic	Zm00001d030376
1:120511794-120512093	1:127359383-127359682	0.903111	6847589	120511943	127359532	Distal Intergenic	Zm00001d030299	Distal Intergenic	Zm00001d030376
1:124513829-124514128	1:127359383-127359682	0.822613	2845554	124513978	127359532	Exon (Zm00001d030350_T001/Zm00001d030350, exon 2 of 2)	Zm00001d030350	Distal Intergenic	Zm00001d030376
1:123882332-123882631	1:127359383-127359682	-0.94629	3477051	123882481	127359532	Distal Intergenic	Zm00001d030345	Distal Intergenic	Zm00001d030376
1:12658042-12658341	1:127359383-127359682	0.844778	114701341	12658191	127359532	Promoter (<=1kb)	Zm00001d027753	Distal Intergenic	Zm00001d030376
1:122201515-122201814	1:127359383-127359682	-0.802272	5157868	122201664	127359532	Exon (Zm00001d030323_T001/Zm00001d030323, exon 1 of 2)	Zm00001d030323	Distal Intergenic	Zm00001d030376
1:120041672-120041971	1:127359383-127359682	-0.956304	7317711	120041821	127359532	Distal Intergenic	Zm00001d030295	Distal Intergenic	Zm00001d030376
1:123787719-123788018	1:127359383-127359682	-0.876347	3571664	123787868	127359532	Distal Intergenic	Zm00001d030343	Distal Intergenic	Zm00001d030376
1:12931837-12932136	1:127359383-127359682	0.938365	114427546	12931986	127359532	Distal Intergenic	Zm00001d027759	Distal Intergenic	Zm00001d030376
1:12449823-12450122	1:127359383-127359682	0.833499	114909560	12449972	127359532	Promoter (<=1kb)	Zm00001d027742	Distal Intergenic	Zm00001d030376
1:12335534-12335833	1:127359383-127359682	-0.88961	115023849	12335683	127359532	Promoter (<=1kb)	Zm00001d027728	Distal Intergenic	Zm00001d030376
1:125658711-125659010	1:127360298-127360597	0.828413	1701587	125658860	127360447	3' UTR	Zm00001d030357	Distal Intergenic	Zm00001d030376
1:124293037-124293336	1:127360298-127360597	0.820472	3067261	124293186	127360447	Distal Intergenic	Zm00001d030347	Distal Intergenic	Zm00001d030376
1:13177115-13177414	1:127360298-127360597	-0.900169	114183183	13177264	127360447	Promoter (<=1kb)	Zm00001d027769	Distal Intergenic	Zm00001d030376
1:125678493-125678792	1:127360298-127360597	-0.966359	1681805	125678642	127360447	Promoter (<=1kb)	Zm00001d030357	Distal Intergenic	Zm00001d030376
1:126419105-126419404	1:127360298-127360597	-0.806882	941193	126419254	127360447	Distal Intergenic	Zm00001d030363	Distal Intergenic	Zm00001d030376
1:123434124-123434423	1:127360298-127360597	0.850899	3926174	123434273	127360447	Promoter (<=1kb)	Zm00001d030340	Distal Intergenic	Zm00001d030376
1:12533029-12533328	1:127360298-127360597	-0.837929	114827269	12533178	127360447	Promoter (<=1kb)	Zm00001d027746	Distal Intergenic	Zm00001d030376
1:12624884-12625183	1:127360298-127360597	0.900628	114735414	12625033	127360447	Promoter (<=1kb)	Zm00001d027751	Distal Intergenic	Zm00001d030376
1:127269357-127269656	1:127360298-127360597	-0.816255	90941	127269506	127360447	Distal Intergenic	Zm00001d030373	Distal Intergenic	Zm00001d030376
1:12354496-12354795	1:127360298-127360597	-0.885374	115005802	12354645	127360447	3' UTR	Zm00001d027731	Distal Intergenic	Zm00001d030376
1:124404037-124404336	1:127360298-127360597	-0.85373	2956261	124404186	127360447	Exon (Zm00001d030348_T001/Zm00001d030348, exon 4 of 10)	Zm00001d030348	Distal Intergenic	Zm00001d030376
1:123787719-123788018	1:127360298-127360597	-0.835321	3572579	123787868	127360447	Distal Intergenic	Zm00001d030343	Distal Intergenic	Zm00001d030376
1:12532252-12532551	1:127360298-127360597	-0.801081	114828046	12532401	127360447	Downstream (<1kb)	Zm00001d027746	Distal Intergenic	Zm00001d030376
1:12141183-12141482	1:127360298-127360597	0.810899	115219115	12141332	127360447	Promoter (1-2kb)	Zm00001d027720	Distal Intergenic	Zm00001d030376
1:120041672-120041971	1:127360298-127360597	-0.897432	7318626	120041821	127360447	Distal Intergenic	Zm00001d030295	Distal Intergenic	Zm00001d030376
1:12931837-12932136	1:127360298-127360597	0.849624	114428461	12931986	127360447	Distal Intergenic	Zm00001d027759	Distal Intergenic	Zm00001d030376
1:120512700-120512999	1:127360298-127360597	0.926701	6847598	120512849	127360447	Distal Intergenic	Zm00001d030299	Distal Intergenic	Zm00001d030376
1:122753673-122753972	1:127360298-127360597	0.809546	4606625	122753822	127360447	Promoter (<=1kb)	Zm00001d030329	Distal Intergenic	Zm00001d030376
1:123276090-123276389	1:127360298-127360597	-0.893803	4084208	123276239	127360447	Exon (Zm00001d030338_T001/Zm00001d030338, exon 1 of 1)	Zm00001d030338	Distal Intergenic	Zm00001d030376
1:12767958-12768257	1:127360298-127360597	0.846737	114592340	12768107	127360447	Promoter (<=1kb)	Zm00001d027758	Distal Intergenic	Zm00001d030376
1:12639901-12640200	1:127360298-127360597	0.818379	114720397	12640050	127360447	Promoter (<=1kb)	Zm00001d027752	Distal Intergenic	Zm00001d030376
1:123882332-123882631	1:127360298-127360597	-0.860324	3477966	123882481	127360447	Distal Intergenic	Zm00001d030345	Distal Intergenic	Zm00001d030376
1:121867923-121868222	1:127360298-127360597	-0.911833	5492375	121868072	127360447	Distal Intergenic	Zm00001d030314	Distal Intergenic	Zm00001d030376
1:12338469-12338768	1:127360298-127360597	-0.869814	115021829	12338618	127360447	Intron (Zm00001d027728_T001/Zm00001d027728, intron 4 of 7)	Zm00001d027728	Distal Intergenic	Zm00001d030376
1:120511794-120512093	1:127360298-127360597	0.889861	6848504	120511943	127360447	Distal Intergenic	Zm00001d030299	Distal Intergenic	Zm00001d030376
1:12146574-12146873	1:127360298-127360597	-0.802445	115213724	12146723	127360447	Promoter (<=1kb)	Zm00001d027721	Distal Intergenic	Zm00001d030376
1:12449823-12450122	1:127360298-127360597	0.857206	114910475	12449972	127360447	Promoter (<=1kb)	Zm00001d027742	Distal Intergenic	Zm00001d030376
1:126764077-126764376	1:127365707-127366006	0.845571	601630	126764226	127365856	Downstream (1-2kb)	Zm00001d030368	Distal Intergenic	Zm00001d030376
1:125239988-125240287	1:127365707-127366006	0.855587	2125719	125240137	127365856	Distal Intergenic	Zm00001d030353	Distal Intergenic	Zm00001d030376
1:12767958-12768257	1:127365707-127366006	0.902958	114597749	12768107	127365856	Promoter (<=1kb)	Zm00001d027758	Distal Intergenic	Zm00001d030376
1:120206057-120206356	1:127365707-127366006	0.896352	7159650	120206206	127365856	Distal Intergenic	Zm00001d030297	Distal Intergenic	Zm00001d030376
1:13166834-13167133	1:127365707-127366006	-0.910839	114198873	13166983	127365856	Promoter (<=1kb)	Zm00001d027768	Distal Intergenic	Zm00001d030376
1:124513091-124513390	1:127365707-127366006	-0.815015	2852616	124513240	127365856	Downstream (<1kb)	Zm00001d030350	Distal Intergenic	Zm00001d030376
1:12703767-12704066	1:127365707-127366006	-0.925875	114661940	12703916	127365856	Distal Intergenic	Zm00001d027756	Distal Intergenic	Zm00001d030376
1:120512700-120512999	1:127365707-127366006	0.851836	6853007	120512849	127365856	Distal Intergenic	Zm00001d030299	Distal Intergenic	Zm00001d030376
1:123882332-123882631	1:127365707-127366006	-0.919198	3483375	123882481	127365856	Distal Intergenic	Zm00001d030345	Distal Intergenic	Zm00001d030376
1:12330256-12330555	1:127365707-127366006	-0.842563	115035451	12330405	127365856	Promoter (<=1kb)	Zm00001d027727	Distal Intergenic	Zm00001d030376
1:12170773-12171072	1:127365707-127366006	-0.802381	115194934	12170922	127365856	Promoter (<=1kb)	Zm00001d027722	Distal Intergenic	Zm00001d030376
1:124293037-124293336	1:127365707-127366006	0.861677	3072670	124293186	127365856	Distal Intergenic	Zm00001d030347	Distal Intergenic	Zm00001d030376
1:12146574-12146873	1:127365707-127366006	-0.825629	115219133	12146723	127365856	Promoter (<=1kb)	Zm00001d027721	Distal Intergenic	Zm00001d030376
1:124404037-124404336	1:127365707-127366006	-0.869072	2961670	124404186	127365856	Exon (Zm00001d030348_T001/Zm00001d030348, exon 4 of 10)	Zm00001d030348	Distal Intergenic	Zm00001d030376
1:12533029-12533328	1:127365707-127366006	-0.943016	114832678	12533178	127365856	Promoter (<=1kb)	Zm00001d027746	Distal Intergenic	Zm00001d030376
1:127359383-127359682	1:127365707-127366006	0.968176	6324	127359532	127365856	Distal Intergenic	Zm00001d030376	Distal Intergenic	Zm00001d030376
1:12931837-12932136	1:127365707-127366006	0.938679	114433870	12931986	127365856	Distal Intergenic	Zm00001d027759	Distal Intergenic	Zm00001d030376
1:12639901-12640200	1:127365707-127366006	0.911404	114725806	12640050	127365856	Promoter (<=1kb)	Zm00001d027752	Distal Intergenic	Zm00001d030376
1:120741585-120741884	1:127365707-127366006	0.886475	6624122	120741734	127365856	Promoter (<=1kb)	Zm00001d030300	Distal Intergenic	Zm00001d030376
1:120041672-120041971	1:127365707-127366006	-0.928732	7324035	120041821	127365856	Distal Intergenic	Zm00001d030295	Distal Intergenic	Zm00001d030376
1:123434124-123434423	1:127365707-127366006	0.833576	3931583	123434273	127365856	Promoter (<=1kb)	Zm00001d030340	Distal Intergenic	Zm00001d030376
1:12534064-12534363	1:127365707-127366006	-0.837659	114831643	12534213	127365856	Promoter (<=1kb)	Zm00001d027746	Distal Intergenic	Zm00001d030376
1:120511794-120512093	1:127365707-127366006	0.903241	6853913	120511943	127365856	Distal Intergenic	Zm00001d030299	Distal Intergenic	Zm00001d030376
1:123787719-123788018	1:127365707-127366006	-0.844912	3577988	123787868	127365856	Distal Intergenic	Zm00001d030343	Distal Intergenic	Zm00001d030376
1:125359033-125359332	1:127365707-127366006	0.831198	2006674	125359182	127365856	Distal Intergenic	Zm00001d022801	Distal Intergenic	Zm00001d030376
1:127269357-127269656	1:127365707-127366006	-0.837444	96350	127269506	127365856	Distal Intergenic	Zm00001d030373	Distal Intergenic	Zm00001d030376
1:12340678-12340977	1:127365707-127366006	0.860023	115025029	12340827	127365856	3' UTR	Zm00001d027729	Distal Intergenic	Zm00001d030376
1:126728124-126728423	1:127365707-127366006	0.910597	637583	126728273	127365856	Distal Intergenic	Zm00001d030368	Distal Intergenic	Zm00001d030376
1:13023187-13023486	1:127365707-127366006	-0.803592	114342520	13023336	127365856	Promoter (<=1kb)	Zm00001d027760	Distal Intergenic	Zm00001d030376
1:124513829-124514128	1:127365707-127366006	0.839959	2851878	124513978	127365856	Exon (Zm00001d030350_T001/Zm00001d030350, exon 2 of 2)	Zm00001d030350	Distal Intergenic	Zm00001d030376
1:12658042-12658341	1:127365707-127366006	0.870507	114707665	12658191	127365856	Promoter (<=1kb)	Zm00001d027753	Distal Intergenic	Zm00001d030376
1:12354496-12354795	1:127365707-127366006	-0.906592	115011211	12354645	127365856	3' UTR	Zm00001d027731	Distal Intergenic	Zm00001d030376
1:12624884-12625183	1:127365707-127366006	0.859996	114740823	12625033	127365856	Promoter (<=1kb)	Zm00001d027751	Distal Intergenic	Zm00001d030376
1:12335534-12335833	1:127365707-127366006	-0.873091	115030173	12335683	127365856	Promoter (<=1kb)	Zm00001d027728	Distal Intergenic	Zm00001d030376
1:120089997-120090296	1:127365707-127366006	0.809216	7275710	120090146	127365856	Distal Intergenic	Zm00001d030296	Distal Intergenic	Zm00001d030376
1:12338469-12338768	1:127365707-127366006	-0.945158	115027238	12338618	127365856	Intron (Zm00001d027728_T001/Zm00001d027728, intron 4 of 7)	Zm00001d027728	Distal Intergenic	Zm00001d030376
1:13005406-13005705	1:127365707-127366006	-0.852824	114360301	13005555	127365856	Distal Intergenic	Zm00001d027760	Distal Intergenic	Zm00001d030376
1:121491167-121491466	1:127365707-127366006	-0.81915	5874540	121491316	127365856	Distal Intergenic	Zm00001d030311	Distal Intergenic	Zm00001d030376
1:12330256-12330555	1:127366593-127366892	-0.812004	115036337	12330405	127366742	Promoter (<=1kb)	Zm00001d027727	Distal Intergenic	Zm00001d030376
1:122753673-122753972	1:127366593-127366892	0.805971	4612920	122753822	127366742	Promoter (<=1kb)	Zm00001d030329	Distal Intergenic	Zm00001d030376
1:127360298-127360597	1:127366593-127366892	0.811707	6295	127360447	127366742	Distal Intergenic	Zm00001d030376	Distal Intergenic	Zm00001d030376
1:124404037-124404336	1:127366593-127366892	-0.818485	2962556	124404186	127366742	Exon (Zm00001d030348_T001/Zm00001d030348, exon 4 of 10)	Zm00001d030348	Distal Intergenic	Zm00001d030376
1:12288563-12288862	1:127366593-127366892	0.885641	115078030	12288712	127366742	Promoter (<=1kb)	Zm00001d027726	Distal Intergenic	Zm00001d030376
1:124293037-124293336	1:127366593-127366892	0.802511	3073556	124293186	127366742	Distal Intergenic	Zm00001d030347	Distal Intergenic	Zm00001d030376
1:125830449-125830748	1:127366593-127366892	-0.818827	1536144	125830598	127366742	Distal Intergenic	Zm00001d030359	Distal Intergenic	Zm00001d030376
1:123882332-123882631	1:127366593-127366892	-0.856603	3484261	123882481	127366742	Distal Intergenic	Zm00001d030345	Distal Intergenic	Zm00001d030376
1:125678493-125678792	1:127366593-127366892	-0.865396	1688100	125678642	127366742	Promoter (<=1kb)	Zm00001d030357	Distal Intergenic	Zm00001d030376
1:126419105-126419404	1:127366593-127366892	-0.840739	947488	126419254	127366742	Distal Intergenic	Zm00001d030363	Distal Intergenic	Zm00001d030376
1:123434124-123434423	1:127366593-127366892	0.883336	3932469	123434273	127366742	Promoter (<=1kb)	Zm00001d030340	Distal Intergenic	Zm00001d030376
1:127359383-127359682	1:127366593-127366892	0.835149	7210	127359532	127366742	Distal Intergenic	Zm00001d030376	Distal Intergenic	Zm00001d030376
1:12624884-12625183	1:127366593-127366892	0.854985	114741709	12625033	127366742	Promoter (<=1kb)	Zm00001d027751	Distal Intergenic	Zm00001d030376
1:12338469-12338768	1:127366593-127366892	-0.858904	115028124	12338618	127366742	Intron (Zm00001d027728_T001/Zm00001d027728, intron 4 of 7)	Zm00001d027728	Distal Intergenic	Zm00001d030376
1:12449823-12450122	1:127366593-127366892	0.887477	114916770	12449972	127366742	Promoter (<=1kb)	Zm00001d027742	Distal Intergenic	Zm00001d030376
1:123276090-123276389	1:127366593-127366892	-0.850377	4090503	123276239	127366742	Exon (Zm00001d030338_T001/Zm00001d030338, exon 1 of 1)	Zm00001d030338	Distal Intergenic	Zm00001d030376
1:12354496-12354795	1:127366593-127366892	-0.834781	115012097	12354645	127366742	3' UTR	Zm00001d027731	Distal Intergenic	Zm00001d030376
1:12359786-12360085	1:127366593-127366892	0.844948	115006807	12359935	127366742	Promoter (<=1kb)	Zm00001d027731	Distal Intergenic	Zm00001d030376
1:125658711-125659010	1:127366593-127366892	0.83705	1707882	125658860	127366742	3' UTR	Zm00001d030357	Distal Intergenic	Zm00001d030376
1:123787719-123788018	1:127366593-127366892	-0.816937	3578874	123787868	127366742	Distal Intergenic	Zm00001d030343	Distal Intergenic	Zm00001d030376
1:13166834-13167133	1:127366593-127366892	-0.833125	114199759	13166983	127366742	Promoter (<=1kb)	Zm00001d027768	Distal Intergenic	Zm00001d030376
1:13177115-13177414	1:127366593-127366892	-0.837509	114189478	13177264	127366742	Promoter (<=1kb)	Zm00001d027769	Distal Intergenic	Zm00001d030376
1:121867923-121868222	1:127366593-127366892	-0.865895	5498670	121868072	127366742	Distal Intergenic	Zm00001d030314	Distal Intergenic	Zm00001d030376
1:120041672-120041971	1:127366593-127366892	-0.870861	7324921	120041821	127366742	Distal Intergenic	Zm00001d030295	Distal Intergenic	Zm00001d030376
1:13071876-13072175	1:127366593-127366892	0.879472	114294717	13072025	127366742	Distal Intergenic	Zm00001d027764	Distal Intergenic	Zm00001d030376
1:13006361-13006660	1:127555768-127556067	-0.859462	114549407	13006510	127555917	Distal Intergenic	Zm00001d027760	Exon (Zm00001d030381_T001/Zm00001d030381, exon 2 of 6)	Zm00001d030381
1:13005406-13005705	1:127555768-127556067	-0.873466	114550362	13005555	127555917	Distal Intergenic	Zm00001d027760	Exon (Zm00001d030381_T001/Zm00001d030381, exon 2 of 6)	Zm00001d030381
1:125359033-125359332	1:127555768-127556067	0.822564	2196735	125359182	127555917	Distal Intergenic	Zm00001d022801	Exon (Zm00001d030381_T001/Zm00001d030381, exon 2 of 6)	Zm00001d030381
1:12149049-12149348	1:127555768-127556067	-0.87524	115406719	12149198	127555917	Distal Intergenic	Zm00001d027721	Exon (Zm00001d030381_T001/Zm00001d030381, exon 2 of 6)	Zm00001d030381
1:13055725-13056024	1:127555768-127556067	-0.841857	114500043	13055874	127555917	Distal Intergenic	Zm00001d027763	Exon (Zm00001d030381_T001/Zm00001d030381, exon 2 of 6)	Zm00001d030381
1:12042409-12042708	1:127555768-127556067	0.819162	115513359	12042558	127555917	Promoter (<=1kb)	Zm00001d027717	Exon (Zm00001d030381_T001/Zm00001d030381, exon 2 of 6)	Zm00001d030381
1:126276426-126276725	1:127555768-127556067	0.81722	1279342	126276575	127555917	Distal Intergenic	Zm00001d030362	Exon (Zm00001d030381_T001/Zm00001d030381, exon 2 of 6)	Zm00001d030381
1:121117164-121117463	1:127555768-127556067	0.832824	6438604	121117313	127555917	Distal Intergenic	Zm00001d030304	Exon (Zm00001d030381_T001/Zm00001d030381, exon 2 of 6)	Zm00001d030381
1:12170773-12171072	1:127555768-127556067	-0.816634	115384995	12170922	127555917	Promoter (<=1kb)	Zm00001d027722	Exon (Zm00001d030381_T001/Zm00001d030381, exon 2 of 6)	Zm00001d030381
1:13052086-13052385	1:127555768-127556067	-0.844246	114503682	13052235	127555917	Promoter (<=1kb)	Zm00001d027763	Exon (Zm00001d030381_T001/Zm00001d030381, exon 2 of 6)	Zm00001d030381
1:13175247-13175546	1:127555768-127556067	-0.824234	114380521	13175396	127555917	Promoter (1-2kb)	Zm00001d027769	Exon (Zm00001d030381_T001/Zm00001d030381, exon 2 of 6)	Zm00001d030381
1:12534064-12534363	1:127555768-127556067	-0.852295	115021704	12534213	127555917	Promoter (<=1kb)	Zm00001d027746	Exon (Zm00001d030381_T001/Zm00001d030381, exon 2 of 6)	Zm00001d030381
1:12437572-12437871	1:127555768-127556067	0.817879	115118196	12437721	127555917	Distal Intergenic	Zm00001d027740	Exon (Zm00001d030381_T001/Zm00001d030381, exon 2 of 6)	Zm00001d030381
1:12401115-12401414	1:12764761-12765060	-0.851771	363646	12401264	12764910	Promoter (<=1kb)	Zm00001d027739	Distal Intergenic	Zm00001d022674
1:12208044-12208343	1:12764761-12765060	0.879127	556717	12208193	12764910	Distal Intergenic	Zm00001d027723	Distal Intergenic	Zm00001d022674
1:12439109-12439408	1:12764761-12765060	-0.808479	325652	12439258	12764910	Distal Intergenic	Zm00001d027740	Distal Intergenic	Zm00001d022674
1:12364645-12364944	1:12764761-12765060	-0.897511	400116	12364794	12764910	Promoter (<=1kb)	Zm00001d027733	Distal Intergenic	Zm00001d022674
1:12375295-12375594	1:12764761-12765060	-0.879992	389466	12375444	12764910	5' UTR	Zm00001d027734	Distal Intergenic	Zm00001d022674
1:12359786-12360085	1:12764761-12765060	-0.870043	404975	12359935	12764910	Promoter (<=1kb)	Zm00001d027731	Distal Intergenic	Zm00001d022674
1:12399487-12399786	1:12764761-12765060	-0.874371	365274	12399636	12764910	Downstream (<1kb)	Zm00001d027739	Distal Intergenic	Zm00001d022674
1:12352857-12353156	1:12764761-12765060	-0.80355	411904	12353006	12764910	Promoter (<=1kb)	ENSRNA049440072	Distal Intergenic	Zm00001d022674
1:12180339-12180638	1:12764761-12765060	-0.888254	584422	12180488	12764910	Promoter (<=1kb)	Zm00001d027723	Distal Intergenic	Zm00001d022674
1:12141183-12141482	1:12767958-12768257	0.84063	626775	12141332	12768107	Promoter (1-2kb)	Zm00001d027720	Promoter (<=1kb)	Zm00001d027758
1:12170773-12171072	1:12767958-12768257	-0.805831	597185	12170922	12768107	Promoter (<=1kb)	Zm00001d027722	Promoter (<=1kb)	Zm00001d027758
1:12354496-12354795	1:12767958-12768257	-0.954154	413462	12354645	12768107	3' UTR	Zm00001d027731	Promoter (<=1kb)	Zm00001d027758
1:12449823-12450122	1:12767958-12768257	0.833128	318135	12449972	12768107	Promoter (<=1kb)	Zm00001d027742	Promoter (<=1kb)	Zm00001d027758
1:12658042-12658341	1:12767958-12768257	0.838711	109916	12658191	12768107	Promoter (<=1kb)	Zm00001d027753	Promoter (<=1kb)	Zm00001d027758
1:12340678-12340977	1:12767958-12768257	0.818997	427280	12340827	12768107	3' UTR	Zm00001d027729	Promoter (<=1kb)	Zm00001d027758
1:12534064-12534363	1:12767958-12768257	-0.905942	233894	12534213	12768107	Promoter (<=1kb)	Zm00001d027746	Promoter (<=1kb)	Zm00001d027758
1:12338469-12338768	1:12767958-12768257	-0.946611	429489	12338618	12768107	Intron (Zm00001d027728_T001/Zm00001d027728, intron 4 of 7)	Zm00001d027728	Promoter (<=1kb)	Zm00001d027758
1:12703767-12704066	1:12767958-12768257	-0.873978	64191	12703916	12768107	Distal Intergenic	Zm00001d027756	Promoter (<=1kb)	Zm00001d027758
1:12146574-12146873	1:12767958-12768257	-0.892339	621384	12146723	12768107	Promoter (<=1kb)	Zm00001d027721	Promoter (<=1kb)	Zm00001d027758
1:12624884-12625183	1:12767958-12768257	0.934918	143074	12625033	12768107	Promoter (<=1kb)	Zm00001d027751	Promoter (<=1kb)	Zm00001d027758
1:12639901-12640200	1:12767958-12768257	0.909882	128057	12640050	12768107	Promoter (<=1kb)	Zm00001d027752	Promoter (<=1kb)	Zm00001d027758
1:12533029-12533328	1:12767958-12768257	-0.944078	234929	12533178	12768107	Promoter (<=1kb)	Zm00001d027746	Promoter (<=1kb)	Zm00001d027758
1:12354496-12354795	1:127801712-127802011	-0.803841	115447216	12354645	127801861	3' UTR	Zm00001d027731	Distal Intergenic	Zm00001d030382
1:12146574-12146873	1:127801712-127802011	-0.818192	115655138	12146723	127801861	Promoter (<=1kb)	Zm00001d027721	Distal Intergenic	Zm00001d030382
1:12534064-12534363	1:127801712-127802011	-0.887576	115267648	12534213	127801861	Promoter (<=1kb)	Zm00001d027746	Distal Intergenic	Zm00001d030382
1:121506780-121507079	1:127801712-127802011	0.824062	6294932	121506929	127801861	Distal Intergenic	Zm00001d030311	Distal Intergenic	Zm00001d030382
1:12532252-12532551	1:127801712-127802011	-0.861326	115269460	12532401	127801861	Downstream (<1kb)	Zm00001d027746	Distal Intergenic	Zm00001d030382
1:122201515-122201814	1:127801712-127802011	-0.836579	5600197	122201664	127801861	Exon (Zm00001d030323_T001/Zm00001d030323, exon 1 of 2)	Zm00001d030323	Distal Intergenic	Zm00001d030382
1:120512700-120512999	1:127801712-127802011	0.834938	7289012	120512849	127801861	Distal Intergenic	Zm00001d030299	Distal Intergenic	Zm00001d030382
1:12624884-12625183	1:127801712-127802011	0.814439	115176828	12625033	127801861	Promoter (<=1kb)	Zm00001d027751	Distal Intergenic	Zm00001d030382
1:12437572-12437871	1:127801712-127802011	0.803627	115364140	12437721	127801861	Distal Intergenic	Zm00001d027740	Distal Intergenic	Zm00001d030382
1:127269357-127269656	1:127801712-127802011	-0.804027	532355	127269506	127801861	Distal Intergenic	Zm00001d030373	Distal Intergenic	Zm00001d030382
1:121921163-121921462	1:127801712-127802011	-0.873404	5880549	121921312	127801861	Distal Intergenic	Zm00001d030316	Distal Intergenic	Zm00001d030382
1:120512700-120512999	1:128264806-128265105	0.816825	7752106	120512849	128264955	Distal Intergenic	Zm00001d030299	Distal Intergenic	Zm00001d030388
1:120206057-120206356	1:128264806-128265105	0.820406	8058749	120206206	128264955	Distal Intergenic	Zm00001d030297	Distal Intergenic	Zm00001d030388
1:12534064-12534363	1:128264806-128265105	-0.829699	115730742	12534213	128264955	Promoter (<=1kb)	Zm00001d027746	Distal Intergenic	Zm00001d030388
1:123384119-123384418	1:128264806-128265105	0.809366	4880687	123384268	128264955	3' UTR	Zm00001d030340	Distal Intergenic	Zm00001d030388
1:12703767-12704066	1:128264806-128265105	-0.810589	115561039	12703916	128264955	Distal Intergenic	Zm00001d027756	Distal Intergenic	Zm00001d030388
1:13005406-13005705	1:128264806-128265105	-0.809967	115259400	13005555	128264955	Distal Intergenic	Zm00001d027760	Distal Intergenic	Zm00001d030388
1:12533029-12533328	1:128264806-128265105	-0.826053	115731777	12533178	128264955	Promoter (<=1kb)	Zm00001d027746	Distal Intergenic	Zm00001d030388
1:120511794-120512093	1:128264806-128265105	0.83486	7753012	120511943	128264955	Distal Intergenic	Zm00001d030299	Distal Intergenic	Zm00001d030388
1:12170773-12171072	1:128264806-128265105	-0.86769	116094033	12170922	128264955	Promoter (<=1kb)	Zm00001d027722	Distal Intergenic	Zm00001d030388
1:123882332-123882631	1:128761727-128762026	-0.817971	4879395	123882481	128761876	Distal Intergenic	Zm00001d030345	Distal Intergenic	Zm00001d030391
1:120512700-120512999	1:128761727-128762026	0.808423	8249027	120512849	128761876	Distal Intergenic	Zm00001d030299	Distal Intergenic	Zm00001d030391
1:123434124-123434423	1:128761727-128762026	0.80243	5327603	123434273	128761876	Promoter (<=1kb)	Zm00001d030340	Distal Intergenic	Zm00001d030391
1:12624884-12625183	1:128761727-128762026	0.846134	116136843	12625033	128761876	Promoter (<=1kb)	Zm00001d027751	Distal Intergenic	Zm00001d030391
1:125678493-125678792	1:128761727-128762026	-0.820866	3083234	125678642	128761876	Promoter (<=1kb)	Zm00001d030357	Distal Intergenic	Zm00001d030391
1:13177115-13177414	1:128761727-128762026	-0.804905	115584612	13177264	128761876	Promoter (<=1kb)	Zm00001d027769	Distal Intergenic	Zm00001d030391
1:127360298-127360597	1:128761727-128762026	0.80808	1401429	127360447	128761876	Distal Intergenic	Zm00001d030376	Distal Intergenic	Zm00001d030391
1:120041672-120041971	1:128761727-128762026	-0.841343	8720055	120041821	128761876	Distal Intergenic	Zm00001d030295	Distal Intergenic	Zm00001d030391
1:127269357-127269656	1:128761727-128762026	-0.817371	1492370	127269506	128761876	Distal Intergenic	Zm00001d030373	Distal Intergenic	Zm00001d030391
1:12767958-12768257	1:128761727-128762026	0.815927	115993769	12768107	128761876	Promoter (<=1kb)	Zm00001d027758	Distal Intergenic	Zm00001d030391
1:12354496-12354795	1:128761727-128762026	-0.824472	116407231	12354645	128761876	3' UTR	Zm00001d027731	Distal Intergenic	Zm00001d030391
1:12338469-12338768	1:128761727-128762026	-0.802113	116423258	12338618	128761876	Intron (Zm00001d027728_T001/Zm00001d027728, intron 4 of 7)	Zm00001d027728	Distal Intergenic	Zm00001d030391
1:127366593-127366892	1:128761727-128762026	0.80565	1395134	127366742	128761876	Distal Intergenic	Zm00001d030376	Distal Intergenic	Zm00001d030391
1:13139064-13139363	1:128775900-128776199	0.815283	115636836	13139213	128776049	Exon (Zm00001d027766_T001/Zm00001d027766, exon 2 of 2)	Zm00001d027766	Distal Intergenic	Zm00001d030391
1:121171990-121172289	1:128775900-128776199	0.809465	7603910	121172139	128776049	Promoter (<=1kb)	Zm00001d030304	Distal Intergenic	Zm00001d030391
1:127366593-127366892	1:128775900-128776199	0.810649	1409307	127366742	128776049	Distal Intergenic	Zm00001d030376	Distal Intergenic	Zm00001d030391
1:12208044-12208343	1:128775900-128776199	-0.815017	116567856	12208193	128776049	Distal Intergenic	Zm00001d027723	Distal Intergenic	Zm00001d030391
1:12288563-12288862	1:128775900-128776199	0.832752	116487337	12288712	128776049	Promoter (<=1kb)	Zm00001d027726	Distal Intergenic	Zm00001d030391
1:12375295-12375594	1:128775900-128776199	0.828103	116400605	12375444	128776049	5' UTR	Zm00001d027734	Distal Intergenic	Zm00001d030391
1:12359786-12360085	1:128775900-128776199	0.812383	116416114	12359935	128776049	Promoter (<=1kb)	Zm00001d027731	Distal Intergenic	Zm00001d030391
1:13071876-13072175	1:128775900-128776199	0.803067	115704024	13072025	128776049	Distal Intergenic	Zm00001d027764	Distal Intergenic	Zm00001d030391
1:12931837-12932136	1:128832108-128832407	-0.967668	115900271	12931986	128832257	Distal Intergenic	Zm00001d027759	Distal Intergenic	Zm00001d030391
1:122201515-122201814	1:128832108-128832407	0.850576	6630593	122201664	128832257	Exon (Zm00001d030323_T001/Zm00001d030323, exon 1 of 2)	Zm00001d030323	Distal Intergenic	Zm00001d030391
1:120059853-120060152	1:128832108-128832407	-0.823675	8772255	120060002	128832257	Exon (Zm00001d030295_T001/Zm00001d030295, exon 1 of 2)	Zm00001d030295	Distal Intergenic	Zm00001d030391
1:12354496-12354795	1:128832108-128832407	0.975858	116477612	12354645	128832257	3' UTR	Zm00001d027731	Distal Intergenic	Zm00001d030391
1:13005406-13005705	1:128832108-128832407	0.811263	115826702	13005555	128832257	Distal Intergenic	Zm00001d027760	Distal Intergenic	Zm00001d030391
1:123276090-123276389	1:128832108-128832407	0.885017	5556018	123276239	128832257	Exon (Zm00001d030338_T001/Zm00001d030338, exon 1 of 1)	Zm00001d030338	Distal Intergenic	Zm00001d030391
1:123882332-123882631	1:128832108-128832407	0.974049	4949776	123882481	128832257	Distal Intergenic	Zm00001d030345	Distal Intergenic	Zm00001d030391
1:122753673-122753972	1:128832108-128832407	-0.83059	6078435	122753822	128832257	Promoter (<=1kb)	Zm00001d030329	Distal Intergenic	Zm00001d030391
1:12141183-12141482	1:128832108-128832407	-0.848394	116690925	12141332	128832257	Promoter (1-2kb)	Zm00001d027720	Distal Intergenic	Zm00001d030391
1:12767958-12768257	1:128832108-128832407	-0.96723	116064150	12768107	128832257	Promoter (<=1kb)	Zm00001d027758	Distal Intergenic	Zm00001d030391
1:127359383-127359682	1:128832108-128832407	-0.964212	1472725	127359532	128832257	Distal Intergenic	Zm00001d030376	Distal Intergenic	Zm00001d030391
1:12624884-12625183	1:128832108-128832407	-0.953662	116207224	12625033	128832257	Promoter (<=1kb)	Zm00001d027751	Distal Intergenic	Zm00001d030391
1:13166834-13167133	1:128832108-128832407	0.900661	115665274	13166983	128832257	Promoter (<=1kb)	Zm00001d027768	Distal Intergenic	Zm00001d030391
1:124293037-124293336	1:128832108-128832407	-0.916625	4539071	124293186	128832257	Distal Intergenic	Zm00001d030347	Distal Intergenic	Zm00001d030391
1:12703767-12704066	1:128832108-128832407	0.912945	116128341	12703916	128832257	Distal Intergenic	Zm00001d027756	Distal Intergenic	Zm00001d030391
1:123787719-123788018	1:128832108-128832407	0.916731	5044389	123787868	128832257	Distal Intergenic	Zm00001d030343	Distal Intergenic	Zm00001d030391
1:120206057-120206356	1:128832108-128832407	-0.908252	8626051	120206206	128832257	Distal Intergenic	Zm00001d030297	Distal Intergenic	Zm00001d030391
1:125359033-125359332	1:128832108-128832407	-0.805423	3473075	125359182	128832257	Distal Intergenic	Zm00001d022801	Distal Intergenic	Zm00001d030391
1:124404037-124404336	1:128832108-128832407	0.939102	4428071	124404186	128832257	Exon (Zm00001d030348_T001/Zm00001d030348, exon 4 of 10)	Zm00001d030348	Distal Intergenic	Zm00001d030391
1:128761727-128762026	1:128832108-128832407	-0.838001	70381	128761876	128832257	Distal Intergenic	Zm00001d030391	Distal Intergenic	Zm00001d030391
1:120512700-120512999	1:128832108-128832407	-0.950125	8319408	120512849	128832257	Distal Intergenic	Zm00001d030299	Distal Intergenic	Zm00001d030391
1:126728124-126728423	1:128832108-128832407	-0.947721	2103984	126728273	128832257	Distal Intergenic	Zm00001d030368	Distal Intergenic	Zm00001d030391
1:126764077-126764376	1:128832108-128832407	-0.823745	2068031	126764226	128832257	Downstream (1-2kb)	Zm00001d030368	Distal Intergenic	Zm00001d030391
1:12639901-12640200	1:128832108-128832407	-0.935346	116192207	12640050	128832257	Promoter (<=1kb)	Zm00001d027752	Distal Intergenic	Zm00001d030391
1:12170773-12171072	1:128832108-128832407	0.808749	116661335	12170922	128832257	Promoter (<=1kb)	Zm00001d027722	Distal Intergenic	Zm00001d030391
1:127360298-127360597	1:128832108-128832407	-0.897145	1471810	127360447	128832257	Distal Intergenic	Zm00001d030376	Distal Intergenic	Zm00001d030391
1:124513091-124513390	1:128832108-128832407	0.807232	4319017	124513240	128832257	Downstream (<1kb)	Zm00001d030350	Distal Intergenic	Zm00001d030391
1:12146574-12146873	1:128832108-128832407	0.889131	116685534	12146723	128832257	Promoter (<=1kb)	Zm00001d027721	Distal Intergenic	Zm00001d030391
1:121008120-121008419	1:128832108-128832407	-0.82882	7823988	121008269	128832257	Promoter (<=1kb)	Zm00001d030303	Distal Intergenic	Zm00001d030391
1:12533029-12533328	1:128832108-128832407	0.960918	116299079	12533178	128832257	Promoter (<=1kb)	Zm00001d027746	Distal Intergenic	Zm00001d030391
1:120511794-120512093	1:128832108-128832407	-0.962183	8320314	120511943	128832257	Distal Intergenic	Zm00001d030299	Distal Intergenic	Zm00001d030391
1:126419105-126419404	1:128832108-128832407	0.840205	2413003	126419254	128832257	Distal Intergenic	Zm00001d030363	Distal Intergenic	Zm00001d030391
1:12330256-12330555	1:128832108-128832407	0.828438	116501852	12330405	128832257	Promoter (<=1kb)	Zm00001d027727	Distal Intergenic	Zm00001d030391
1:121867923-121868222	1:128832108-128832407	0.840231	6964185	121868072	128832257	Distal Intergenic	Zm00001d030314	Distal Intergenic	Zm00001d030391
1:123546073-123546372	1:128832108-128832407	-0.817441	5286035	123546222	128832257	Distal Intergenic	Zm00001d030342	Distal Intergenic	Zm00001d030391
1:123821085-123821384	1:128832108-128832407	0.824286	5011023	123821234	128832257	Distal Intergenic	Zm00001d030345	Distal Intergenic	Zm00001d030391
1:123434124-123434423	1:128832108-128832407	-0.918638	5397984	123434273	128832257	Promoter (<=1kb)	Zm00001d030340	Distal Intergenic	Zm00001d030391
1:124513829-124514128	1:128832108-128832407	-0.831938	4318279	124513978	128832257	Exon (Zm00001d030350_T001/Zm00001d030350, exon 2 of 2)	Zm00001d030350	Distal Intergenic	Zm00001d030391
1:125658711-125659010	1:128832108-128832407	-0.866529	3173397	125658860	128832257	3' UTR	Zm00001d030357	Distal Intergenic	Zm00001d030391
1:125830449-125830748	1:128832108-128832407	0.829007	3001659	125830598	128832257	Distal Intergenic	Zm00001d030359	Distal Intergenic	Zm00001d030391
1:12338469-12338768	1:128832108-128832407	0.986879	116493639	12338618	128832257	Intron (Zm00001d027728_T001/Zm00001d027728, intron 4 of 7)	Zm00001d027728	Distal Intergenic	Zm00001d030391
1:121506780-121507079	1:128832108-128832407	-0.838863	7325328	121506929	128832257	Distal Intergenic	Zm00001d030311	Distal Intergenic	Zm00001d030391
1:120041672-120041971	1:128832108-128832407	0.995904	8790436	120041821	128832257	Distal Intergenic	Zm00001d030295	Distal Intergenic	Zm00001d030391
1:12534064-12534363	1:128832108-128832407	0.87765	116298044	12534213	128832257	Promoter (<=1kb)	Zm00001d027746	Distal Intergenic	Zm00001d030391
1:121491167-121491466	1:128832108-128832407	0.858016	7340941	121491316	128832257	Distal Intergenic	Zm00001d030311	Distal Intergenic	Zm00001d030391
1:127269357-127269656	1:128832108-128832407	0.925591	1562751	127269506	128832257	Distal Intergenic	Zm00001d030373	Distal Intergenic	Zm00001d030391
1:127365707-127366006	1:128832108-128832407	-0.943579	1466401	127365856	128832257	Distal Intergenic	Zm00001d030376	Distal Intergenic	Zm00001d030391
1:12340678-12340977	1:128832108-128832407	-0.845997	116491430	12340827	128832257	3' UTR	Zm00001d027729	Distal Intergenic	Zm00001d030391
1:120741585-120741884	1:128832108-128832407	-0.837425	8090523	120741734	128832257	Promoter (<=1kb)	Zm00001d030300	Distal Intergenic	Zm00001d030391
1:127366593-127366892	1:128832108-128832407	-0.879587	1465515	127366742	128832257	Distal Intergenic	Zm00001d030376	Distal Intergenic	Zm00001d030391
1:12449823-12450122	1:128832108-128832407	-0.88937	116382285	12449972	128832257	Promoter (<=1kb)	Zm00001d027742	Distal Intergenic	Zm00001d030391
1:120089997-120090296	1:128832108-128832407	-0.825451	8742111	120090146	128832257	Distal Intergenic	Zm00001d030296	Distal Intergenic	Zm00001d030391
1:13177115-13177414	1:128832108-128832407	0.863371	115654993	13177264	128832257	Promoter (<=1kb)	Zm00001d027769	Distal Intergenic	Zm00001d030391
1:12658042-12658341	1:128832108-128832407	-0.860006	116174066	12658191	128832257	Promoter (<=1kb)	Zm00001d027753	Distal Intergenic	Zm00001d030391
1:125678493-125678792	1:128832108-128832407	0.90598	3153615	125678642	128832257	Promoter (<=1kb)	Zm00001d030357	Distal Intergenic	Zm00001d030391
1:12639901-12640200	1:128839770-128840069	-0.935987	116199869	12640050	128839919	Promoter (<=1kb)	Zm00001d027752	Promoter (<=1kb)	Zm00001d030391
1:12703767-12704066	1:128839770-128840069	0.926392	116136003	12703916	128839919	Distal Intergenic	Zm00001d027756	Promoter (<=1kb)	Zm00001d030391
1:13005406-13005705	1:128839770-128840069	0.815089	115834364	13005555	128839919	Distal Intergenic	Zm00001d027760	Promoter (<=1kb)	Zm00001d030391
1:12767958-12768257	1:128839770-128840069	-0.954797	116071812	12768107	128839919	Promoter (<=1kb)	Zm00001d027758	Promoter (<=1kb)	Zm00001d030391
1:120059853-120060152	1:128839770-128840069	-0.806297	8779917	120060002	128839919	Exon (Zm00001d030295_T001/Zm00001d030295, exon 1 of 2)	Zm00001d030295	Promoter (<=1kb)	Zm00001d030391
1:123882332-123882631	1:128839770-128840069	0.963149	4957438	123882481	128839919	Distal Intergenic	Zm00001d030345	Promoter (<=1kb)	Zm00001d030391
1:13166834-13167133	1:128839770-128840069	0.902445	115672936	13166983	128839919	Promoter (<=1kb)	Zm00001d027768	Promoter (<=1kb)	Zm00001d030391
1:122753673-122753972	1:128839770-128840069	-0.800265	6086097	122753822	128839919	Promoter (<=1kb)	Zm00001d030329	Promoter (<=1kb)	Zm00001d030391
1:13177115-13177414	1:128839770-128840069	0.853817	115662655	13177264	128839919	Promoter (<=1kb)	Zm00001d027769	Promoter (<=1kb)	Zm00001d030391
1:124404037-124404336	1:128839770-128840069	0.924526	4435733	124404186	128839919	Exon (Zm00001d030348_T001/Zm00001d030348, exon 4 of 10)	Zm00001d030348	Promoter (<=1kb)	Zm00001d030391
1:127359383-127359682	1:128839770-128840069	-0.961768	1480387	127359532	128839919	Distal Intergenic	Zm00001d030376	Promoter (<=1kb)	Zm00001d030391
1:12330256-12330555	1:128839770-128840069	0.857499	116509514	12330405	128839919	Promoter (<=1kb)	Zm00001d027727	Promoter (<=1kb)	Zm00001d030391
1:126728124-126728423	1:128839770-128840069	-0.942404	2111646	126728273	128839919	Distal Intergenic	Zm00001d030368	Promoter (<=1kb)	Zm00001d030391
1:122201515-122201814	1:128839770-128840069	0.815296	6638255	122201664	128839919	Exon (Zm00001d030323_T001/Zm00001d030323, exon 1 of 2)	Zm00001d030323	Promoter (<=1kb)	Zm00001d030391
1:12931837-12932136	1:128839770-128840069	-0.961334	115907933	12931986	128839919	Distal Intergenic	Zm00001d027759	Promoter (<=1kb)	Zm00001d030391
1:123434124-123434423	1:128839770-128840069	-0.908993	5405646	123434273	128839919	Promoter (<=1kb)	Zm00001d030340	Promoter (<=1kb)	Zm00001d030391
1:128832108-128832407	1:128839770-128840069	0.99194	7662	128832257	128839919	Distal Intergenic	Zm00001d030391	Promoter (<=1kb)	Zm00001d030391
1:123276090-123276389	1:128839770-128840069	0.884836	5563680	123276239	128839919	Exon (Zm00001d030338_T001/Zm00001d030338, exon 1 of 1)	Zm00001d030338	Promoter (<=1kb)	Zm00001d030391
1:12624884-12625183	1:128839770-128840069	-0.935993	116214886	12625033	128839919	Promoter (<=1kb)	Zm00001d027751	Promoter (<=1kb)	Zm00001d030391
1:125359033-125359332	1:128839770-128840069	-0.805809	3480737	125359182	128839919	Distal Intergenic	Zm00001d022801	Promoter (<=1kb)	Zm00001d030391
1:120512700-120512999	1:128839770-128840069	-0.936514	8327070	120512849	128839919	Distal Intergenic	Zm00001d030299	Promoter (<=1kb)	Zm00001d030391
1:127360298-127360597	1:128839770-128840069	-0.886739	1479472	127360447	128839919	Distal Intergenic	Zm00001d030376	Promoter (<=1kb)	Zm00001d030391
1:128761727-128762026	1:128839770-128840069	-0.827949	78043	128761876	128839919	Distal Intergenic	Zm00001d030391	Promoter (<=1kb)	Zm00001d030391
1:123821085-123821384	1:128839770-128840069	0.816771	5018685	123821234	128839919	Distal Intergenic	Zm00001d030345	Promoter (<=1kb)	Zm00001d030391
1:12170773-12171072	1:128839770-128840069	0.822634	116668997	12170922	128839919	Promoter (<=1kb)	Zm00001d027722	Promoter (<=1kb)	Zm00001d030391
1:124293037-124293336	1:128839770-128840069	-0.908837	4546733	124293186	128839919	Distal Intergenic	Zm00001d030347	Promoter (<=1kb)	Zm00001d030391
1:12141183-12141482	1:128839770-128840069	-0.816422	116698587	12141332	128839919	Promoter (1-2kb)	Zm00001d027720	Promoter (<=1kb)	Zm00001d030391
1:12449823-12450122	1:128839770-128840069	-0.887936	116389947	12449972	128839919	Promoter (<=1kb)	Zm00001d027742	Promoter (<=1kb)	Zm00001d030391
1:125678493-125678792	1:128839770-128840069	0.898666	3161277	125678642	128839919	Promoter (<=1kb)	Zm00001d030357	Promoter (<=1kb)	Zm00001d030391
1:123787719-123788018	1:128839770-128840069	0.902902	5052051	123787868	128839919	Distal Intergenic	Zm00001d030343	Promoter (<=1kb)	Zm00001d030391
1:12146574-12146873	1:128839770-128840069	0.864888	116693196	12146723	128839919	Promoter (<=1kb)	Zm00001d027721	Promoter (<=1kb)	Zm00001d030391
1:12534064-12534363	1:128839770-128840069	0.858344	116305706	12534213	128839919	Promoter (<=1kb)	Zm00001d027746	Promoter (<=1kb)	Zm00001d030391
1:121506780-121507079	1:128839770-128840069	-0.820167	7332990	121506929	128839919	Distal Intergenic	Zm00001d030311	Promoter (<=1kb)	Zm00001d030391
1:126419105-126419404	1:128839770-128840069	0.83189	2420665	126419254	128839919	Distal Intergenic	Zm00001d030363	Promoter (<=1kb)	Zm00001d030391
1:127365707-127366006	1:128839770-128840069	-0.945216	1474063	127365856	128839919	Distal Intergenic	Zm00001d030376	Promoter (<=1kb)	Zm00001d030391
1:120511794-120512093	1:128839770-128840069	-0.957625	8327976	120511943	128839919	Distal Intergenic	Zm00001d030299	Promoter (<=1kb)	Zm00001d030391
1:120741585-120741884	1:128839770-128840069	-0.834093	8098185	120741734	128839919	Promoter (<=1kb)	Zm00001d030300	Promoter (<=1kb)	Zm00001d030391
1:12533029-12533328	1:128839770-128840069	0.960696	116306741	12533178	128839919	Promoter (<=1kb)	Zm00001d027746	Promoter (<=1kb)	Zm00001d030391
1:126764077-126764376	1:128839770-128840069	-0.827399	2075693	126764226	128839919	Downstream (1-2kb)	Zm00001d030368	Promoter (<=1kb)	Zm00001d030391
1:124513091-124513390	1:128839770-128840069	0.800084	4326679	124513240	128839919	Downstream (<1kb)	Zm00001d030350	Promoter (<=1kb)	Zm00001d030391
1:120089997-120090296	1:128839770-128840069	-0.821153	8749773	120090146	128839919	Distal Intergenic	Zm00001d030296	Promoter (<=1kb)	Zm00001d030391
1:125830449-125830748	1:128839770-128840069	0.809319	3009321	125830598	128839919	Distal Intergenic	Zm00001d030359	Promoter (<=1kb)	Zm00001d030391
1:120206057-120206356	1:128839770-128840069	-0.914483	8633713	120206206	128839919	Distal Intergenic	Zm00001d030297	Promoter (<=1kb)	Zm00001d030391
1:12338469-12338768	1:128839770-128840069	0.986763	116501301	12338618	128839919	Intron (Zm00001d027728_T001/Zm00001d027728, intron 4 of 7)	Zm00001d027728	Promoter (<=1kb)	Zm00001d030391
1:127269357-127269656	1:128839770-128840069	0.903213	1570413	127269506	128839919	Distal Intergenic	Zm00001d030373	Promoter (<=1kb)	Zm00001d030391
1:124513829-124514128	1:128839770-128840069	-0.824571	4325941	124513978	128839919	Exon (Zm00001d030350_T001/Zm00001d030350, exon 2 of 2)	Zm00001d030350	Promoter (<=1kb)	Zm00001d030391
1:12340678-12340977	1:128839770-128840069	-0.860914	116499092	12340827	128839919	3' UTR	Zm00001d027729	Promoter (<=1kb)	Zm00001d030391
[truncated: 135,407 more rows]
